# Supplementary material for: Microbiome of the Southwestern Atlantic invasive scleractinian coral, Tubastraea tagusensis
Source: Anim Microbiome. 2020 Aug 11;2:29. doi: 10.1186/s42523-020-00047-3 (PMC7807860; doi:10.1186/s42523-020-00047-3)
Supplement: Supplementary file 1 — Additional file 1: Table S1. Table with identification taxonomic of the microbiome associated with colonies, including genus, family, order, class, phylum, domain and sequences for each sample. [file 42523_2020_47_MOESM1_ESM.xlsx]

## Sheet: 3m 
>Fileamostra02all.seq112_114_Bacteria(100);Proteobacteria(100);Alphaproteobacteria(100);Rhodobacterales(99);Rhodobacteraceae(99);Rhodobacteraceae_unclassified(99);	GTATTACCGCGGCTGCTGGCACGGAGTTAGCCGGGGTTTCTTCTACTGCTACCGTCATTATCTTCACAGTTGAAAGAGCTTTACGACCCTAGGGCCTTCTTCACTCACGCGGCATGGCTGGATCAGGCTTGCGCCCATTGTCCAAGATTCCCCACTGCTGCCTCCCGTAGGAGTCTGGGCCGTGTCTCAGTCCCAGTGTTGCTGATCATCCTCTCAAACCAGCTATTGATCGGTGACTTGGTAGGCCGTTACCCCACCAACAATCTAATCAAACGCGGGCCCATCCGATACCGATAAATCTTTCCCCCAAAGGGCGTATAAGGTATTACTCTTCGTTTCCAAAGGCTATTCCTTAGTACCAGGTAGGTTCCCACGCGTTACTAACCCGTCCGCCGCTCA…
>Fileamostra02all.seq3366_30_Bacteria(100);Proteobacteria(100);Alphaproteobacteria(100);Rhodobacterales(99);Rhodobacteraceae(99);Rhodobacteraceae_unclassified(99);	AGAGTTTGATCATGGCTCAGAACGAACGCTGGCGGCAGGCCTAACACATGCAAGTCGAGCGCGCCTTCGGGTGAGCGGCGGACGGGTTAGTAACGCGTGGGAACCTACCTGGTACTAAGGAATAGCCTTTGGAAACGAAGAGTAATACCTTATACGCCCTTTGGGGGAAAGATTTATCGGTATCGGATGGGCCCGCGTTTGATTAGATTGTTGGTGGGGTAACGGCCTACCAAGTCACCGATCAATAGCTGGTTTGAGAGGATGATCAGCAACACTGGGACTGAGACACGGCCCAGACTCCTACGGGAGGCAGCAGTGGGGAATCTTGGACAATGGGCGCAAGCCTGATCCAGCCATGCCGCGTGAGTGAAGAAGGCCCTAGGGTCGTAAAGCTCTTTC…
>Fileamostra02all.seq2344_22_Bacteria(100);Proteobacteria(100);Alphaproteobacteria(100);Rhodobacterales(99);Rhodobacteraceae(99);Rhodobacteraceae_unclassified(99);	AGAGTTTGATCCTGGCTCAGAACGAACGCTGGCGGCAGGCCTAACACATGCAAGTCGAGCGCGCCTTCGGGTGAGCGGCGGACGGGTTAGTAACGCGTGGGAACCTACCTGGTACTAAGGAATAGCCTTTGGAAACGAAGAGTAATACCTTATACGCCCTTTGGGGGAAAGATTTATCGGTATCGGATGGGCCCGCGTTTGATTAGATTGTTGGTGGGGTAACGGCCTACCAAGTCACCGATCAATAGCTGGTTTGAGAGGATGATCAGCAACACTGGGACTGAGACACGGCCCAGACTCCTACGGGAGGCAGCAGTGGGGAATCTTGGACAATGGGCGCAAGCCTGATCCAGCCATGCCGCGTGAGTGAAGAAGGCCCTAGGGTCGTAAAGCTCTTTC…
>Fileamostra02all.seq4109_34_Bacteria(100);Proteobacteria(100);Alphaproteobacteria(100);Rhodobacterales(100);Rhodobacteraceae(100);Rhodobacteraceae_unclassified(100);	AGAGTTTGATCCTGGCTCAGAACGAACGCTGGCGGCAGGCCTAACACATGCAAGTCGAGCGCGCCTTCGGGTGAGCGGCGGACGGGTTAGTAACGCGTGGGAACCTACCTGGTACTAAGGAATAGCCTTTGGAAACGAAGAGTAATACCTTATACGCCCTTTGGGGGAAAGATTTATCGGTATCGGATGGGCCCGCGTTTGATTAGATTGTTGGTGGGGTAACGGCCTACCAAGTCACCGATCAATAGCTGGTTTGAGAGGATGATCAGCAACACTGGGACTGAGACACGGCCCAGACTCCTACGGGAGGCAGCAGTGGGGAATCTTGGACAATGGGCGCAAGCCTGATCCAGCCATGCCGCGTGAGTGAAGAAGGCCCTAGGGTCGTAAAGCTCTTTC…
>Fileamostra02all.seq8235_8_Bacteria(99);Cyanobacteria(92);Oxyphotobacteria(92);Oxyphotobacteria_unclassified(92);Oxyphotobacteria_unclassified(92);Oxyphotobacteria_unclassified(92);	GAATTACCGCGGCGGCTGGCACGGAATTAGCCGATGCTTATTCCTTAGCTACCGTCTATTTTCTTCACTAAGAAAAGGATTTTACGACTCAAAAGCCTTCATCATCCACGCGGCATTGCTCCGTCAGGCTTTCGCCCATTGCGGAAAATTCCTCACTGCTGCCCTCCGTAGAGGTCTGGGCCGTGTCTCAGTCCCAGTGTGGTTGATCATCCTCTTAGACCAACTACTGATCATCGCCTTGGTAAACAATTAATTCACCAACAAACTAATCAGATGCAAGCCCATCTTTAGGTAGTTTTCACTTTTTACTCCACAGCTTATGGGGTTTTAGCCGCCGTTTCCAGTGGTTATCCCCCGCCTAAAGGTAGGTTCTTACATGTTACTCACCCGTTCGCTACT…
>Fileamostra02all.seq10241_4_Bacteria(99);Proteobacteria(82);Proteobacteria_unclassified(82);Proteobacteria_unclassified(82);Proteobacteria_unclassified(82);Proteobacteria_unclassified(82);	GTATTACCGCGGCTGCTGGCACGGAGTTAGCCGGGGTTTCTTCTACTGCTACCGTCATTATCTTCACAGTTGAAAGAGCTTTACGACCCTAGGGCCTTCTTCACTCACGCGGCATGGCTGGATCAGGCTTGCGCCCATTGTCCAAGATTCCCCACTGCTGCCTCCCGTAGGAGTCTGGGCCGTGTCTCAGTCCCAGTGTGGTTGATCATCCTCTTAGACCAACTACTGATCGTTGCCTTGGTAATCTTTTAAATTACCAACAAGCTAATCAGACGCAAGCCCATCTTTAGGCGGCTTTCGCCTTTTACTCCACAGTTTATGAGGTATTAGCTATCGTTTCCAATAGTTATTCCTCTCCTAAAGGTAGGTTCTTACGCGCTACTCACCCGTCCGCTACTT…
>Fileamostra02all.seq1389_6_Bacteria(100);Proteobacteria(100);Alphaproteobacteria(100);Rhodobacterales(98);Rhodobacteraceae(98);Rhodobacteraceae_unclassified(98);	AGTTTGATCCTGGCTCAGAACGAACGCTGGCGGCAGGCCTAACACATGCAAGTCGAGCGCGCCTTCGGGTGAGCGGCGGACGGGTTAGTAACGCGTGGGAACCTACCTGGTACTAAGGAATAGCCTTTGGAAACGAAGAGTAATACCTTATACGCCCTTTGGGGGAAAGATTTATCGGTATCGGATGGGCCCGCGTTTGATTAGATTGTTGGTGGGGTAACGGCCTACCAAGTCACCGATCAATAGCTGGTTTGAGAGGATGATCAGCAACACTGGGACTGAGACACGGCCCAGACTCCTACGGGAGGCAGCAGTGGGGAATCTTGGACAATGGGCGCAAGCCTGATCCAGCCATGCCGCGTGAGTGAAGAAGGCCCTAGGGTCGTAAAGCTCTTTCAA…
>Fileamostra02all.seq14716_4_Bacteria(100);Proteobacteria(100);Alphaproteobacteria(100);Rhizobiales(100);Stappiaceae(100);Labrenzia(95);	AGAGTTTGATCATGGCTCAGAACGAACGCTGGCGGCAGGCTTAACACATGCAAGTCGAACGATCTCTTCGGAGATAGTGGCAGACGGGTGAGTAACGCGTGGGAATATACCTTTCGGTACGGAACAACAGTTGGAAACGACTGCTAATACCGTATGCGCCCTACGGGGGAAAGATTTATCGCCGAAGGATTAGCCCGCGTTGGATTAGCTAGTTGGTGGGGTAAAGGCCTACCAAGGCGACGATCCATAGCTGGTCTGAGAGGATGATCAGCCACACTGGGACTGAGACACGGCCCAGACTCCTACGGGAGGCAGCAGTGGGGAATATTGGACAATGGGGGCAACCCTGATCCAGCCATGCCGCGTGAGTGATGAAGGCCCTAGGGTTGTAAAGCTCTT…
>Fileamostra02all.seq3184_4_Bacteria(100);Proteobacteria(100);Alphaproteobacteria(100);Rhodobacterales(99);Rhodobacteraceae(99);Rhodobacteraceae_unclassified(99);	CCGCGGCTGCTGGCACGGAGTTAGCCGGGGTTTCTTCTACTGCTACCGTCATTATCTTCACAGTTGAAAGAGCTTTACGACCCTAGGGCCTTCTTCACTCACGCGGCATGGCTGGATCAGGCTTGCGCCCATTGTCCAAGATTCCCCACTGCTGCCTCCCGTAGGAGTCTGGGCCGTGTCTCAGTCCCAGTGTTGCTGATCATCCTCTCAAACCAGCTATTGATCGGTGACTTGGTAGGCCGTTACCCCACCAACAATCTAATCAAACGCGGGCCCATCCGATACCGATAAATCTTTCCCCCAAAGGGCGTATAAGGTATTACTCTTCGTTTCCAAAGGCTATTCCTTAGTACCAGGTAGGTTCCCACGCGTTACTAACCCGTCCGCCGCTCACCCGAA…
>Fileamostra02all.seq4673_8_Bacteria(100);Proteobacteria(100);Alphaproteobacteria(100);Rhodobacterales(99);Rhodobacteraceae(99);Rhodobacteraceae_unclassified(99);	GAATTACCGCGGCTGCTGGCACGGAGTTAGCCGGGGTTTCTTCTACTGCTACCGTCATTATCTTCACAGTTGAAAGAGCTTTACGACCCTAGGGCCTTCTTCACTCACGCGGCATGGCTGGATCAGGCTTGCGCCCATTGTCCAAGATTCCCCACTGCTGCCTCCCGTAGGAGTCTGGGCCGTGTCTCAGTCCCAGTGTTGCTGATCATCCTCTCAAACCAGCTATTGATCGGTGACTTGGTAGGCCGTTACCCCACCAACAATCTAATCAAACGCGGGCCCATCCGATACCGATAAATCTTTCCCCCAAAGGGCGTATAAGGTATTACTCTTCGTTTCCAAAGGCTATTCCTTAGTACCAGGTAGGTTCCCACGCGTTACTAACCCGTCCGCCGCTCA…
>Fileamostra02all.seq7031_6_Bacteria(100);Proteobacteria(100);Alphaproteobacteria(100);Rhodobacterales(98);Rhodobacteraceae(98);Rhodobacteraceae_unclassified(98);	AGAGTTTGATCATGGCTCAGAACGAACGCTGGCGGCAGGCCTAACACATGCAAGTCGAGCGCGCCTTCGGGTGAGCGGCGGACGGGTTAGTAACGCGTGGGAACCTACCTGGTACTAAGGAATAGCCTTTGGAAACGAAGAGTAATACCTTATACGCCCTTTGGGGGAAAGATTTATCGGTATCGGATGGGCCCGCGTTTGATTAGATTGTTGGTGGGGTAACGGCCTACCAAGTCACCGATCAATAGCTGGTTTGAGAGGATGATCAGCAACACTGGGACTGAGACACGGCCCAGACTCCTACGGGAGGCAGCAGTGGGGAATCTTGGACAATGGGCGCAAGCCTGATCCAGCCATGCCGCGTGAGTGAAGAAGGCCCTAGGGTCGTAAAGCTCTTTC…
>Fileamostra02all.seq10040_2_Bacteria(100);Proteobacteria(98);Alphaproteobacteria(98);Rhodobacterales(88);Rhodobacteraceae(88);Rhodobacteraceae_unclassified(88);	AGAGTTTGATCAGGCTCAGGATGAACGCTGGCGGCATGCCTAACACATGCAAGTTGAACGAACTTATATTTTTATAAATTTAAGTTAAGTAGCGGACGGGTGAGTAACATGTAAGAACCTACCTTTAGGAGGGGAATAACTACTGGAAACGGAGAGTAATACCTTATACGCCCTTTGGGGGAAAGATTTATCGGTATCGGATGGGCCCGCGTTTAATTAGATTGTTGGTGGGGTAACGGCCTACCAAGTCACCGATCAATAGCTGGTTTGAGAGGATGATCAGCAACACTGGGACTGAGACACGGCCCAGACTCCTACGGGAGGCAGCAGTGGGGAATCTTGGACAATGGGCGCAAGCCTGATCCAGCCATGCCGCGTGAGTGAAGAAGGCCCTAGGGT…
>Fileamostra02all.seq1005_2_Bacteria(94);Bacteria_unclassified(94);Bacteria_unclassified(94);Bacteria_unclassified(94);Bacteria_unclassified(94);Bacteria_unclassified(94);	GTATTACCGCGGCGGCTGGCACGGAATTAGCCGATGCTTATTCCTTAGCTACCGTCTATTTTCTTCACTAAGAAAAGGATTTTACGACTCAAAAGCCTTCATCATCCACGCGGCATTGCTCCGTCAGGCTTTCGCCCATTGCGGAAAATTCCTCACTGCTGCCCTCCGTAGAGGTCTGGGCCGTGTCTCAGTCCCAGTGTGGTTGATCATCCTCTTAGACCAACTACTGCTCATCCCCTTGGTAAACAATTAATTCACCAACAAACTAATCAGATGAAAGTCCATCTTTAGGTAGTTTTCCCTTTTTACTCCACAGTTTATGGGGTTTTAGCCGCCGTTTCCAGTGGTTATCCCCCGCCTAAAGGTAGGTTCTTGCATGTTACTCACCCGTTCGCTACA…
>Fileamostra02all.seq10196_2_Bacteria(98);Cyanobacteria(93);Oxyphotobacteria(93);Oxyphotobacteria_unclassified(93);Oxyphotobacteria_unclassified(93);Oxyphotobacteria_unclassified(93);	GTATTACCGCGGCTGCTGGCACGGAGTTAGCCGATGCTTATTCCTTAGTTACCGTCTTGTTTCTTCGCTAAGAAAAGGAGTTTACGACCCACAAGCCTTCATCTTCCACGCGGCATTGCTCCGTCAGGCTTTCGCCCATTGCGGAAAATTCCTCACTGCTGCCCTCCGTAGAGGTCTGGGCCGTGTCTCAGTCCCAGTGTGGTTGATCATCCTCTTAGACCAACTACTGATCGTTGCCTTGGTAATCTTTTAAATTGCCAACAAGCTAATCAGACGTAAGTCCGTCTTTAGGCCGCTTTCCCCTTTAACTTCTCAGTTTATAACGTCTTAGGTATGGATTCCAATAGTTATTCCAGTTAGAAAGTTAGGTTCTTACGCGCTGCTCGCCCGTCCGCTTAA…
>Fileamostra02all.seq10220_2_Bacteria(96);Bacteria_unclassified(96);Bacteria_unclassified(96);Bacteria_unclassified(96);Bacteria_unclassified(96);Bacteria_unclassified(96);	AGTTTGATCCTGGCTCAGGATGAACGCTGGCGGCATGCCTAACACATGCAAGTTGAACGAACTTATATTTTTATAAATTTAAGTTAAGTAGCGGACGGGTGAGTAACATGTAAGAACCTACCATTAGGAGGGGAATAACTACTGGAAAAGGTAGCTAAAACCCTATAAGCTGCGGAGTAAAAAGTGAAAACTACCTAAAGATGAGTTTGTATCTGATTAGCTTGTTGGTAAAGTAATTGTTTACCAAGGCAGTGATCAGTAGTTGGTCTAAGAGGATGGTCCACCACCCTGGGACTGGGACACGGCCCAGACCTCTACGGAGGGCAGCAATGGGGAATTTTCCGCAATGGGCGCAAACCTGACGCAGCAATGCCACGTGGAAGATTAAGGCTTTTGGGT…
>Fileamostra02all.seq10295_2_Bacteria(96);Cyanobacteria(88);Oxyphotobacteria(88);Oxyphotobacteria_unclassified(88);Oxyphotobacteria_unclassified(88);Oxyphotobacteria_unclassified(88);	GAATTACCGCGGCTGCTGGCACGGAATTAGCCGATGCTTATTCCTTAGCTACCGTCTATTTTCTTCACTAAGAAAAGGATTTTACGACTCAAAAGCCTTCATCATCCACGCGGCATTGCTCCGTCAGGCTTTCGCCCATTGCGGAAAATTCCTCACTGCTGCCCTCCGTAGAGGTCTGGGCCGTGTCTCAGTCCCAGTGTGGTTGATCATCCTCTTAGACCAACTACTGATCATCGCCTTGGTAAACAATTAATACGCCAACAAACAAATCAGATGCATGCCCATCTTTAGTTAGTTTTCACTTTTTACTCCACAGCTTATGGGATTTAAGCCGCCGTTTCCAGTGGTTATCCCCCGCCTAAAGGTAGATTCTTACATGTTACTCACCCGTTCGCTACT…
>Fileamostra02all.seq10297_2_Bacteria(84);Bacteria_unclassified(84);Bacteria_unclassified(84);Bacteria_unclassified(84);Bacteria_unclassified(84);Bacteria_unclassified(84);	GAATTACCGCGGCGGCTGGCACGGAGTTAGCCGGTGCTTCTTCTGCGAGTAACGTCAAGCAATGCAGGTATTACTCACCCGTCCGCTACTAGGATAAATCCTCGTTCAACTTGCATGTGTTAGGCATACCGCCAGCGTTCATCCTGAGCCAGGATCAAACTCT
>Fileamostra02all.seq10358_2_Bacteria(91);Bacteria_unclassified(91);Bacteria_unclassified(91);Bacteria_unclassified(91);Bacteria_unclassified(91);Bacteria_unclassified(91);	AGAGTTTGATCCTGGCTCAGGATGAACGCTGGCGGCATGCTTAACACATGCAAGTTGAACGAGCTTAATTTATTAAGCTAAGTAGCGGACGGGTGAGTAGCGCGTAAGAACCTACCTTTAGGAGAGGAATAACTATTGGAAACGATAGCTAATACCTCATAAACTGTGGAGTAAAAGGCGAAAGCCGCCTAAAGATGGGCTTGCGTCTGATTAGCTTGTTGGTAATTTAAAAGATTACCAAGGCAACGATCAGTAGTTAGTCTAAGAGGATGATCAGCCACACTGGGACGGAGACACGGACCAGGCCTCTACGGAGGGCAGCAGTGAGGAAGTTTCCGAAAAGGGCGAAAGCCTGACGGAGCAATGCCGCGTGGAGGATGAAGGCTTGTGAGTCGTAAA…
>Fileamostra02all.seq10365_2_Bacteria(98);Cyanobacteria(88);Oxyphotobacteria(88);Oxyphotobacteria_unclassified(88);Oxyphotobacteria_unclassified(88);Oxyphotobacteria_unclassified(88);	GTATTACCGCGGCGGCTGGCACGGAATTAGCCGATGCTTATTCCTTAGCTACCGTCTATTTTCTTCACTAAGAAAAGGATTTTACGACTCAAAAGCCTTCATCATCCACGCGGCATTGCTCCGTCAGGCTTTCGCCCATTGCGGAAAATTCCTCACTGCTGCCCTCCGTAGAGGTCTGGGCCGTGTCTCAGTCCCAGTGTGGTTGATCATCCTCTTAGACCAACTACTGATCATCGCCTTGGTAAACAATTAATCAACAAACAAACTAATCAGATGCAAGCCCATCTTTAGTTAGTTTTCACTTTGTACCCCACAGCTTATGGGGTTGTAGCCGCCGTTTCCAGTGGTTATCCCCCGCCTAAAGGTAGGTTCTTACATGTTACTCACCCGTTCGCTACT…
>Fileamostra02all.seq10366_2_Bacteria(100);Proteobacteria(100);Gammaproteobacteria(100);Oceanospirillales(84);Halomonadaceae(80);Halomonadaceae_unclassified(80);	GTATTACCGCGGCTGCTGGCACGGAGTTAGCCGGTGCTTCTTCTGCGGGTGATGTCGCTCGTGGCGGCTATTAACCACCACGCCTTCTTCCCCGCTGAAAGTGCTTTACAACCCGAGGGCCTTCTTCACACACGCGGCATGGCTGGATCAGGGTTCCCCCCATTGTCCAATATTCCCCACTGCTGCCTCCCGTAGGAGTTCGGGCCGTGTCTCAGTCCCGATGTGGCTGATCATCCTCTCAGACCAGCTACGCCGGCATAGGCTCATCCAATAGTGCGAGGCCAAATGGTCCCCCGCTTTCCCCCGTAGGGCGTATGCGGTATTAGCCTGGGTTTCCCCAGGTAATCCCCCGCTGCTGGGTAGATTCCTATGCATTGCGCGCCCGTCCGCCGCTCGCCA…
>Fileamostra02all.seq10372_2_Bacteria(84);Bacteria_unclassified(84);Bacteria_unclassified(84);Bacteria_unclassified(84);Bacteria_unclassified(84);Bacteria_unclassified(84);	AGAGTTTGATCCTGGCTCAGGATGAACGCTGGCGGCATGCCTAACACATGCAAGTTGAACGAACTTAAATTTTTATAAATTTAAGTTAAGTAGCGAACGGGTGAGTAACATGTAAGAACCTACCTTTTGGCGGGGGATAACCCCTGGAAACGCCGGCTAAAACCCCATAAGCTGTGTAGTTAAAAGTGAAAACTACCTAAAGATTGGCTTGCATCTGATTAGTTTGTTTGTGAATTAATTGTTTACCAAGGCGATGATCAGTAGGTGGTCTAAGAGGAGGACCAACCACACTGGGACTGAGACACGGCACAGACCACTACGGAGGGCAGGAGTGAGGAATGATCCGCAATGGGCGAAAGCCTGGTGGAGCAAGGCGGCGTGGATGATGAAGGCTTTTGA…
>Fileamostra02all.seq10403_2_Bacteria(98);Cyanobacteria(90);Oxyphotobacteria(90);Oxyphotobacteria_unclassified(90);Oxyphotobacteria_unclassified(90);Oxyphotobacteria_unclassified(90);	GTATTACCGCGGCTGCTGGCACGGAATTAGCCGATGCTTATTCCTTAGCTACCGTCTATTTTCTTCACTAAGAAAAGGATTTTACGACTCAAAAGCCTTCATCATCCACGCGGCATTGCTCCGTCAGGCTTTCGCCCATTGCGGAAAATTCCTCACTGCTGCCCTCCGTAGAGGTCTGGGCCGTGTCTCAGTCCCAGTGTGGTTGATCATCCTCTTAGACCAACTACTGATCATCGCCTTGGTAAACAATTAATTCACCAACAAGCAAATCAGAGGCAGGCCCATCTTTAGGTATTTTTCACTTTTTACTCCACAGCTTATGGGGTTTTAGCCGCCGTTTCCAGTGGTTATCCCCCGCCTAAAGGTAGGTTCTTACATGTTACTCACCCGTTCGCTACT…
>Fileamostra02all.seq10449_2_Bacteria(100);Proteobacteria(100);Alphaproteobacteria(100);Rhodobacterales(99);Rhodobacteraceae(99);Rhodobacteraceae_unclassified(99);	GAATTACCGCGGCTGCTGGCACGGAGTTAGCCGGGGTTTCTTCTACTGCTACCGTCATTATCTTCACAGTTGAAAGAGCTTTACGACCCTAGGGCCTTCTTCACTCACGCGGCATGGCTGGATCAGGCTTGCGCCCATTGTCCAAGATTCCCCACCGCTGCCTCCCGTAGGAGCCGGGGCCGTGTCTCAGTCCCAGTGTTGCTGATCATCCTCTCAAACCAGCTATTGACCGGTGACTTGGTAGGCCGTTACCACACCACCAATCTAATCAAACGCGGGCCCATCCGATACCGATAAATCTTTCCCCCAAAGGGCGTATAAGGTATTACTCTGCGTTTCCAAAGGCTATTCCTTAGTACCAGGTAGGTTCCCACGCGTTACTAACCCGTCCGCCGCTCA…
>Fileamostra02all.seq10457_2_Bacteria(90);Bacteria_unclassified(90);Bacteria_unclassified(90);Bacteria_unclassified(90);Bacteria_unclassified(90);Bacteria_unclassified(90);	AGAGTTTGATCCTGGCTCAGGATGAACGCTGGCGGCATGCCTAACACATGCAAGTTGAACGAACTTATATTTTTATAAATTTAAGTTAAGTAGCGGACGGGTGAGTAACATGTAAGAACCTACCTTTAGGAGGGGAATAACTACTGGAAACGGTAGCTAAAACCCTATAAGCTGCGGAGTAAAAAGTGAAAACTACCTAAAGATGGGCTTGCATCTGATTAGCTTATTGGTAAAGTAATTGTTTACCAAGGCAATGATCAGTACGTGGTCTAAGAGGATGATCGACCACACTGGGACTGAGACGCGGCCCAGTCCTGTGCGGAGGGCAGCAGTGAGGCATTTTCGGCAATGGGCGCAAGTCTGTCGGAGCAATGCCGCGTGGAAGATGAAGGCATTTGG…
>Fileamostra02all.seq10458_2_Bacteria(100);Bacteria_unclassified(100);Bacteria_unclassified(100);Bacteria_unclassified(100);Bacteria_unclassified(100);Bacteria_unclassified(100);	AGAGTTTGATCCTGGCTCAGGATGAACGCTGGCGGCATGCTTAACACATGCAAGTTGAACGAGCTTAATTTATTAAGCTAAGTAGCGGACGGGTGAGTAGCGCGTAAGAACCTACCTTTAGGAGAGGAATAACTATTGGAAACGATAGCTAATACCTCATAAACTGTGGAGTAAAAGGCGAAAGCCGCCTAAAGATGGGCTTGCGTCTGATTAGCTTGTTGGTAATTTAAAAGATTACCAAGGCAACGATCATTGGTTGGTTTAAGAGGATGATCAACCACCCTGGGACGGAAACACGGCCAAGACCTCTACGGAGGGAAGCAGGGAGGAATTTTCCGAAAGGGGGAAAAGCCTGACGGAGCAATGCCGCGTGGAGGATGAAGGCTTGTGAGTCGTAAA…
>Fileamostra02all.seq10468_2_Bacteria(98);Cyanobacteria(82);Oxyphotobacteria(82);Oxyphotobacteria_unclassified(82);Oxyphotobacteria_unclassified(82);Oxyphotobacteria_unclassified(82);	GAGTTTGATCCTGGCTCAGGATGAACGCTGGCGGCATGCTTAACACATGCAAGTTGAACGAGCTTAATTTATTAAGCTAAGTAGCGGACGGGTGAGTAGCGCGTAAGAACCTACCTTTAGGAGAGGAATAACTATTGGAAACGATAGCTAATACCTCATAAACTGTGGAGTAAAAGGCGAAAGCTGCCTAAAGATGGGCTTGCGTCTGATTAGCTTGTTGGTAATTTCAAAGATTACCAAGGCAACGATCAGTAGTTAGACGAAGAGGATGATCAACCACACGGGGACTGAGACACGGCCCAGGCCACTACGGGGGGGAGCAGTGAGGAATTGTCCGCAATGGGCAAAAGCCTGACGGAGCAATGCCGCGTGGAGGATGAAGGCTTGGGAGTCGTAAAC…
>Fileamostra02all.seq1053_2_Bacteria(99);Cyanobacteria(99);Oxyphotobacteria(99);Oxyphotobacteria_unclassified(99);Oxyphotobacteria_unclassified(99);Oxyphotobacteria_unclassified(99);	GAATTACCGCGGCTGCTGGCACGGAGTTAGCCGATGCTTATTCATTAAGTACCGTCATTATTCTTCCTTAATAAAAGAGGTTTACAACCCATAGGCAGTCATCCCTCACGCGGTATTGCTCCGTCAGGCTTTCGCCCATTGCGGAAAATTCCCCACTGCTGCCTTCCGTAGAAGTCTGGACCGTGTCTCAGTTCCAGTGTGGCTGATCATCCTCTCAAACCAGCTACTGATCGTAGTCTTGGTAGGTCATTGCCCAGCCAACAAAATAAGCAGACCTGGGATCATCTTCAGGCGAAAACTCATTTGACTCGAAAGCGTATGGGACATTAGCAGACGTTTCCAACTGTGATACCCCTCCGAAGGGTAGATTCTCACGTATTGCTCGCCCGTCCGCTACTA…
>Fileamostra02all.seq10550_2_Bacteria(94);Bacteria_unclassified(94);Bacteria_unclassified(94);Bacteria_unclassified(94);Bacteria_unclassified(94);Bacteria_unclassified(94);	AGAGTTTGATCCTGGCTCAGGATGAACGCTGGCGGCATGCCTAACACATGCAAGTTGAACGAACTTAAATTTTTATAAATTTAAGTTAAGTAGCGAACGGGTGAGTAACATGTAAGAACCTACCTTTAGGCGGGGGATAACCACTGGAAACGGCGGCCAAAACCCCATAAGCTGTGGAGTAAAACATGAAAACTACCTAAAGATGGGCCAGCTTCCGATTATTTTGTTGGGGAATTAATTGTTTACCAAGGCGATTGTCAGTAGTTGGTCTAAGAGGATGATCAACCACACTGGGACTGAGACACGGCCCAGACCACTACGGAGGGCAGCAGTGAGGAATTTTCCGCAATGGGCGAAAGCCTGACGGAGCAATGCCGCGTGGATGATGAAGGCTTTTGA…
>Fileamostra02all.seq10559_2_Bacteria(97);Cyanobacteria(85);Oxyphotobacteria(85);Oxyphotobacteria_unclassified(85);Oxyphotobacteria_unclassified(85);Oxyphotobacteria_unclassified(85);	AGAGTTTGATCCTGGCTCAGGATGAACGCTGGCGGCATGCTTAACACATGCAAGTTGAACGAGCTTAATTTATTAAGCTAAGTAGCGGACGGGCGAGTAGCGCGTAAGAACCTACCTTTAGGAGAGGAATAACTATTGGAAACGATAGCTAATACCTCATAAACTGTGGAGTAAAAGGCGAAAGCCGCCTAAAGATGGGCTTGCGTCTGATTAGCTTGTTGGTAATTTAAAAGATTACCAAGGCAACGATCAGTAGTTGGTCTAAGAGGATGAGCAACCACGCTGGGACTGAGACGCGGCCCAGACCTCGACGGAGGGCAGCAGTGAGGAATTTTCCGCAATGGGCGAAAGCCTGACGGAGCAATGCCGCGTGGAGGATGAAGGCTTGTGAGTCGTAAA…
>Fileamostra02all.seq10565_2_Bacteria(100);Proteobacteria(100);Gammaproteobacteria(100);Alteromonadales(99);Pseudoalteromonadaceae(80);Pseudoalteromonadaceae_unclassified(80);	GTATTACCGCGGCTGCTGGCACGGAGTTAGCCGGTGCTTCTTCTGCGAGTAACGTCAAACATAGCAGGTATTAACTACTATATCTTCCTCCTCGCTGAAAGTGCTTTACAACCCGAAGGCCTTCTTCACACACGCGGCATGGCTGCATCAGGGTTTCCCCCATTGTGCAATATTCCCCACTGCTGCCTCCCGTAGGAGTCTGGACCGTGTCTCAGTTCCAGTGTGGCTGATCATCCTCTCAGACCAGCTACCTAACCCCACTTGGGCTTCTCTAAAGGCGAGAGCCGGAGCCCCCTTTGTGCCGTAGCAATTATGCGGTATTAGCAGTCGTTTCCAACTGTTGCCCCCCCCCTCAAGGCAAATCCCCAAGCATTTCTCCCCCGCCCGCCACTCGTCAGC…
>Fileamostra02all.seq10572_2_Bacteria(100);Proteobacteria(100);Alphaproteobacteria(100);Rhodobacterales(100);Rhodobacteraceae(100);Ruegeria(93);	GTATTACCGCGGCTGCTGGCACGGAGTTAGCCGGGGTTTCTTTACCTGCTACCGTCATTATCTTCACAGGCGAAAGAGCTTTACGACCCTAGGGCCTTCATCACTCACGCGGCATGGCTGGATCAGGGTTGCCCCCATTGTCCAAGATTCCCCACTGCTGCCTCCCGTAGGAGTCTGGGCCGTGTCTCAGTCCCAATGTTGCTGATCATCCTCTAAAACCAGCTATAGATCGTAGGCTTGGTAGGCCATTACCCCACCAACTACCTAATCTAACGCGGGCTAATCCTTTGGCGATAAATCTTTCCCCCCCAGTTTGACCCGGGGGGCTCATACGGTATTACTCTCCGTTTCCAGAGGCTATTCCGTACCAAAGGGTATATTCCCACGCGTTACTAACCC…
>Fileamostra02all.seq10580_2_Bacteria(89);Bacteria_unclassified(89);Bacteria_unclassified(89);Bacteria_unclassified(89);Bacteria_unclassified(89);Bacteria_unclassified(89);	GAATTACCGCGGCTGCTGGCACGGAATTAGCCGAGGCTTATTCCTTAGCTACCGTCTATTTTCTTCACTAAGAAAAGGATTTTACGACCCAAAAGCCTTCATCATCCACGCGGCATTGCTCCGTCAGGCTTTCGCCCATTGCGGAAAATTCCTCACTGCTGCCCTCCGTAGAGGGCTTGGCCGTGTCTCAGGCCCAGTGTGGTTGATCATCCTCTTAGACCAACTACTGATCATCGCCTTGGTAAACCATTACTTCGCCAACAAATTAATCACATGCAAGCCCTTCTTTAGGTAGTTTTCATTTTTAACCCAACTGCTTTTGGGCTTTTGGCAGCCGTTTCCAGTGGTTATCCCCCGACTAAAGGTAGGTTCTTACATGTTACTCACCCGTTCGCTACT…
>Fileamostra02all.seq10583_2_Bacteria(100);Proteobacteria(100);Alphaproteobacteria(100);Rhodobacterales(100);Rhodobacteraceae(100);Rhodobacteraceae_unclassified(100);	TTGATCCTGGCTCAGAACGAACGCTGGCGGCAGGCCTAACACATGCAAGTCGAGCGCGCCTTCGGGTGAGCGGCGGACGGGTTAGTAACGCGTGGGAACCTACCTGGTACTAAGGAATAGCCTTTGGAAACGAAGAGTAATACCTTATACGCCCTTTGGGGGAAAGATTTATCGGTATCGGATGGGCCCGCGTTTGATTAGATTGTTGGTGGGGTAACGGCCTACCAAGTCACCGATCAATAGCTGGTTTGAGAGGATGATCAGCAACACTGGGACTGAGACACGGCCCAGACTCCTACGGGAGGCAGCAGTGGGGAATCTTGGACAATGGGCGCAAGCCTGATCCAGCCATGCCGCGTGAGTGAAGAAGGCCCTAGGGTCGTAAAGCTCTTTCAACTG…
>Fileamostra02all.seq10634_2_Bacteria(100);Cyanobacteria(100);Oxyphotobacteria(100);Synechococcales(100);Cyanobiaceae(100);Synechococcus_CC9902(82);	GTATTACCGCGGCTGCTGGCACGGAATTAGCCGTGGCTTATTCATCAAGTACCGTCAGATCTTCTTCCTTGATAAAAGAGGTTTACAGCCCAGAGGCCTTCATCCCTCACGCGGCGTTGCTCCGTCAGGCTTTCGCCCACTGCGGAAAATTCCCCACTGCTGCCTCCCGTAGGAGTCTGGGCCGTGTCTCAGTCCCAGTGTGGCTGATCATCCTCTCAGACCAGCTACTGATCGATGCCTTGGTGAGCCATTCCCTACACCAACTAGCTAATCAGACGCGAGCTCATCCTCAGGCGAAATTCATTTCACCTCGCGGCATATGGGGTATTAGCGGCCGTTTCCAACCGTTATCCCCCTCCTGAGGGCAGATTCTCACGCGTTACTCACCCGTCCGCCACT…
>Fileamostra02all.seq10646_2_Bacteria(98);Cyanobacteria(84);Oxyphotobacteria(84);Oxyphotobacteria_unclassified(84);Oxyphotobacteria_unclassified(84);Oxyphotobacteria_unclassified(84);	GTATTACCGCGGCTGCTGGCACGGAGTTAGCCGGTGCTTATTCCTTAGGTACCGTCTTGTTTCTTCGCTAAGAAAATGAGTTTACGACTCACAAGCCTTCATCCTCCACGCGGCATTGCTCCATCAGGCTTTCGCCCATTGCGGAAAATTCCTCACTGCTGCCCTCCGTCGAGGTCTGGGCCGTGTCTCAGTCCCAGTGTGGTTGATCATCCTCTTAGACCAACTACTCATCGTTGCCTTGGTAATCTTTTAAATTACCACCAATCTAATCAGACGCAAGCTCATCTTTAGGCGGCTTTCGACTTTTACTCCACAGTTTATGAGGTATTAGCTATCGTTTCCAATAGTTATTCCTCTCCTAAAGGTAGGTTCTTACGCGCTACTCACCCGTCCGCTCCT…
>Fileamostra02all.seq10669_2_Bacteria(84);Bacteria_unclassified(84);Bacteria_unclassified(84);Bacteria_unclassified(84);Bacteria_unclassified(84);Bacteria_unclassified(84);	GTATTACCGCGGCGGCTGGCACGGAGTTAGCCGATGCTTATTCCTTAGTTACCGTCTTGTTTCTTCGCTAAGAAACGGAGTTTACGACTCAAAAGCCTTCATCCTCCACGCGGCCTTGCTCCGTCAAGCTTTCACCCCTTGCGGAGAATTCCTCCCTGCTGCCCTCAGTCGAGGTCTGGGCCGTGTCTCAGTCCCAGTGTGGTTGCTCATCCTCTTAGACCAGCTACTGCTTGTTGCCTTGCTAATCTTTTAAATTACCAACAAGCTAATCAGACGTATGCCCATCGTTAGGCGGCTTTCGCCGTTTACTCCACAGTTTATGAGGTATTAGCGATCGTTTCCACTAGTTATACGGCTCCTAAAGGTAGGGTCTTGCGCGCTACTCACCCGTCCGCTACT…
>Fileamostra02all.seq10673_2_Bacteria(95);Bacteria_unclassified(95);Bacteria_unclassified(95);Bacteria_unclassified(95);Bacteria_unclassified(95);Bacteria_unclassified(95);	GTATTACCGCGGCGGCTGGCACGGAATTAGCCGATGCTTATTCCTTAGCTACCGTCTATTTTCTTCACTAAGAAAAGGATTTTACGACTCAAAAGCCTTCATCATCCACGCGGCATTGCTCCGTCAGGCTTTCGCCCATTGCGGAAAATTCCTCACTGCTGCCCTCCGTAGAGGTCTGGGCCGTGTCTCAGTCCCAGTGTGGTTGATCATCCTCTTAGACCAACTACTGATCATCTCCTTGGTAAACAATTAATTCACACAAAAAATACTCAGATAGAACCACATTTTAAGATAATTTATAATTTTTACTCAACAGTTTATGGGTTATTAGCCGCCGATTCAAGTGGTTATCCCCCGCCTAAAGGTAGGTTCTTACATGTTACTCTCCCGTTCGCTACT…
>Fileamostra02all.seq10705_2_Bacteria(100);Proteobacteria(100);Proteobacteria_unclassified(100);Proteobacteria_unclassified(100);Proteobacteria_unclassified(100);Proteobacteria_unclassified(100);	CGGCTGCTGGCACGGAGTTAGCCGGTGCTTCTTCTGTTGTTAACGTCACAGCTGGCAGGTATTAACTACCAACCTTTCCTCACAACTGAAAGTGCTTTACAACCCGAAGGCCTTCTTCACACACGCGGCATGGCTGCATCAGGGTTCCCCCCATTGTGCAATATTCCCTACTGCTGCCTCCCGTAGGAGTCTGGGCCGTGTCTCAGTCCCAGTGTGGCTGCTCGTCCTCTCAAACCAGCTAATCTTGCGCGGGCCAATCTCATAGCGATAAATCTTTCCCATTACTGGAATATACGGTATTAGCTACAGTTTCCCGCAGTTATTCCGTACTATGAGGTATGTTCCCACGTGTTACTCACCCGTGCGCCACTAAGGACACCTAGCAAGCTAGGGCCTCCG…
>Fileamostra02all.seq10744_2_Bacteria(99);Cyanobacteria(88);Oxyphotobacteria(88);Oxyphotobacteria_unclassified(88);Oxyphotobacteria_unclassified(88);Oxyphotobacteria_unclassified(88);	AGGTTTGATCATGGCTCAGGATGAACGCTGGCGGCATGCTTAACACATGCAAGTTGAACGAGCTTAATTTATTAAGCTAAGTAGCGGACGGGTGAGTAGCGCGTAAGAACCTACCTTTAGGAGAGGAATAACTATTGGAAACGATAGCTAATACCTCATAAACTGTGGAGTAAAAGGTGAAAGCCGCCTAAAGATGGGCTTGCGTCTGATTAGCTTGTTGGTAATTTAAAAGGTTACCAAGGCAACGATCAGTAGTTGGTCTAAGAGGATGATCCACCGCACTGGGACTGAGACGCGGCCCAGACCTCTACGGAGGGCAGCAGTGAGGAATTTTCCGCAATGGGCGAAAGCCTGACGGAGCAATGCCGCGTGGAGGATGAAGGCTTGTGAGTCGTAAAC…
>Fileamostra02all.seq10752_2_Bacteria(98);Cyanobacteria(92);Oxyphotobacteria(92);Oxyphotobacteria_unclassified(92);Oxyphotobacteria_unclassified(92);Oxyphotobacteria_unclassified(92);	GTATTACCGCGGCTGCTGGCACGGAATTAGCCGATGCTTATTCCTTAGCTACCGTCTATTTTCTTCACTAAGAAAAGGATTTTACGACTCAAAAGCCTTCATCATCCACGCGGCATTGCTCCGTCAGGCTTTCGCCCATTGCGGAAAATTCCTCACTGCTGCCCTCCGTAGAGGTCTGGGCCGTGTCTCAGTCCCAGTGTGGTTGATCATCCTCTTAGACCAACTACTGATCATCGCCTTGGTAAACAATTAATTCACCAACAAACTAATCAGATGCAAGCCCATCTTTAGGTAGTTTTCACTTTTTACTCCACAGCTTATGGGGTTTCAGCCGCCGCGGTAATTC
>Fileamostra02all.seq10757_2_Bacteria(98);Cyanobacteria(88);Oxyphotobacteria(88);Oxyphotobacteria_unclassified(88);Oxyphotobacteria_unclassified(88);Oxyphotobacteria_unclassified(88);	GTATTACCGCGGCGGCTGGCACGGAATTAGCCGATGCTTATTCCTTAGCTACCGTCTATTTTCTTCACTAAGAAAAGGATTTTACGACTCAAAAGCCTTCATCATCCACGCGGCATTGCTCCGTCAGGCTTTCGCCCATTGCGGAAAATTCCTCACTGCTGCCCTCCGTAGAGGTCTGGGCCGTGTCTCAGTCCCAGTGTGGTTGATCATCCTCTTAGACCAACTACTGATCATCGCCTTGGTAAACAATTAATTCACCAACAAACTAACCAGATGCAAGCCCATCTTTAGGTAGTTTGCCCTTTTTACTCCACAGCTTAGGGGGTTTTAGCCGCCGTTTCCAGTGGTTATCCCCCGCCTAAAGGTAGGTTCTTACATGTTACTCACCCGTTCGCTACT…
>Fileamostra02all.seq10763_2_Bacteria(95);Bacteria_unclassified(95);Bacteria_unclassified(95);Bacteria_unclassified(95);Bacteria_unclassified(95);Bacteria_unclassified(95);	AGAGTTTGATCATGGCTCAGGATGAACGCTGGCGGCAGGCCTAACACATGCAAGTTGAACGCACTTATATTTTTATAACTTTAAGTTAAGTAGCGGGCGGGAGAGTAACATGTACGAACCTACCTTTAGGAGGGGAATAACTACTGGAAACGGAAGCTAAAACCCTATAAGCTGCGGAGTAAAAAGTGAAAACTACCTAAAGATGGGCTTGCATCTGATTAGCTTGTTGGTAAAGTAATTGTTTACCAAGGCAATGATCAGTAGTTGGTCTAAGAAGATTGTCAACCACCCTGGGACTGAGACACGGGCCAGACCTCTACGGAGGGCAGCAGTGAGGAATTTTCCGCAATGGGCGCAAGCCTGACGGAGCAATGCCGCGTGGAAGATGAAGGCTTTTGG…
>Fileamostra02all.seq1077_2_Bacteria(94);Cyanobacteria(87);Oxyphotobacteria(87);Oxyphotobacteria_unclassified(87);Oxyphotobacteria_unclassified(87);Oxyphotobacteria_unclassified(87);	GCGGCTGCTGGCACGGAATTAGCCGATGCTTATTCCTTAGCTACCGTCTATTTTCTTCACTAAGAAAAGGATTTTACGACTCAAAAGCCTTCATCATCCACGCGGCATTGCTCCGTCAGGCTTTCGCCCATTGCGGAAAATTCCTCACTGCTGCCCTCCGTAGAGGTCTGGGCCGTGTCTCAGTCCCAGTGTGGTTGATCATCCTCTTAGACCAACTACTGATCATCGCCTTGGTAAACAATTAATTCACCACCAACCTAATCAGATGCAAGCCCATCTTTAGGTAGTTTCTATTTTTTTCCCGCCTGCTTTTGGGTTTTTAGCCGCCGTTTCCAGTGGTTGTCCCCCGCCTAAAGGTAGGTTCTTACATGTTCCTCACCCGTTCGCTACTTAACTTGA…
>Fileamostra02all.seq107_2_Bacteria(100);Bacteroidetes(100);Bacteroidia(100);Cytophagales(100);Amoebophilaceae(100);Candidatus_Amoebophilus(100);	GTATTACCGCGGCGGCTGGCACGGAGTTAGCCGGTGCTTATTCTTATGGTACCTTCAATAGCCCTCGCAAGGGCTTTTTATTCCCATACAAAAGCAGTTTACAACCCTGAGGGCCTTCATCCTGCACGCGGCATGGCTGGTTCAGGCTTGCGCCCATTGACCAATATTCCCTACTGCTGCCTCCCGTAGGAGTCTGGCCCGTATCTCAATGCCAGTGTGGGGGATCTTCCTCTTAGAACCCCTACCCATCCATCTTGCCAGCATGTGCTGTGTTAAGACAATATGGGGTATTAATCCCCGTTTCCAGGGGCTATTCCCCAGTACAAGGCAGATTACATACGTGTTACGCACCCGTGCGCCGGTCGCCAGCAACCCCGAAGTGTCCTGCTGCCCCTCGAC…
>Fileamostra02all.seq10808_2_Bacteria(100);Proteobacteria(100);Alphaproteobacteria(100);Rhodobacterales(98);Rhodobacteraceae(98);Rhodobacteraceae_unclassified(98);	GAAAGATTTATCGGTATCGGATGGGCCCGCGTTTGATTAGATTGTTGGTGGGGTAACGGCCTACCAAGTCACCGATCAATAGCTGGTTTGAGAGGATGATCAGCAACACTGGGACTGAGACACGGCCCAGACTCCTACGGGAGGCAGCAGTGGGGAATCTTGGACAATGGGCGCAAGCCTGATCCAGCCATGCCGCGTGAGTGAAGAAGGCCCTAGGGTCGTAAAGCTCTTTCAACTGTGAAGATAATGACGGTAGCAGTAGAAGAAACCCCGGCTAACTCCGTGCCAGCAGCCG
>Fileamostra02all.seq10812_2_Bacteria(100);Cyanobacteria(93);Oxyphotobacteria(93);Oxyphotobacteria_unclassified(93);Oxyphotobacteria_unclassified(93);Oxyphotobacteria_unclassified(93);	GTATTACCGCGGCGGCTGGCACGGAATTAGCCGATGCTTATTCCTTAGCTACCGTCTATTTTCTTCACTAAGAAAAGGATTTTACGACTCAAAAGCCTTCATCATCCACGCGGCATTGCTCCGTCAGGCTTTCGCCCATTGCGGAAAATTCCTCACTGCTGCCCTCCGTAGAGGTCTGGGCCGTGTCTCAGTCCCAGTGTGGTTGATCATCCTCTTAGACCAACTACTGATCATCGCCTTGGTAAACAATTAATTCACCAACAACCTAATCAGATGCAAGCCCATCTTTAGGTATTTTTCACTTTTTACGCCCCAGCTTATGGGGTTTTAGCCGCCGTTTCCAGTGGTTATCCCCCGCCTAAAGGTAGGTTCTTACATGTTACTCACCCGTTCGCTACT…
>Fileamostra02all.seq10814_2_Bacteria(100);Proteobacteria(100);Alphaproteobacteria(100);Rhodobacterales(100);Rhodobacteraceae(100);Rhodobacteraceae_unclassified(100);	GTATTACCGCGGCTGCTGGCACGGAGTTAGCCGGGGTTTCTTTACCAGGTACTGTCATTATCATCCCTGGCGAAAGAGCTTTACGACCCTAAGGCCTTCGTCACTCACGCGGCATGGCTAGATCAGGCTTGCGCCCATTGTCTAAGATTCCCCACTGCTGCCTCCCGTAGGAGTCTGGGCCGTGTCTCAGTCCCAGTGTTGCTGATCATCCTCTCAAACCAGCTATAGATCGTAGACTTGGTAGGCCATTACCCCACCAACTATCTAATCTAACGCGGGCCGATCCTTCTCCGATAAATCTTTCCCCCGAAGGGCGTATAAGGTATTACTCACCGTTTCCAGTGGCTATTCCTTAGAAAAGGGTACGTTCCCACGCGTTACTAACCCGTCCGCCGCTCA…
>Fileamostra02all.seq10843_2_Bacteria(97);Cyanobacteria(88);Oxyphotobacteria(88);Oxyphotobacteria_unclassified(88);Oxyphotobacteria_unclassified(88);Oxyphotobacteria_unclassified(88);	AATTACCGCGGCGGCTGGCACGGAATTAGCCGATGCTTATTCCTTAGCTACCGTCTATTTTCTTCACTAAGAAAAGGATTTTACGACTCAAAAGCCTTCATCATCCACGCGGCATTGCTCCGTCAGGCTTTCGCCCATTGCGGAAAATTCCTCACTGCTGCCCTCCGTAGAGGTCTGGGCCGTGTCTCAGTCCCAGTGTGGTTGATCATCCTCTTAGACCAACTACTGATCATCGCCTTGGTAAACAATTAATTCACCAACAACCTAATCAGATGCATGCCCATCTTTAGGTAGTTTTCACTTTTTACTCCACAGCTTATGGGGTTTTAGCCGCCGTTTCCAGTGGTTATCCCCCGCCTAAAGGTAGGTTCTTACATGTTACTCACCCGTTCGCTACTT…
>Fileamostra02all.seq10859_2_Bacteria(100);Proteobacteria(100);Alphaproteobacteria(100);Rhodobacterales(100);Rhodobacteraceae(100);Rhodobacteraceae_unclassified(100);	AGAGTTTGATCCTGGCTCAGAACGAACGCTGGCGGCAGGCCTAACACATGCAAGTCGAGCGCGCCTTTCGGGGTGAGCGGCGGACGGGTTAGTAACGCGTGGGAACGTGCCCAGATCTAAGGAATAGCCACTGGAAACGGTGAGTAATACCTTATACGCCCTTCGGGGGAAAGATTTATCGGATTTGGATCGGCCCGCGTTAGATTAGATAGTTGGTGGGGTAATGGCCTACCAAGTCTACGATCTATAGCTGGTTTTAGAGGATGACCAGCAACACTGGGACTGAGACCCGGCCCAGACTCCTCCGGGAGGCAGCAGTGGGGAATCTTGGACAATGGGGGCAACCCTGATCCAGCCATGCCGCGTGAGTGATGAAGGCCCTAGGGTCGTAAAGCTCTT…
>Fileamostra02all.seq10920_2_Bacteria(91);Bacteria_unclassified(91);Bacteria_unclassified(91);Bacteria_unclassified(91);Bacteria_unclassified(91);Bacteria_unclassified(91);	GTATTACCGCGGCTGCTGGCACGGAGTTAGCCGATGCTTATTCCTTAGTTACCGTCTTGTTTCTTCGCTTAGAAAAGGAGTTTACGACTCACAAGCCCTCATTCTCCACGCCGCATTGCTCCGTCAGGCCTTCGCCCATTGCGGAAAATTCCTCACTTCTGCCCTCCGTAGAGGTCTGGGCCCTGTCTCCGTCCCAGTGTGGTTGATCCACCTCTTCGACCAACCACTTATTCTTGCCTTGGTAATCTTTTAAATTACCCACAAGCTAATCAGACGCAAGCCCATCTTTACGCGGCTTTCGCCTTTTACTCCACAGTTTATGAGGTATTAGCTATCGTTTCCAATACTTATTCCTCTCCTAAAGGTAGGTTCTTACGCGCTGCTCTCCCGTCCGCTACT…
>Fileamostra02all.seq10933_2_Bacteria(100);Bacteroidetes(100);Bacteroidia(100);Flavobacteriales(100);Flavobacteriaceae(100);Flavobacteriaceae_unclassified(100);	GTATTACCGCGGCGGCTGGCACGGAGTTAGCCGGTGCTTATTCATATAGTACCGTCAAGCTCTCACACGTGAGAGTGGTTCTTCCTATATAAAAGCAGTTTACAACCCATAGGGCAGTCTTCCTGCACGCGGCATGGCTGGATCAGAGTTGCCTCCATTGTCCAATATTCCTCACTGCTGCCTCCCGTAGGAGTCTGGTCCGTGTCTCAGTACCAGTGTGGGGGATCTCCCTCTCAGGACCCCTACCTATCTTATACCGATAAATCTTTAATTATTTAGTGATGCCACCAAATAATACCATGGGGTATTAATCTTCATTTCTAAAGGCTATCCCCCTGTATAAGGCAAATTGTATACGCGTTACGCACCCGTGCGCCGGTCGTCATCAGATTGCAAGCA…
>Fileamostra02all.seq10968_2_Bacteria(96);Bacteria_unclassified(96);Bacteria_unclassified(96);Bacteria_unclassified(96);Bacteria_unclassified(96);Bacteria_unclassified(96);	GTATACCGCGGCTGCTGGCACGGAATTAGCCGATGCTTATTCCTTAGCTACCGTCTATTTTCTTCGCTAAGAAAAGGAGTTTACGACCCAAAAGCCTTCATCTTCCACGCGGCATTGCTCCGTCAGGCTTGCGCCCATTGCGGAAAATTCCTCACTGCTGCCCTCCGTAGAGGTCTGGGCCGTGTCTCAGTCCCAGTGTGGTTGATCATCCTCTTAGACCAACTACTGATCATTGCCTTGGTAAACAATTTAATCAGATGCATACTCATCTTGTACCGCCGGAGCTTTCATCTAGCCAGCATGCGCTGATAAGACAATATGGGACATTAATCCCCGTTTCCAGGGGCTATTTCCCAGTACAAGGCAGATTATATACGTGTTACTCCCCCGTGCGCCGGT…
>Fileamostra02all.seq10977_2_Bacteria(87);Bacteria_unclassified(87);Bacteria_unclassified(87);Bacteria_unclassified(87);Bacteria_unclassified(87);Bacteria_unclassified(87);	CGGCGGCTGGCACGAGTATTAGCCGGGACTGCTTCTTTAACTAATGTCATTATCATCGTTAATGAAAGAACTTTACAACTAAAATTAGCCGTCTTCATTCAGATAGTATTGCTGGATCAAACTTTCGTTCATTGTCCAATATTCCTTACTGCTGGCCGAGATTTCAGCCTGAACCTTATTTCAGTTCCAGTGTGGTTGATCATTCGTAAAAACCAACTAAAGATCAACGGCTTGGTAAGCTGTTAAATTTACCAACTACCTAATCTTATACAGACCCATCTTTTAGCGGAATTATGCTAAGTAAAGCACAAACCTTTGTTACATATCCAGTATTTAACACTTTAAAAAGTATTTTTGTCCTAGACTAAAAGGTAGCATTCTGTTTTTACTCACCCGTTC…
>Fileamostra02all.seq11041_2_Bacteria(82);Bacteria_unclassified(82);Bacteria_unclassified(82);Bacteria_unclassified(82);Bacteria_unclassified(82);Bacteria_unclassified(82);	AGAGTTTGATCCTGGCTCAGGATGAACGCTGGCGGCATGCTTAACACATGCAAGTTGAACGAGCTTAATTTATTAAGCTAAGTAGCGGACGGGTGAGTAGCGCGTAAGAACCTACCTTTAGGAGAGGAATAACTATTGGAAACGATAGCTAATACCTCATAAACTGTGGAGTAAAAGGCGAAAGCTGCCTAAAGACGGGCTTGCGTCTGATTAGCTTGTTGGTAATTTAAAAGATTACCAAGGCAACGATCAGTAGTAGGTTTCAGGAGGTGATCGACCGCACTAGGACTGAGACACGGCCCAGACCTCTACGGAGTGCAGCAGTGAGGAATTTTCCGCAATAGGCGAAAGGCTTACGGAGCAAGGGCGCGTGGAGTATGAAGACTTGTGAGTCGGAAC…
>Fileamostra02all.seq11078_2_Bacteria(91);Bacteria_unclassified(91);Bacteria_unclassified(91);Bacteria_unclassified(91);Bacteria_unclassified(91);Bacteria_unclassified(91);	GTATTACCGCGGCTGCTGGCACGGAATTAGCCGATGCTTATTCCTTAGCTACCGTCTATTTTCTTCGCTAAGAAAAGGAGTTTACGACCCAAAAGCCTTCATCTTCCACGCGGCATTGCTCCGTCAGGCTTGCGCCCATTGCGGAAAATTCCTCACTGCTGCCCTCCGTAGAGGTCTGGGCCGTGTCTCAGTCCCAGTGTGGTTGATCATCCTCTTAGACCAACTACTGATCATTGCCTTGGTAAACAATTTATGTACCAGAAGGCACATCCGATGCATGTGCATGTTTAGCTAGTTTTCACTTTTTACGCCCTATCTTATAGGGTATTAGCTGCCGTTTTCGGTAGTTATTCCCAACCAAAAGGTAGGTTATAAAATGTTACTCCCCCGTCCACTAAT…
>Fileamostra02all.seq11160_2_Bacteria(100);Bacteroidetes(100);Bacteroidia(100);Flavobacteriales(100);Flavobacteriaceae(100);Aquimarina(100);	GTATTACCGCGGCTGCTGGCACGGAGTTAGCCGATCCTTATTCGTAGAGTACCGTCAGACCGATATACATATCGGGGTTTCTTCCTCTATAAAAGTAGTTTACAACCCATAGGGCAGTCTTCCTACACGCGGCATGGCTGGATCAGAGTTGCCTCCATTGTCCAATATTCCTCACTGCTGCCTCCCGTAGGAGTCTGGTCCGTGTCTCAGTACCAGTGTGGGCCATCTCCCTCTCAGGACCCATATCTATCTTATAGCAATAAATCTTTAATTATTAATCGATGCCAATCAATAATACTATAAGGTATTAATCCAAATTTCTCTGGGCTATCCCTTACTATAAGGTAGGTTCTATACGCGTTACGCACCCGTGCGCCGGTCGTCGTCAAGTGCAAGCAC…
>Fileamostra02all.seq1118_2_Bacteria(95);Bacteria_unclassified(95);Bacteria_unclassified(95);Bacteria_unclassified(95);Bacteria_unclassified(95);Bacteria_unclassified(95);	AGAGTTTGATCATGGCTCAGGATGAACGCTGGCGGCATGCTTAACACATGCAAGTTGAACGAGCTTAATTTATTAAGCTAAGTAGCGGACGGGTGAGTAGCGCGTAAGAACCTACCTTTAGGAGAGGAATAACTATTGGAAACGATAGCTAATACCTCATAAACTGTGGAGTAAAAGGCGAAAGCCGCCTAAAGATGGGCTTGCGTCTGATTAGCTTGTTGGTAATTTAAAAGATTACCAAGGCAACGATCAGTAGACTGGCTAAGAGGATGATCACACACACTGGGACAGAGACACGGCCCAGACCACTAAGGAGGGCAGCAGTGAGGAATTTTGCTCAATGGGCGAAAGCCTGACGGAGCAATGCCGCGAGGAGGATGAAGGCTTGTGAGTCGTAAA…
>Fileamostra02all.seq1119_2_Bacteria(98);Cyanobacteria(89);Oxyphotobacteria(89);Oxyphotobacteria_unclassified(89);Oxyphotobacteria_unclassified(89);Oxyphotobacteria_unclassified(89);	AGAGTTTGATCATGGCTCAGGATGAACGCTGGCGGCATGCCTAACACATGCAAGTTGAACGAACTTAAATTTTTATAAATTTAAGTTAAGTAGCGAACGGGTGAGTAACATGTAAGAACCTACCTTTAGGCGGGGGATAACCACTGGAAACGGCGGCTAAAACCCCATAAGCTGTGGAGTAAAAAGGGAAAACTACCTAAAGATGGGCTTGCATCTGATTAGTTTGTTGGTGAATTAATTGTTTACCAAGGCGATGATCAGTAGTTGGTCTAAGAGGATGATCACCCACACTGGGACTGAGACACGGCCCAGACCTCTACGGAGGGCAGCAGTGAGGAATTTTCCGCAATGGGCGAAAGCCTGACGGGGCAATGCCGCGTGGATGATGAAGGCTTTTGA…
>Fileamostra02all.seq11209_2_Bacteria(100);Proteobacteria(100);Alphaproteobacteria(100);Rhodobacterales(99);Rhodobacteraceae(99);Rhodobacteraceae_unclassified(99);	CCGCGGCGGCTGGCACGGAGTTAGCCGGGGTTTCTTCTACTGCTACCGTCATTATCTTCACAGTTGAAAGAGCTTTACGACCCTAGGGCCTTCTTCACTCACGCGGCATGGCTGGATCAGGCTTGCGCCCATTGTCCAAGATTCCCCACTGCTGCCTCCCGTAGGAGTCTGGGCCGTGTCTCAGTCCCAGTGTTGCTGATCATCCTCTCAAACCAGCTATTGATCGGTGACTTGGTAGGCCGTTACCCCACCAACAATCTAATCAAACGCGGGCCCATCCGATACCGATAAATCTTTCCCCCAAAGGGCGTATAAGGTATTACTCTTCGTTTCCAAAGGCTATTCCTTAGTACCAGGTAGGTTCCCACGCGTTACTAACCCGTCCGCCGCTCACCCGAA…
>Fileamostra02all.seq11210_2_Bacteria(97);Cyanobacteria(86);Oxyphotobacteria(86);Oxyphotobacteria_unclassified(86);Oxyphotobacteria_unclassified(86);Oxyphotobacteria_unclassified(86);	CGGCTGCTGGCACGGAGTTAGCCGATGCTTATTCCTTAGTTACCGTCTTGGTTCTTCGCTAAGAAAAGGAGTTTACGACTCACAAGCCTTCATCCTCCACGCGGCATTGCTCCGTCAGGCTTTCGCACATTGCGGAAAATTCCTCACTGCTGCCCTCCGTAGAGGTCTGGGCCGTGTCTCAGTCCCAGTGTGGTTGATCATCCTCTTAGACCAACTACTGATCGTTGCCTTGGTAATCTTTTAAATTACCATCAAGCTAATCAGACTCAGGCTCATCTTTATGCGACTTTCTCCTTTTACTCCACAGTTTATGAGGTATTATCTCTCGTTTCCAATAATTATTCCTCTCCTAAGGGTAGGTTCTTACGCTCTACTCACCCGTCCGCTTCTTAGCTTAAT…
>Fileamostra02all.seq11213_2_Bacteria(100);Proteobacteria(100);Alphaproteobacteria(100);Rhodobacterales(100);Rhodobacteraceae(100);Ruegeria(98);	CGGCTGCTGGCACGGAGTTAGCCGGGGTTTCTTTACCTGCTACCGTCATTATCTTCACAGGCGAAAGAGCTTTACGACCCTAGGGCCTTCATCACTCACGCGGCATGGCTGGATCAGGGTTGCCCCCATTGTCCAAGATTCCCCACTGCTGCCTCCCGTAGGAGTCTGGGCCGTGTCTCAGTCCCAGTGTTGCTGATCATCCTCTAAAACCAGCTATAGATCGTAGGCTTGGTAGGCCATTACCCCACCAACTACCTAATCTAACGCGGGCTAATCCTTTGGCGATAAATCTTTCCCCCCCAGTTTGACCCGGGGGGCTCATACGGTATTACTCTCCGTTTCCAGAGGCTATTCCGTACCAAAGGGTATATTCCCACGCGTTACTAACCCGTCCGCCGC…
>Fileamostra02all.seq11225_2_Bacteria(92);Bacteria_unclassified(92);Bacteria_unclassified(92);Bacteria_unclassified(92);Bacteria_unclassified(92);Bacteria_unclassified(92);	AGAGTTTGATCATGGCTCAGGATGAACGCTGGCGGTATGCCTAACACATGCAAGTTGAACGAACTTAAATTTTTATAAATTTAAGTTAAGTAGCGAACGGGTGAGTAACATGTAAGAACCTACCTTTAGGCGGGGGATAACCACTGGAAACGGCGGCTAAAACCCCATAAGCTGTGGGGTAAAAAGAGAAAACTACCTAAAGATGGGCTTGCATCTGATTAGTTTGTTGGTGAATTAATTGTTTACCAAGGCGATGATCAGTAGTTTGTCTAATAGGATGGTCAACCACACTGAGGCGGAGACACGGCCCAGACCTCTACGGAGGGCAGCAGTGAGGAATTTTCCGCAATGGACGTAGGCCTGACGGAGCAATGCCGCGTGGATGATGATTTGTTTTGA…
>Fileamostra02all.seq11237_2_Bacteria(93);Cyanobacteria(85);Oxyphotobacteria(85);Oxyphotobacteria_unclassified(85);Oxyphotobacteria_unclassified(85);Oxyphotobacteria_unclassified(85);	GTATTACCGCGGCTGCTGGCACGGAGTTAGCCGATGCTTATTCCTTAGTTACCGTCTTGTTTCTTCGCTAAGAAAAGGAGTTTACGACTCACAAGCCTTCATCCTCCACGCGGCATTGCTCCGTCAGGCTTTCGCCCATTGCGGAAAATTCCTCACTGCTGCCCTCCGTAGAGGTCTGGGCCGTGTCTCAGTCCCAGTGTGGTTGATCATCCTCTTAGACCAACTACTGATCGTTGCCTTGGTAATCTTTTTAATTTCCCACCAACTTATCCAACCCCAACCCCTTTTTTAGCCGCCTTCCCCTTTTTCCTCCCCATTTTATAAGTTATTACTTTCCTTTCCCATTATTATTCCTCTCCTTAAAGTTAGGTTCTTCCCCCTTCTCCCCCCTCCCGTTCC…
>Fileamostra02all.seq11250_2_Bacteria(100);Cyanobacteria(100);Oxyphotobacteria(100);Oxyphotobacteria_unclassified(100);Oxyphotobacteria_unclassified(100);Oxyphotobacteria_unclassified(100);	GTATTACCGCGGCGGCTGGCACGGAGTTAGCCGATGCTTATTCCTTAAGTACCGTCAAAATTCTTTCTTAAGAAAAGAGGTTTACAACCCACGGGCCTTCTTCCCTCACGCGGTATTGCTCCGTCAGGCTTTCGCCCATTGCGGAAAATTCCCTACTGCTGCCTCCCGTAGGAGTCTGGGCCGTGTCTCAGTCCCAGTGTGGCTGATCATCCTCTAAGACCAACTACTGATCGTAGTCTTGGTAGGCCTTTCCCCCCCCAACAAACTAATCAGACGCAAGCTCCTCTCAAGGCGGATTACTCCATTTCACTTCTCAGCATATGGGGCATTAGCAATCGTTTCCAACTGTTGTTCCCCTCCTTGAGGCAGATTCTTACGCGTTACTCCCCCGTCCGCCAC…
>Fileamostra02all.seq11270_2_Bacteria(93);Bacteria_unclassified(93);Bacteria_unclassified(93);Bacteria_unclassified(93);Bacteria_unclassified(93);Bacteria_unclassified(93);	AGAGTTTGATCATGGCTCAGGATGAACGCTGGCGGCATGCCTAACACATGCAAGTTGAACGAACTTATATTTTTATAAATTTAAGTTAAGTAGCGGACGGGTGAGTAACATGTAAGAACCTACCTTTAGGAGGGGAATAACTACTGGAAACGGTAGCTAAAACCCTATAAGCTGCGGAGTAAAAAGTGAAAACTACCTAAAGATGGGCTTGCATCTGATTAGCTTGTTGGTAAAGTAATTGTTTACCAAGGCAATGATCAGTAGTTCGTCTAAGAGGATGATCTACCACACTGGATCTGAGTCACGGCCCAGACCTCTACGGAGGGCAGCAGTGAGGAATTTTCCGCAATGGGCGCAAGCCTGACAGAACAATGCCGCGTGAAGGATGAAGGCTTTTAG…
>Fileamostra02all.seq1129_2_Bacteria(82);Bacteria_unclassified(82);Bacteria_unclassified(82);Bacteria_unclassified(82);Bacteria_unclassified(82);Bacteria_unclassified(82);	GTTTGATCCTGGCTCAGGATGAACGCTGGCGGCATGCTTAACACATGCAAGTTGAACGAGCTTAATTTATTAAGCTAAGTAGCGGACGGGTGAGTAGCGCGTAAGAACCTACCTTTAGGAGAGGAATAACTATTGGAAACGATAGCTAATACCTCATAAACTGTGGAGTAAAAGGCGAAAGCCGCCTAAAGATGGGCTTGCGTCTGATTAGCTTGTTGGTAATTTAAAAGATTACCAAGGCAACGATCAGTTGTTGGTCGAAGAGGATGATAAACCACACTGGGACTGAGACACGGCCCAGACCTCTACGGAGGGCAGCAGGGAGGAATTGTCCGCAATGGGCGAAAGCCTGCCGGAGCAATGGCGCGTGGAGGATGAAGGCTGGTGAGTCGTAATCCC…
>Fileamostra02all.seq11300_2_Bacteria(95);Cyanobacteria(85);Oxyphotobacteria(85);Oxyphotobacteria_unclassified(85);Oxyphotobacteria_unclassified(85);Oxyphotobacteria_unclassified(85);	AGAGTTTGATCCTGGCTCAGGATGAACGCTGGCGGCATGCCTAACACATGCAAGTTGAACGAACTTATATTTTTTTAATTTTAGGTTAATAACGGGACGGGGGGGAACAAGGTAAGAACCTACCTTTAGGAGGGGATTACTACTTGGAACCGGTAGCTAAACCCCTTTAGGTTGCGGGGTAAAAGGTGAAACCTCCTTAAAGTTGGGCTTCATTCTGATTAGCTTGTTGGTAAGGAAATTGTTTACCAAGGCAATGATCAGTAGTTGGTCTAAGAGGATGATCAACCACACTGGGACTGAGACACGGCCCAGACCTCTACGGAGGGCAGCAGTGAGGAATTTTCCGCAATGGGCGCAAGCCTGACGGAGCAATGCCGCGTGGAAGATGAAGGCTTTTGG…
>Fileamostra02all.seq11331_2_Bacteria(97);Cyanobacteria(90);Oxyphotobacteria(90);Oxyphotobacteria_unclassified(90);Oxyphotobacteria_unclassified(90);Oxyphotobacteria_unclassified(90);	GAATTACCGCGGCTGCTGGCACGGAGTTAGCCGATGCTTATTCCTTAGTTACCGTCTTGTTTCTTCGCTAAGAAAAGGAATTTACGACTCACAAGCCTTCATCCTCCACGCGGCATTGCTCCGTCAGGCTTTCGCCCATTGCGGAAAATTCCTCACTGCTGCCCTCCGTAGAGGTCTGGGCCGTGTCTCAGTCCCAGCGTGGTTGATCATCCTCTTAGACCAACTACTGATCGTTGCCTTGGTAATCTTTTAAATTACCAACAAGCTAATCAGACGCAAGCCCATCTTTAGGCGGCTTTCGCCTTTTACTCCACGGTTTAAGAGGTATTAGCTATCGTTTCCAATAGTTATTCCTCTGCTAAATGTAGGTACTTACGCGCTACTCACCCGTCCGCTACT…
>Fileamostra02all.seq11363_2_Bacteria(95);Cyanobacteria(83);Oxyphotobacteria(83);Oxyphotobacteria_unclassified(83);Oxyphotobacteria_unclassified(83);Oxyphotobacteria_unclassified(83);	GTATTACCGCGGCGGCTGGCACGGAATTAGCCGATGCTTATTCCTTAGCTACCGTCTATTTTCTTCACTAAGCAAAGGATTTTACGACTCAAAAGCCTTCATCATCCACGCGGCATTGCTCCGTCAGGCTTTCGCCCATTGCGGAAAATTCCTCACTGCTGCCCTCCGTAGAGGTCTGGGCCGTGTCTCAGTCCCAGTGTGGTTGATCATCCTCTTTGACCAACTATTGATCATCGCCTTGGTAAACAATTAATTCACCAACAAACTAATCAGCTGCAAGCCCATCTTTAGGTAGTTTTCACTTTTTACTCCACCGTTTATGGGGTTTTAGCCGCCGTTTCCAGTGGTTATCCCCCGCCTAAAGGTAGGTTCTTACATGTTACTCACCCGTTCGCTACT…
>Fileamostra02all.seq11422_2_Bacteria(94);Bacteria_unclassified(94);Bacteria_unclassified(94);Bacteria_unclassified(94);Bacteria_unclassified(94);Bacteria_unclassified(94);	AGAGTTTGATCATGGCTCAGGATGAACGCTGGCGGCATGCTTAACACATGCAAGTTGAACGAGCTTAATTTATTAAGCTAAGTAGCGGACGGGTGGGTAGCGCGTAAGAACCTACCTTTAGGTTAGGAATAACTATTGGAAACGATAGCTAATACCTCATAAACTGCGGAGTAAAAGGCGTAAGCCGCCTAAAGATGGGCTTGCGGCTGATTAGCTTGTTGGTAATTTAAAAGATTATTAAGGCAACGATCAGTAGTTGTGCTAAGGTGATGATCAACCACACTGGGACTGAGACACGGCCCAGACCTCTACGGTGGGCAGCAGTGAGGAATTTTCCGCAATGGGCGAAAGCCTGACGGAGCAATGCCGCGTGGAGGATAAAGGCTTGTGAGTCGTAAA…
>Fileamostra02all.seq11423_2_Bacteria(100);Cyanobacteria(93);Oxyphotobacteria(93);Oxyphotobacteria_unclassified(93);Oxyphotobacteria_unclassified(93);Oxyphotobacteria_unclassified(93);	AGAGTTTGATCATGGCTCAGGATGAACGCAGGCGGCATGCTTAACACATGCAAGTTGAACGAGCTTAATTTATTAAGCTAAGTAGCGGACGGGTGAGTAGCGCGTAAGAACCTACCTTTAGGAGAGGAATAACTATTGGAAACGATAGCTAATACCTCATAAACTGTGGAGTAAAAGGCGAAAGCCGCCTAAAGATGGGCTTGCGTCTGATTAGCTTGTTGGTAATTTAAAAGATTACCAAGGCAACGATCAGTAGTTGGTGTAAGAGGATGACCAACCACACGGGGACTGAGACACGGCCCAGACCTCTACGGAGGGCAGCAGTGAGGAATTTTCCGCAATGGGCGAAAGCCTGACGGAGCAATGCCGCGTGGAGGATGAAGGCTTGTGAGTCGTAAA…
>Fileamostra02all.seq11429_2_Bacteria(100);Bacteroidetes(100);Bacteroidia(100);Flavobacteriales(100);Flavobacteriaceae(100);Flavobacteriaceae_unclassified(100);	GAATTACCGCGGCTGCTGGCACGGAGTTAGCCGGTGCTTATTCGTAGAGTACCGTCAGCCTCCCACACGTGGGAGGGTTTCTTCCTCTATAAAAGAAGTTTACAACCCATAGGGCAGTCTTCCTTCACGCGGCATGGCTGGGTCAGAGTTGCCTCCATTGCCCAATATTCCTCACTGCTGCCTCCCGTAGGAGTCTGGTCCGTGTCTCAGTACCAGTGTGGGGGATCTCCCTCTCAGGACCCCTATCTATCTTATACCGATAAATCTTTACTATAGTTATGATGCCATATCCATAGACCATGGGGTATTAATCTTCATTTCTAAAGGCTATCCCCCTGTATAAGGCAAATTGTATACGCGTTACGCACCCGTGCGCCGGTCGTCAGCGGATTGCAAGCA…
>Fileamostra02all.seq11435_2_Bacteria(99);Proteobacteria(98);Gammaproteobacteria(95);Gammaproteobacteria_unclassified(95);Gammaproteobacteria_unclassified(95);Gammaproteobacteria_unclassified(95);	GTATTACCGCGGCTGCTGGCACGGAGTTAGCCGGTGCTTCTTCTGTAGGTAACGTCACGGCTGGCAGCTATTAACTACCAACTTTTCCTCCCTACTGAAAGTGCTTTACAACCCTAGGGCCTTCTTCACACACGCGGTATGGCTGGATCAGGCTTGCGCCCATTGTCCAATATTCCCCACTGCTGCCTCCCGTAGGAGTCTGGGCCGTGTCTCAGTCCCAGTGTGGCTGATCATCCCCTCTGACCAGCTAGCAAGCAAATCTGCCGCGGGCACATCCGATAGCGCGTGGTCCGAAGATCCCGCGCTTTCCCCCAAAGGGCGTAAGCGGTATTAGCATGGTTTGCACCATGTTATCCCCCGCTACGGGGCAATTTCCGCCGCTTTACTCACCAGTCCGCC…
>Fileamostra02all.seq11453_2_Bacteria(83);Bacteria_unclassified(83);Bacteria_unclassified(83);Bacteria_unclassified(83);Bacteria_unclassified(83);Bacteria_unclassified(83);	GTATTACCGCGGCTGCTGGCACGGAATTAGCCGATGCTTATTCCTCAGCTACCGTCTATTTTCTTCCCCAAGAAAAGGAGTTTACGACCCCAAAGCCTTTCCCCTCCACGCGGCATTTCTCCGTCCGGCCTGCCCCCATTTCGGAAAATTCCTCACCTCTTCCCTCCGTAGAGGTCCGGGCCGTGTCCCCGTCCCAGTGTGGTTGACCCTCCTCTTCGACCCACTACTGATCATTGCCTTGGTAACCAATTTCTTTACCCACATGCTAATCCGAAGCAAGCCCATCTTTAGGTAGTTTTCACTTTTTACACCACAACTTATAGGGTTTTAGCTACCGTTTTCAGTAGTTATTCCCCTCCTAAAGGTAGGTTCTTACATGTTACTCTCCCGTCCGCTACT…
>Fileamostra02all.seq11506_2_Bacteria(100);Proteobacteria(100);Alphaproteobacteria(100);Rhizobiales(100);Stappiaceae(100);Labrenzia(90);	GAATTACCGCGGCTGCTGGCACGAAGTTAGCCGGGGCTTCTTCTGCGAGTAACGTCATTATCCTCCTCGCTGAAAGAGCTTTACAACCCTAGGGCCTTCATCACTCACGCGGCATGGCTGGATCAGGGTTGCCCCCATTGTCCAATATTCCCCACTGCTGCCTCCCGTAGGAGTCTGGGCCGTGTCTCAGTCCCAGTGTGGCTGATCATCCTCTCAGACCAGCTATGGATCGTCGCCTTGGTAGGCCTTTACCCCACCAACTAGCTAATCCAACGCGGGCTAATCCTTCGGCGATAAATCTTTCCCCCGTAGGGCGCATACGGTATTAGCAGTCGTTTCCAACTGTTGTTCCGTACCGAAAGGTATATTCCCACGCGTTACTCACCCGTCTGCCACTAT…
>Fileamostra02all.seq1151_2_Bacteria(95);Cyanobacteria(86);Oxyphotobacteria(86);Oxyphotobacteria_unclassified(86);Oxyphotobacteria_unclassified(86);Oxyphotobacteria_unclassified(86);	GTATTACCGCGGCGGCTGGCACGGAGTTAGCCGATGCTTATTCCTTAGTTACCGTCTTGTTTCTTCGCTAAGAAAAGGAGTTTACGACTCACAAGCCTTCATCCTCCACGCGGCATTGCTCCGTCACGCTTTCGCCCATTGCGGAAAATTCCTCACTGCTGCCCTCCGTAGAGGTCTGGGCCGTGTCTCAGTCCCAGTGTGGTTGATCATCCTCTTAGACCAACTACTGATCGTTGCCTTGGTAATCTTTTAAATTACCAACAAGCTAATCAGACGCAAGCCCATCTTTAGGCGGCTTTCGCCTTTTACTCCACAGTTTATGAGGTATTAGCTATCGTTTCCAATAGTTATTCCTCTCCTAAAGGTAGGTGCTTACGCGCTACTCACCCGTCCGCTACT…
>Fileamostra02all.seq11553_2_Bacteria(98);Cyanobacteria(85);Oxyphotobacteria(85);Oxyphotobacteria_unclassified(85);Oxyphotobacteria_unclassified(85);Oxyphotobacteria_unclassified(85);	GAATTACCGCGGCGGCTGGCACGGAATTAGCCGATGCTTATTCCCTAGCTACCGTCTATTTTCTTCACTAAGAAAAGGATTTTACGACTCAAAAGCCTTCATCATCCACGCGGCATTGCTCCTCCAGGCTTTCGCCCATTGCGGAAAATTCCTCACTGCTGCCCTCCGTAGAGGTCTGGGCCGTGTCTCAGTCCCAGTGTGGTTGATCATCCTCTTAGACCAACTACTGATCATCGCCTTGGTAAACAATTAATTCACCAACAAACTAATCAGATGCAAGCCCATATTTAGGTAGTTTTCGCTTTTAACTCCACAGCTTGTGGGATTTTAGCCGCCGTTTCCAGTGGTTATCCCCCGCCTAAAGGTAGGTTCTTACATGTTACTCACCCGTTCGCTACT…
>Fileamostra02all.seq11554_2_Bacteria(98);Cyanobacteria(82);Oxyphotobacteria(82);Oxyphotobacteria_unclassified(82);Oxyphotobacteria_unclassified(82);Oxyphotobacteria_unclassified(82);	AGAGTTTGATCCTGGCTCAGGATGAACGCTGGCGGCATGCCTAACACATGCAAGTTGAACGAACTTAAATTTTTATAAATTTAAGTTAAGTAGCGAACGGGTGAGTAACATGTAAGAACCTACCTTTAGGCGGGGGATAACCACTGGAAACGGCGGCTAAAACCCCATAAGATGGGGTGTCAAAAGTGAAAACTACCTAAAGATGGGCTTTCATTTGAGTAGTTTGTTGGTGAATTAATTGTTTACCAAGGCGATGATCAGTAGTTGGTCTAAGAGGATGATCAACCACACTGGGACTGAGACACGGCCCAGACCTCTACGGAGGGCAGCAGTGAGGAATTTTCCGCAATGGGCGAAAGCCTGACGGAGCAATGCCGCGTGGATGATGAAGGCTTTTGA…
>Fileamostra02all.seq11575_2_Bacteria(86);Proteobacteria(84);Alphaproteobacteria(81);Alphaproteobacteria_unclassified(81);Alphaproteobacteria_unclassified(81);Alphaproteobacteria_unclassified(81);	GTATTACCGCGGCGGCTGGCACGAGTATTAGCCGGGACTGCTTCTTTAACTAATGTCATTATCATCGTTAATGAAAGAACTTTACAACTAAAATTAGCCGTCTTCATTCAGATAGTATTGCTGGATCAAACTTTCGTTCATTGTCCAATATTCCTTACTGCTGGCCGAGATTTCAGCCTGAACCTTATTTCAGTTCCAGTGTGGTTGATCATTCGTAAAAACCAACTAAAGATCAACGGCTTGGTAAGCTGTTAAATTTACCAACTACCTAATCTTATACAGACCCATCTTTTAGCGGAATTATGCTAAGTAAAGCACAAACCTTTGTTACATATCCAGTATTTAACACTTTAAAAAGTATTTTTGTCCTAGACTAAAAGGTAGCATTCTGTTTTTACT…
>Fileamostra02all.seq11632_2_Bacteria(100);Bacteroidetes(100);Bacteroidia(100);Cytophagales(99);Amoebophilaceae(99);Candidatus_Amoebophilus(99);	GTATTACCGCGGCGGCTGGCACGGAGTTAGCCGGTGCTTATTCTTATGGTACCTTCAATAGCCCTCGCAAGGGCTTTTTATTCCCATACAAAAGCAGTTTACAACCCTGAGGGCCTTCATCCTGCACGCGGCATGGCTGGTTCAGGCTTGCGCCCATTGACCAATATTCCCTACTGCTGCCTCCCGTAGGAGTCTGGCCCGTATCTCAGTGCCAGTGTGGGGGAACTTCCTCTTAGAACCCCTACCCATCTGGTACCGCCGGAGCTTTCATCTAGCCAGCATGCGCTGATAAGACAATATGGGACATTAATCCCCGTTTCCAGGGGCTATTTCCCAGTACAAGGCAGATTATATACGTGTTACTCCCCCGTGCGCCGGTCGCCAGCAACACCGAAGTGT…
>Fileamostra02all.seq11660_2_Bacteria(93);Bacteria_unclassified(93);Bacteria_unclassified(93);Bacteria_unclassified(93);Bacteria_unclassified(93);Bacteria_unclassified(93);	GAATTACCGCGGCGGCTGGCACGGAATTAGCCGATGCTTATTCCTTAGCTACCGTCTATTTTCTTCACTAAGAAAAGGATTTTACGACTCAAAAGCCTTCATCATCCACGCGGCATTGCTCCGTCAGGCTTTCGCCCATTGCGGAAAATTCCTCACTGCTGCCCTCCGTAGAGGTCTGGGCCGTGTCTCAGTCCCAGTGTGGTTGATCATCCTCTTAGACCAACTACTGTTCATCGCCTTGGTAAACATTTATGTCACAGACAAACTAAACAACTGAGAGCCACTCTTTGGGGAATTTTCACTTTTTACTCCCCCGCGTTTGGGGTTTTAGCCGCCGTTTCCAGTGGTTATCCCCCGCCTAAAGGTAGGTTCTTACATGTTACTCACCCGTTCGCTACT…
>Fileamostra02all.seq11664_2_Bacteria(98);Cyanobacteria(90);Oxyphotobacteria(90);Oxyphotobacteria_unclassified(90);Oxyphotobacteria_unclassified(90);Oxyphotobacteria_unclassified(90);	GTTTACCGCGGCGGCTGGCACGGAGTTAGCCGATGCTTATTCCTTAGTTACCGTCTTGTTTCTTCGCTAAGAAAAGGAGTTTACGACTCACAAGCCTTCATCCTCCACGCGGCATTGCTCCGTCAGGCTTTCGCCCATTGCGGAAAATTCCTCACTGCTGCCCTCCGTAGAGGTCCGGGCCGCGTCTCAGTCCCAGTGTGGTTGATCATTCTCTTAGACCAACTACTGATCGTTGCCTTGGTAATCTTTTAAATTACCAACAAGCTAATCAGACGCAAGCCCATCTTTAGGCGGCTTTCGCCTGTTACTCCACAGTTTATGAGGTGTTAGCTATCGTTTCCCATAGTTATTCCTCTCATAAGGGTAGGTTCTTACGCGCTACTCACCCGTCCGCTACTT…
>Fileamostra02all.seq11667_2_Bacteria(95);Cyanobacteria(82);Oxyphotobacteria(82);Oxyphotobacteria_unclassified(82);Oxyphotobacteria_unclassified(82);Oxyphotobacteria_unclassified(82);	CGGCGGCTGGCACGGAATTAGCCGATGCTTATTCCTTAGCTACCGTCTATTTTCTTCACTAAGAAAAGGATTTTACGACTCAAAAGCCTTCATCATCCACACGGCATTGCTCCGTCAGGCTTTCGCCCATTGCGGAAAATTCCTCACTGCTGCCCTCCGTAGAGGTCTGGGCCGTGTCTCAGTCCCAGTGTGGTTGATCATCCTCTTAGACCAACTACTGATCATCGCCTTGGTAAACAATTAATTCACCAACAAACTAATCAAATGCAAGCCCATCTTTAGGTAGTTTTCCCTTTTTTCTCCACATCTTTTGGGGTTTTAGCCGCCGTTTCCAGTGTTTATCCCCCGCCTAAAGGTAGGTTCTTACATGTTACTCTCCCGTTCGCTACTTAGCTTAAA…
>Fileamostra02all.seq11682_2_Bacteria(85);Bacteria_unclassified(85);Bacteria_unclassified(85);Bacteria_unclassified(85);Bacteria_unclassified(85);Bacteria_unclassified(85);	GTATTACCGCGGCTGCTGGCACGGAGTTACCCGCTTCTTATTCATTAAGTACCGTCATTATTCTTCCTTAATAAAAGAGGTTTACAACCCATAGGCAGTCATCCCTCACGCGGCATTGCTCCGTCAGGCTTTCGCCCATTGCGGAAAATCCCCCACTTCTGCCCTCCGTAGAGGTCTGGCCCGTGTCTCAGTCCCAGCGTGGTTGATCATCCTCTTAGACCAACTACTGATCGTGGCCTTGGTAAACTTTTAAAATGGCGACAAGCTAAACGGACGCGAGCGCGACATTAGGCGGGTTTCACCTTTTACTCCGAAGTATATGATGTAATAGCTGTCGTCTCCGATGGGTAATGCTCTGCTGAATGTGCGTGCTTACGCGCTACTCATCCGTCCGAAACT…
>Fileamostra02all.seq11715_2_Bacteria(80);Bacteria_unclassified(80);Bacteria_unclassified(80);Bacteria_unclassified(80);Bacteria_unclassified(80);Bacteria_unclassified(80);	CGGCTGCTGGCACGGAATTAGCCGATGCTTATTCCTTAGCTACCGTCTATTTTCTTCACTAAGAAAAGGATTTTACGACTCAAAAGCCTTCATCATCCACGCGGCATTGCTCTGTCAGGCTTTCGCCCATTGCTGAAAATTCCTCACTGCTGCCCTCCGTAGAGTTCTGGTCCGTGTCTCAGTCCCAGTGTGGTTGATCATTTTCTTTTACCAACTACTGATCATCTCCTTGGTAAATAATTAATTCACCAAAAAACAAAAAAAATAAAAGCAAAAATAAAGGTAGTAAAGACTAATAAAAACAAAGCTTAGAGGATTATAACAGGGGTTTCCAGTGGTTATCCAACGCCTAAAGGTAGGTTCTTACAAGTTACACACCCGATCGCTACAAAAATAAAA…
>Fileamostra02all.seq11716_2_Bacteria(85);Bacteria_unclassified(85);Bacteria_unclassified(85);Bacteria_unclassified(85);Bacteria_unclassified(85);Bacteria_unclassified(85);	GTTTACCGCGGCTGCTGGCACGGAATTAGCCGATGCTTATTCCTTAGCTACCGTCTATTTTCTTCGCTAAGAAAAGGAGTTTACGACCCAAAAGCCTTCATCTTCCACGCGGCATTGCTCCGTCAGGCTTGCGCCCATTGCGGAAAATTCCTCACTGCTGCCCTCCGTAGAGGTCTGTGCCGTGTCTCAGTCCCAGTGTGGTTGATCATCCTCTTAGACCAACTACTGATCATTGCCTTGGTAAACAATTACTTTACCAACAAGATAATCAGATGAAAGAACATGTATAGGTAGATTTCACATTTTACTCCGCAGCTTATAGGGTAATAGCTACCGTTTCCAGTAGATATTCCACTCCTAAAGGTAGGTTCTTACATGTTACTCACCCGACCGCTACTT…
>Fileamostra02all.seq11726_2_Bacteria(99);Cyanobacteria(91);Oxyphotobacteria(91);Oxyphotobacteria_unclassified(91);Oxyphotobacteria_unclassified(91);Oxyphotobacteria_unclassified(91);	CCCGGCTGCTGGCACGGAATTAGCCGATGCTTATTCCTTAGCTACCGTCTATTTTCTTCGCTAAGAAAAGGAGTTTACGACCCAAAAGCCTTCATCTTCCACGCGGCATTGCTCCGTCAGGCTTGCGCCCATTGCGGAAAATTCCTCACTGCTGCCCTCCGTAGAGGTCTGGGCCGTGTCTCAGTCCCAGTGTGGTTGATCATCCTCTTAGACCAACTACTGATCATTGCCTTGGTAAACAATTACTTTACCAACAAGCTAATCAGATGCAAGCCCATCTTTAGGTAGTTTTCACTTTTTACGCCGCAGCTTATAGGGTATTAGCTACCGTTTCCAGTAGTTATGCCCCTCCTAAAAGTAGGTGCTTACATGTTACTCACCCTTCCGCTACGTAGCTTA…
>Fileamostra02all.seq11733_2_Bacteria(100);Proteobacteria(100);Alphaproteobacteria(100);Rhodobacterales(100);Rhodobacteraceae(100);Rhodobacteraceae_unclassified(100);	ATCATGGCTCAGAACGAACGCTGGCGGCAGGCCTAACACATGCAAGTCGAGCGCACCTTCGGGTGAGCGGCGGACGGGTTAGTAACGCGTGGGAACGTACCCTTTTCTAAGGAATAGCCACTGGAAACGGTGAGTAATACCTTATACGCCCTTCGGGGGAAAGATTTATCGGAGAAGGATCGGCCCGCGTTAGATTAGATAGTTGGTGGGGTAATGGCCTACCAAGTCTACGATCTATAGCTGGTTTGAGAGGATGATCAGCAACACTGGGACTGAGACACGGCCCAGACTCCTACGGGAGGCAGCAGTGGGGAATCTTAGACAATGGGCGCAAGCCTGATCTAGCCATGCCGCGTGAGTGACGAAGGCCTTAGGGTCGTAAAGCTCTTTCGCCAGGGA…
>Fileamostra02all.seq11736_2_Bacteria(100);Proteobacteria(100);Gammaproteobacteria(100);Oceanospirillales(92);Halomonadaceae(91);Halomonadaceae_unclassified(91);	AGAGTTTGATCATGGCTCAGATTGAACGCTGGCGGCAGGCCTAACACATGCAAGTCGAGCGGCAGCACGGAAAGCTTGCTTTCTGGTGGCGAGCGGCGGACGGGTGAGTAATGCATAGGAATCTACCCAGTAGCGGGGGATAACCTGGGGAAACCCAGGCTAATACCGCATACGCCCTACGGGGGAAAGCGGGGGACCATTTGGCCTCGCACTATTGGATGAGCCTATGTCGGATTAGCTGGTTGGTGAGGATGATCAGCCACTTCGGGACTGAGACACGGCCCGAACTCCTACGGGAGGCAGCAGTGGGGAATATTGGACAATGGGGGGAACCCTGATCCAGCCATGCCGCGTGTGTGAAGAAGGCCCTCGGGTTGTAAAGCACTTTCAGCGGGGAAG…
>Fileamostra02all.seq11766_2_Bacteria(100);Proteobacteria(100);Alphaproteobacteria(100);Rhodobacterales(99);Rhodobacteraceae(99);Rhodobacteraceae_unclassified(99);	GAATTACCGCGGCTGCTGGCACGGAGTTAGCCGGGGTTTCTTCTACTGCTACCGTCATTATCTTCACAGTTGAAAGAGCTTTACGACCCTAGGGCCTTCTTCACTCACGCGGCATGGCTGGATCAGGCTTGCGCCCATTGTCCAAGATTCCCCACTGCTGCCTCCCGTAGGAGTCTGGGCCGTGTCTCAGTCCCAGTGTTGCTGATCATCCTCTCAAAC
>Fileamostra02all.seq1179_2_Bacteria(93);Bacteria_unclassified(93);Bacteria_unclassified(93);Bacteria_unclassified(93);Bacteria_unclassified(93);Bacteria_unclassified(93);	AGAGTTTGATCCTGGCTCAGGATGAACGCTGGCGGCATGCCTAACACATGCAAGTTGAACGAACTTAAATTTTTATAAATTTAAGTTAAGTAGCGAACGGGTGAGTAACATGTAAGAACCTACCTTTAGGCGGGGGATAACCACTGGAAACGGCGGCTAAAACCCCATATGCTGTGGTGTAAAAAGTGAAAACTACCTTAAGGTGGGCTTGCATTTGATTAGTTTTTTGGTGAATTTATTGTTTACCAAGGCGCTGATCAGTAGTTGGTCTAAGAGGATGATCAACCACACTGAGACTGAGCCGAGGCCCAGACCTCTACGGAGGGCAGCAGTGAGGAATATAACGCAAAAAGCGAAAGCCTGACGAAGCAATGCAGCGTGGATGATGAAGGCTTTTGA…
>Fileamostra02all.seq11831_2_Bacteria(91);Bacteria_unclassified(91);Bacteria_unclassified(91);Bacteria_unclassified(91);Bacteria_unclassified(91);Bacteria_unclassified(91);	GTATTACCGCGGCTGCTGGCACGGAATTAGCCGATGCTTATTCCTTAGCTACCGTCTATTTTCTTCACTAAGAAAAGGATTTTACGACTCAAAAGCCTTCATCATCCACGCGGCATTGCTCCGTCAGGCTTTCGCCCATTGCTGAAAATTCCTCACTGCTGCCCTCCTTAGAGGTCTGGGCCGTGTCTCAGTCCCAGTGTGGTTTATCATCCTCTTAGACCAACTACTGATCATCCCCTTGGTAAACAATTAATTCACCAACAAGATAATCAGATGCAAGCCCATTTTTAGGGAGTTTTAACTTTTTACTCCACAGCTTAGGGGGTTTTAGCCGCCGTTTCCAGTGGTTATCCCCAGACTAAAGGTAGGTTCTTAAATGTTACTCACCCGTTCGCGAAT…
>Fileamostra02all.seq11840_2_Bacteria(92);Cyanobacteria(85);Oxyphotobacteria(85);Oxyphotobacteria_unclassified(85);Oxyphotobacteria_unclassified(85);Oxyphotobacteria_unclassified(85);	GAATTACCGCGGCTGCTGGCACGGAATTAGCCGATGCTTATTCCTTAGCTACCGTCTATTTTCTTCACTAAGAAAAGGATTTTACGACTCAAAAGCCTTCATCATCCACGCGGCATTGCTCCGCCAGGCTTTCGCCCATTGGGGAAAATTCCTCACTGCTGCCCTCCGTAGAGGTCTGGGCCGGGTCTCAGTCCCAGGGGGGTTGATCATCCTCTTAGACCAACTACTGATCATCGCCTTGGTAAACAATTAATTCACCAACAAACTAATCAGATGCAAGCCCATCTTTAGGTAGTTTTCCCTTTTTACTCCCCCGCTTATGGGGTTTTAGCCGCCGTTTCCAGTGGTTATCCCCCGCCTAAAGGTAGGTTCTTACATGTTACTCACCCGTTCGCTACT…
>Fileamostra02all.seq11842_2_Bacteria(100);Proteobacteria(100);Alphaproteobacteria(100);Rhodobacterales(100);Rhodobacteraceae(100);Rhodobacteraceae_unclassified(100);	ACGCGGCTGCTGGCACGGAGTTAGCCGGGGTTTCTTCTACTGCTACCGTCATTATCTTCACAGTTGAAAGAGCTTTACGACCCTAGGGCCTTCTTCACTCACGCGGCATGGCTGGATCAGGCTTGCGCCCATTGTCCAAGATTCCCCACTGCTGCCTCCCGTAGGAGTCTGGGCCGTGTCTCAGTCCCAGTGTTGCTGATCATCCTCTCAAACCAGCTATTGATCGGTGACTTGGTAGGCCGTTACCCCACCAACAATCTAATCAAACGCGGGCCCATCCGATGCCGATAAATCTTTCCCCCAAAGGGCGTATAAGGTATTACTCTTCGTTTCCAAAGACTATTCCTTAGTACCAGGTAGGTTCCCACGCGTTACTAACCCGTCCGCCGCTCACCCGAA…
>Fileamostra02all.seq11878_2_Bacteria(100);Proteobacteria(100);Gammaproteobacteria(100);Alteromonadales(100);Alteromonadaceae(100);Agaribacter(97);	GTATTACCGCGGCTGCTGGCACGGAGTTAGCCGGTGCTTCTTCTGTTGCTAACGTCACAGATGATTGGTATTAACAATCACCCTTTCCTCACAACTGAAAGTGCTTTACAACCCGAAGGCCTTCTTCACACACGCGGCATGGCTGCATCAGGGTTTCCCCCATTGTGCAATATTCCCCACTGCTGCCTCCCGTAGGAGTCTGGGCCGTGTCTCAGTCCCAGTGTGGCTGATCTTCCTCTCAGAACAGCTAGCTAATCTCACTTGGGCCACTCTTCACGCGAGAGGCCTAAACCCCCCTTTGGTCCGTAGACGTTATGCGGTATTAGCAGTCGTTTCCAACTGTTATCCCCCTCGCAAAGGCATGTTCCCAAGCATTACTCACCCGTCCGCCACTCGTCA…
>Fileamostra02all.seq11893_2_Bacteria(92);Bacteria_unclassified(92);Bacteria_unclassified(92);Bacteria_unclassified(92);Bacteria_unclassified(92);Bacteria_unclassified(92);	GTATTACCGCGGCGGCTGGCACGGAATTAGCCGATGCTTATTCCTTAGCTACCGTCTATTTTCTTCACTAAGAAAAGGATTTTACGACTCAAAAGCCTTCATCATCCACGCGGCATTGCTCCGTCAGGCTTTCGCCCATTGTGGAAAATTCCTCACTGCTGCCCTCCGTAGAGGTCTGGGCCGTGTCTCAGTCCCAGTGTGGTTGATCATCCTCTTAGACCAACTACTGATCATCGCCTTGGTATACAATTAATCCACCAACAACCCAACCAGATGCAAGCCCATCTTAAGCTAGTTTTCACTTGTTACTCCACATCTTAGGGGATTTTAGCCGCCGTTTCCAGTGGTTATCCCCCGCCTAAAGGTAGGTTCTTACATGTTACTCACCCGTTCGCTACT…
>Fileamostra02all.seq11902_2_Bacteria(99);Cyanobacteria(90);Oxyphotobacteria(90);Oxyphotobacteria_unclassified(90);Oxyphotobacteria_unclassified(90);Oxyphotobacteria_unclassified(90);	GTATTACCGCGGCGGCTGGCACGGAGTTAGCCGATGCTTATTCCTTAGTTACCGTCTTGTTTCTTCGCTAAGAAAAGGAGTTTACGACTCACAAGCCTTCATCCTCCACGCGGCATTGCTCCGTCAGGCTTTCGCCCATTGCGGAAAATTCCTCACTGCTGCCCTCCGTAGAGGTCTGGGCCGTGTCTCAGTCCCAGTGTGGTTGATCATCCTCTTAGACCCACTACTGATCGTTGCCTTGGTAATCTTTTAAATTACCAACAAGCTAATCATACGCAAGCCCATCTTTAGGCGGCTTTCGCCTTTTACTCCACAGTTTATGAGGTATTAGCTATCGTTTCCAATAGTTATTCCTCTCCTAAAGGTAGGTTCTTACGCGCTACTCACCCGTCCGCTACG…
>Fileamostra02all.seq11938_2_Bacteria(85);Bacteria_unclassified(85);Bacteria_unclassified(85);Bacteria_unclassified(85);Bacteria_unclassified(85);Bacteria_unclassified(85);	AGAGTTTGATCATGGCTCAGGATGAACGCTGGCGGCATGCTTAACACATGCAAGTTGAACGAGCTTAATTTATTAAGCTAAGTAGCGGACGGGTGAGTAGCGCGTAAGAACCTACCTTTAGGAGAGGAATAACTATTGGAAACGATAGCTAATACCTCATAAACTGTGGAGAAAAAGGCGAAAGCCGCCTAAAGATGGGCTTGCGTCTGATTAGCTTGTTGGTAATTTAAAAGATTACCAAGGCAACGATCATTAGTTGGTCGAGGAGGAGGATCGACCACACGGGGCCGGAGACACGGCCCAGCCCTCTACGGAGGGCGGCAGTGAGGAATTTTCCGCAATGGGCGAAAGCCTGACGGGGCAATGCCGCGTGGAGGATGAAGGCTTGTGAGTCGTAAA…
>Fileamostra02all.seq1193_2_Bacteria(100);Bacteroidetes(99);Bacteroidia(99);Chitinophagales(94);Saprospiraceae(94);uncultured(87);	AGGTTTGATCCTGGCTCAGGATGAACGCTAGCGGGAGGCTTAATACATGCAAGTCGAAGGACCTTTTCGGAGGGACTGGCGCACGGGTGAGTAACGCGTACACTACCTACCTTTAGCAGGGGGACAGCCTTTGGAAACGGAGATTAATACCCCATAGTATCGAGAGGTTAAAGCGTTAGCGGCTAAAGATGGGTGTGCGTGTCATTAGATAGTTGGTGAGGTAACGGCTCACCAAGTCAACGATGACTAGGGGGCGTGAGAGCGTGATCCCCCACACGGGTACTGAGACACGGACACGACTACTACGGGAGGCAGCAGTAAGGAATATTGGTCAATGAGCGGAAGCCTGAACCAGCCATCCCGCGTGTAGGATGACTGCCCTATGGGTTGTAAACTACT…
>Fileamostra02all.seq11949_2_Bacteria(99);Cyanobacteria(85);Oxyphotobacteria(85);Oxyphotobacteria_unclassified(85);Oxyphotobacteria_unclassified(85);Oxyphotobacteria_unclassified(85);	GTATTACCGCGGCGGCTGGCACGGAGTTAGCCGATGCTTATTCCTTAGTTACCGTCTTGTTTCTTCGCTAAGAAAAGGAGTTTACGACTCACAAGCCTTCATCCTCCACGCGGCATTGCTCCGTCAGGCTTTCGCCCATTGCGGAAAATTCCTCACTGCTGCCCTCCGTAGAGGTCTGGGCCGTGTCTCAGTCCCAGTGTGGTTGATCATCCTCTTAGACCAACTACTGATCGTTGCCTTGGTAATCTTTTAAATTGCCAACAAGCTAATCAGACGCAAGTCCATCTTTAGCCGGCTTTCGCCTTTTACTCCACAGTTTATGAGGTATTAGCTATCGTGTCCAATAGTTATTCCGCTCCTAAAGGTAGGTTCTTACGCGCTACTCCCCCGTCCGCTACT…
>Fileamostra02all.seq11986_2_Bacteria(80);Bacteria_unclassified(80);Bacteria_unclassified(80);Bacteria_unclassified(80);Bacteria_unclassified(80);Bacteria_unclassified(80);	GAATTACCGCGGCTGCTGGCACGGAGTTAGCCGATGCTTATTCATTAGGTACCGTCATGATTTTTCGCTAAGAAAAGGAGGTTACGACTCACAAGCCTTCATCCTCCACGCGCCATTGCTCCGTGAGGCTTTCGCCCATTTTGGAAAATTCCTCACTGCTGCCCTCCGTGGAGGTCTGGGCCGCGTCTCAGTCCCAGAGTGGGAGATCATCCTCTCAGACCACCTACTGTTCGTTGCCTTGGTAATCTTTTAAACTGCCCCCAAGCTAATCAGACGCAAGCCCATCTTTTGGCGGCTTTCGCCTTTTTCTCCACAGTTTATGAGGTATTAGCTATCGTTTCCAATAGTTATTCCCCTCCTAAAGGTAGGTTCTTACGCGTTACTCACCCGTCCGCTCCT…
>Fileamostra02all.seq1198_2_Bacteria(94);Bacteria_unclassified(94);Bacteria_unclassified(94);Bacteria_unclassified(94);Bacteria_unclassified(94);Bacteria_unclassified(94);	GAATTACCGCGGCGGCTGGCACGGAATTAGCCGATGCTTATTCCTTAGCTACCGTCTATTTTCTTCACTAAGAAAAGGATTTTACGACTCAAAAGCCTTCATCATCCACGCGGCATTGCTCCGTCAGGCTTTCGCCCATTGCGGAAAATTCCTCACTGCTGCCCTCCGTAGAGGTCTGGGCCGTGTCTCAGTCCCAGTGTGGTTGATCATCCTCTTAGACCAACTACTGATCCTCTCCTTGGTAAACAATTCATTCACCAACCAACTAATCAGATTCATGCGCATCGTTAGGTAGTTTTCACTTTTGACGCCACGGCTTATGGGGTTTTAGCCGCCGTTTCCAGTGGTTATCCCCCGCCTAAAGGTAGGTTCTTACATGTTCCTCACCCGTGCGCTACT…
>Fileamostra02all.seq11992_2_Bacteria(98);Cyanobacteria(85);Oxyphotobacteria(85);Oxyphotobacteria_unclassified(85);Oxyphotobacteria_unclassified(85);Oxyphotobacteria_unclassified(85);	CGGCGGCTGGCACGGAATTAGCCGATGCTTATTCCTTAGCTACCGTCTATTTTCTTCGCTAAGAAAAGGAGTTTACGACCCAAAAGCCTTCATCTTCCACGCGGCATTGCTCCGTCAGGCTTGCGCCCATTGCGGAAAATTCCTCACTGCTGCCCTCCGTAGAGGTCTGGGCCGTGTCTCAGTCCCAGTGTGGTTGATCATCCTCTTAGACCAACTACTGATCGTTGCCTTGGTAATCTTTTAAATTACCCACAAGCTAATCCGACGCAAGCCCATCTTTAGGCGGCTTTCGCCTTTTACTCCACAGTTTATGAGGTATTAGCTATCGTTTCCAATAGTTATTCCTCTCCTAAAGGTAGGTTCTTACGCGCTACTCACCCGTCCGCTACTTAGCTTAAT…
>Fileamostra02all.seq12021_2_Bacteria(95);Bacteria_unclassified(95);Bacteria_unclassified(95);Bacteria_unclassified(95);Bacteria_unclassified(95);Bacteria_unclassified(95);	GTATTACCGCGGCTGCTGGCACGGAGTTAGCCGATGCTTATTCCTTAGTTACCGTCTTGTTTCTTCGCTAAGAAAAGGAGTTTACGACTCACAAGCCTTCATCCTCCACGCGGCATTGCTCCGTCAGGCTTTCGCCCATTGCGGAAAATTCCTCACTGCTGCCCTCCGTAGAGGTCTGGGCCGTGTCTCAGTCCCAGTGTGGTTGATCATCCTCTGAGACCAACTACTGATCGTTACCTTGGTAATCTTTTAAATTTCCACCCCACTAATCAGACGCTAGCCCATCTTTAGTCGGCTTTCCTTTTTTACCCCCCACTTTATCGGGTCTTAGCTTTCGTTCCCAATAATTATCCCTCTCATCGAGATAGGTTCTTACGCGCTCCTCTCCCGTCCGCTACT…
>Fileamostra02all.seq12024_2_Bacteria(87);Bacteria_unclassified(87);Bacteria_unclassified(87);Bacteria_unclassified(87);Bacteria_unclassified(87);Bacteria_unclassified(87);	GTATTCCGCGGCGGCTGGCACGGAATTAGCCGATGCTTATTCCTTAGCTACCGTCTATTTTCTTCACTAAGAAAAGGATTTTACGACTCAAAAGCCTTCATCATCCACGCGGCATTGCTCCGTCAGGCTTTCGCCCATTGCGGAAAATTCCTCACTGCTGCCCTCCGTAGAGGTCTGGGCCGTGTCTCAGTCCCAGTTTGGTTGATCATCCTCTTAGACCAACTACTGTTCATCGCCTTGGTAAACAATTAATTCACAAACAAACTAATCGGATGAAACCCCATATTTAGATAGTTTGAACTTTTTGCTCCACAGCTTATGGGGTTTTGACCGACGTTTCAAGTGGTTCTCACCCGCCTAAAAGTAAGTTATTACATGTTACTCACCCGTTCGCTACTT…
>Fileamostra02all.seq12059_2_Bacteria(98);Cyanobacteria(89);Oxyphotobacteria(89);Oxyphotobacteria_unclassified(89);Oxyphotobacteria_unclassified(89);Oxyphotobacteria_unclassified(89);	AGAGTTTGATCATGGCTCAGGATGAACGCTGGCGGCATGCTTAACACATGCAAGTTGAACGAGCTTAATTTATTAAGCTAAGTAGCGGACGGGTGAGTAGCGCGTAAGAACCTACCTTTAGGAGAGGAATAACTATTGGAAACGATAGCTAATACCTCATAAACTGTGGAGTAAAAGGCGAAAGCCGCCTAAAGATGGGCTTGCGTCTGATTAGCTTGTTGGTAATTTAAAAGATTACCAAGGCAACGATCAGTAGTTGGTCTAAGAGGATGATCAACCGCACTGGGACTGAGAGACGGCCCAGACCTCTACGGAGGGCAGCAGTAAGGAATTTTCCGCAATGGGCGAAGGCATGACGGAGCAATGCCGCGTGGAGGATGAAGGCTTGTGAGTCGTAAA…
>Fileamostra02all.seq12064_2_Bacteria(99);Cyanobacteria(94);Oxyphotobacteria(94);Oxyphotobacteria_unclassified(94);Oxyphotobacteria_unclassified(94);Oxyphotobacteria_unclassified(94);	AGAGTTTGATCATGGCTCAGGATGAACGCTGGCGGCATGCTTAACACATGCAAGTTGAACGAGCTTAATTTATTAAGCTAAGTAGCGGACGGGTGAGTAGCGCGTAAGAACCTACCTTTAGGAGAGGAATAACTATTGGAAACGATAGCTAATACCTCATAAACTGTGGAGTAAAAGGCGAAAGCCGCCTAAAGATGGGCTTGCGTCTGATTAGCTTGTTGGTAATTTAAAAGATTACCAAGGCAACGATCAGTAGTTGGTCTAAGGGGATGGTCAACCACCCTGGGACTGGGACACGGCCCAGACCTCTACGGAGGGCAGCAGTGAGGAATTTTCCGCAATGGGCGAAAGCCTGACGGAGCAATGCCGCGTGGAGGATGAAGGCTTGTGAGTCGTAAA…
>Fileamostra02all.seq12094_2_Bacteria(97);Cyanobacteria(81);Oxyphotobacteria(81);Oxyphotobacteria_unclassified(81);Oxyphotobacteria_unclassified(81);Oxyphotobacteria_unclassified(81);	AGAGTTTGATCATGGCTCAGGATGAACGCTGGCGGCATGCCTAACACATGCAAGTTGAACGAACTTATATTTTTATAAGTTTAAGTTAATTAGCGGACGGGTGAGTAACATGTAAGAACCTACCTTTAGGAGGGGAATAACTACTGGAAACGGTAGCTAAAACCCTATAAGCTGCGGAGTAAAAAGTGAAAACTACCTAAAGATGTGCTTGCATCTGATTAGCTTGTTGGTAAAGTAATTGTTTAACAAGGCGATGATCAGTAGTTGGTCTAAGAGGATGATCAACCACACTGGGACGGAGACACGGCCCAGACCTCGACGGAGTGCAGAAGTGAGGAATATGCCGGAATGGGCGCAAGCCTGACGGAGCAATGCCGCGTGGAAGATGAAGGCTTTTGG…
>Fileamostra02all.seq12112_2_Bacteria(95);Cyanobacteria(82);Oxyphotobacteria(82);Oxyphotobacteria_unclassified(82);Oxyphotobacteria_unclassified(82);Oxyphotobacteria_unclassified(82);	GAATTACCGCGGCGGCTGGCACGGAGTTAGCCGATGCTTATTCCTTAGTTACCGTCTTGTTTCTTCGCTAAGAAAAGGAGCTTACGACTCACAAGCCTTCATCCTCCACGCGGCATTGCCCCGTCAGGCTTTCGCCCATTGCGGAAAATTCCTCACTGCTGCCCTCCGTAGAGGTCTGGGCCGTGTCTCAGTCCCAGTGTGGTTGATCATCCTCTTAGACCAACTACTGATCGTTGCCTTGGTAATCTTTTAAATTACCATCAAGCTAATCATACGCAAGCCCATCTTTAGGCGGCTTTCGCCTTTTACTCCACAGTTTATGAGGTATTAGCTATCGTTTCCTATAGTTATTCCTCTCCTAAAGGTAGGTTCTTACGCGCTACTCACCCGTCCGCTACT…
>Fileamostra02all.seq12120_2_Bacteria(97);Cyanobacteria(89);Oxyphotobacteria(89);Oxyphotobacteria_unclassified(89);Oxyphotobacteria_unclassified(89);Oxyphotobacteria_unclassified(89);	AGAGTTTGATCCTGGCTCAGGATGAACGCTGGCGGCATGCTTAACACATGCAAGTTGAACGAGCTTAATTTATTAAGCTAAGTAGCGGACGGGTGAGTAGCGCGTAAGAACCTACCTTTAGGAGAGGAATAACTATTGGAAACGATAGCTAATACCTCATAAACTGTGGAGTAAAAGGCGAAAGCTGCCTAAAGATGGGCTTGCGTCTGATTAGCTTGTCGGTAATTTAAAAGATTACCAAGGCAACGATCAGGAGTTGGTCTAAGAAGGTGATCAACCACACTGGGACTGAGACACGGCCCAGACCTCTTCGGAGGGCAAGAGGGAGGAATTTTCCGGAAAGGGCGAAAGCCTGGCGGAGCAATGCCGCGTGGAAGATGAAAGCTTGTGAGTCGTAAA…
>Fileamostra02all.seq12138_2_Bacteria(100);Cyanobacteria(92);Oxyphotobacteria(92);Oxyphotobacteria_unclassified(92);Oxyphotobacteria_unclassified(92);Oxyphotobacteria_unclassified(92);	AGAGTTTGATCCTGGCTCAGGATGAACGCTGGCGGCATGCCTAACACATGCAAGTTGAACGAACTTAAATTTTTATAAATTTAAGTTAAGTAGCGAACGGGTGAGTAACATGTAAGAACCTACCTTTAGGCGGGGGATAACCACTGGAAACGGCGGCTAAAACCCCATAAGCTGTGGAGTAAAAAGTGAAAACTACCTAAAGATGGGCTTGCATCTGATTAGTTTGTTGGTGAATTAATTGTTTACCAAGGCGATGATCAGTAGTTGGTCTAAGAGGATGATCAACCACACTGGGACTGAGACACGGCCCAGACCTCTACGGAGGGCAGCAGTGAGGAATTTTCCGCAATGGGCGAAAGCCTGACGGAGCAATGCCGCGTGGATGATGAAGGCTTTTGA…
>Fileamostra02all.seq12139_2_Bacteria(89);Bacteria_unclassified(89);Bacteria_unclassified(89);Bacteria_unclassified(89);Bacteria_unclassified(89);Bacteria_unclassified(89);	GTATTACCGCGGCTGCTGGCACGGAATTAGCCGATGCTTATTCCTTAGCTACCGTCTATTTTCTTCGCTAAGAAAAGGAGTTTACTACCCAAAAGCCTTCATCCTCCACGCGTCATTGCTCCGTCAGGCTTTCTCCCATTGCGTAAAATTCCTCACTGCTGCCCTCCGCAGAGGTCTGGGCCGTGTCTCATTCCCAGTGTGGTTGATCATCCTCTTAGACCAACTACTGATCATTGCCTTGGTAAACAATTCCTTTACCAACAACCTCATCAGATCCTAGCCCATCTTTAGGTAATTTTCACCTTTTACTCCGCAGCTTATAGGGTTTTAGATAACGTTTCCAGTAGTTATTCCCCTACTAAAAGTAGGTTCTTACATGTTACTCTCCCGTCCGCTACT…
>Fileamostra02all.seq12141_2_Bacteria(100);Proteobacteria(100);Gammaproteobacteria(100);Alteromonadales(100);Alteromonadaceae(100);Alteromonadaceae_unclassified(100);	AATTACCGCGGCGGCTGGCACGGAGTTAGCCGGTGCTTCTTCTGTTGTTAACGTCACAGCTGGCAGGTATTAACTACCAACCTTTCCTCACAACTGAAAGTGCTTTACAACCCTAAGGCCTTCTTCACACACGCGGCATGGCTGCATCAGGGTTCCCCCCATTGTGCAATATTCCCCACTGCTGCCTCCCGTAGGAGTCTGGGCCGTGTCTCAGTCCCAGTGTGGCTGATCTTCCTCTCAGAACAGCTAATCTCGCTTAGGCTACTCTTTGCGCGGGAGCCGAAGCCCCCTTTGGTCCGTAGACATCATGCGGTATTAGCTATCGTTTCCAATAGTTATCCCCCACACAAAGGCATATTCCTAAGTATTACTCACCCGTCCGCCACTCGTCATCTTCTA…
>Fileamostra02all.seq1214_2_Bacteria(100);Bacteroidetes(100);Bacteroidia(100);Chitinophagales(100);Saprospiraceae(100);Rubidimonas(100);	AGAGTTTGATCATGGCTCAGGATGAACGCTAGCGGGAGGCTTAATACATGCAAGTCGAACGGTAACAGAGAATCTTTTCGGAGAATCTGCTGACGAGTGGCGCACGGGTGAGTAACGCGTACACAATCTACCTATCACAGGGGGATAGCCTCGGGAAACTGAGAATAATACCCCATAGTATTCATTGATCGCATGATGTGATGAATTAAAGTTCCGGCGGTGATAGATGAGTGTGCGTTAGATTAGCTAGGCGACGATCTATAGGGGGCGTGAGAGCGTGATCCCCCACACGGGTACTGAGACACGGACCCGACTCCTACGGGAGGCAGCAGTAAGGAATATTGGACAATGGGCGAAAGCCTGATCCAGCCATCCCGCGTGCAGGAAGACGGCCCTCTG…
>Fileamostra02all.seq12153_2_Bacteria(99);Cyanobacteria(91);Oxyphotobacteria(91);Oxyphotobacteria_unclassified(91);Oxyphotobacteria_unclassified(91);Oxyphotobacteria_unclassified(91);	AGAGTTTGATCCTGGCTCAGGATGAACGCTGGCGGCATGCTTAACACATGCAAGTTGAACGAGCTTAATTTATTAAGCTAAGTAGCGGACGGGTGAGTAGCGCGTAAGAACCTACCTTTAGGAGAGGAATAACTATTGGAAACGATAGCTAATACCTCATTAACTGTGGAGTAAAAGTCGAAAGCCGCCTAAAGATGGGCTTGCGTCTGATTAGCTTGTTGGTAATTTAAAAGATTACCAAGGCAACGATCAGTAGTTGGTCTAAGAGGATGATGAACCGCAGTGGGGCTGAGACACGGCCCAGACCTCTACGGAGGGCAGCAGTGAGGAATTTTCCGCAATGGGCGAAAGCCTGACGGAGCAATGCAGCGTGGAGGATGAAGGCTTGTGAGTCGTAAA…
>Fileamostra02all.seq12157_2_Bacteria(98);Cyanobacteria(92);Oxyphotobacteria(92);Oxyphotobacteria_unclassified(92);Oxyphotobacteria_unclassified(92);Oxyphotobacteria_unclassified(92);	GAGTTTGATCCTGGCTCAGGATGAACGTTGGCGGCATGCTTAACACATGCAAGTTGAACGAGCTTAATTTATTAAGCTAAGTAGCGGACGGGTGAGTAGCGCGTAAGAACCTACCTTTAGGAGAGGAATAACTATTGGAAACGATAGCTAATACCTCATAAACTGTGGAGTAAAAGGCGAAAGCCGCCTAAAGATGGGCTTGCGTCTGATTAGCTTGTTGGTAATTTAAAAGATTACCAAGGCAACGATCAGTAGTTGGTCTGAGAGGATGACCAGCCACACTGGGACTGAGACACGGCCCAGACCGCTACGGAGGGCAGCAGTGAGGAATTTTCCGCGATGGGCGAAAGCCTGACGGAGCAATGCCGCGTGGAGGATGAAGGCTAGTGAGTCGTAAAC…
>Fileamostra02all.seq12172_2_Bacteria(100);Proteobacteria(100);Alphaproteobacteria(100);Rhodobacterales(100);Rhodobacteraceae(100);Rhodobacteraceae_unclassified(100);	GAGTTTGATCATGGCTCAGAACGAACGCTGGCGGCAGGCCTAACACATGCAAGTCGAGCGCGCCTTCGGGTGAGCGGCGGACGGGTTAGTAACGCGTGGGAACCTACCTGGTACTAAGGAATAGCCTTTGGAAACGAAGAGTAATACCTTATACGCCCTTTGGGGGAAAGATTTATCGGTATCGGATGGGCCCGCGTTTGATTAGATTGTTGGTGGGGTAACGGCCTACCAAGTCACCGATCAATAGCTGGTTTGAGAGGATGATCAGCAACACTGGGACTGAGACACGGCCCAGACTCCTACGGGAGGCAGCAGTGGGGAATCTTGGACAATGGGCGCAAGCCTGATCCAGCCATGCCGCGTGAGTGAAGAAGGCCCTAGGGTCGTAAAGCTCTTTCA…
>Fileamostra02all.seq12196_2_Bacteria(98);Cyanobacteria(86);Oxyphotobacteria(86);Oxyphotobacteria_unclassified(86);Oxyphotobacteria_unclassified(86);Oxyphotobacteria_unclassified(86);	GTTTGATCCTGGCTCAGGATGAACGCTGGCGGCATGCCTAACACATGCAAGTTGAACGAACTTAAATTTTTATAAATTTAAGTTAAGTAGCGAACGGGTGAGTAACATGTAAGAACCTACCTTTAGGCGGGGGATAACCACTGGAAACGGCGGCTAAAACCCCATAAGCTGTGGAGTAAAAAGTGAAAACTACCTAAAGATGGGCTTGCATCTGATTAGTTTGTTGGCGAATTAATTGTTTACCAAGGCGATGAACAGTAGTTGGTCTAAGAGGATGATCAACCACACTGGGACAGAGACACGGCCCAGACCTCTACGGAGGGCAGCAGTAAGGAATTTTCCGCAATGGGCGAAAGCCTGACGGAGCAATGCCGCGTGGATGATGAAGGCTTTTGAGTC…
>Fileamostra02all.seq12200_2_Bacteria(97);Cyanobacteria(88);Oxyphotobacteria(88);Oxyphotobacteria_unclassified(88);Oxyphotobacteria_unclassified(88);Oxyphotobacteria_unclassified(88);	GTATTACCGCGGCGGCTGGCACGGAATTAGCCGATGCTTATTCCTTAGCTACCGTCTATTTTCTTCACTAAGAAAAGGATTTTACGACTCAAAAGCCTTCATCATCCACGCGGCATTGCTCCGTCAGGCTTTCGCCCATTGCGGAAAATTCTTCACTGCTGCCCTCCGTAGAGGTCTGGGCCGTGTCTCAGTCCCAGTGTGGTTGATCATCCTCTTAGACCAACTACTGATCATCGCCTTGGTAAACAATTAATTCACCAACAAACTAATCAGATGCAAGCCCATCTTTAGGTGTTTTTCACTTTTTCCTCCGCAGCTTATGGGGTTTTAGCCGCCGTTTCCAGTAGTTATCCCCCGCCTAAAGGTAGGTTCTTACATGTTACTCACCCGTTCGCTACT…
>Fileamostra02all.seq12224_2_Bacteria(93);Cyanobacteria(83);Oxyphotobacteria(83);Oxyphotobacteria_unclassified(83);Oxyphotobacteria_unclassified(83);Oxyphotobacteria_unclassified(83);	AGAGTTTGATCCTGGCTCAGGATGAACGCTGGCGGCATGCCTAACACATGCAAGTTGAACGAACTTATATTTTTATAAATTTAAGTTAAGTAGCGGACGGGTGAGTAACATGTAAGAACCTACCTTTAGGAGGGGGATAACTACTGGAAACGGTAGCTAAAACCCTATAAGCTGCGGAGTACAAAGTGAAAATTACCTAAAGATGGGCTTGCATCTGATTAGCTTGTTGGTAAAGTAATTGTTTACCAAGGCCATGATCAGTAGTCGATCTAAGAGGATGATCAACCACACTGGGAACGGGACACGGCCCAGACCTCTACGGAGGGCAGCAATGAGGAATTTTCCGCAATGGGCGCAAGCCTAACGGAGGAATGCCGCGTGGAAGATTAAGGCTTTTAG…
>Fileamostra02all.seq12251_2_Bacteria(100);Proteobacteria(98);Gammaproteobacteria(98);Alteromonadales(98);Pseudoalteromonadaceae(97);Pseudoalteromonadaceae_unclassified(97);	GTATTACCGCGGCTGCTGGCACGGAATTAGCCGATGCTTATTCCTTAGCTACCGTCTATTTTCTTCACTAAGAAAAGGATTTTACGACTCAAAAGCCTTCATCATCCACGCGGCATTGCTCCGTCAGGCTTTCGCCCATTGCGGAAAATTCCTCACTGCTGCCCTCCGTAGGAGTCTGGACCGTGTCTCAGTTCCAGTGTGGCTGATCATCCTCTCAGACCAGCTAGGGATCGTCGGCTTGGTGAGCCTTTACCTCACCAACTACCTAATCCCACTTGGGCTTCTCTAAAGGCGAGAGCCGAAGCCCCCTTTCGTCCGTAGACAATATGCGGTATTAGCAGTCGTTTCCAACTGTTGTCCCCCACCTCAAGGCAAATTCCCAAGCATTACTCACCCGTC…
>Fileamostra02all.seq12267_2_Bacteria(100);Firmicutes(100);Bacilli(100);Bacillales(100);Staphylococcaceae(100);Staphylococcus(100);	AGAGTTTGATCCTGGCTCAGGATGAACGCTGGCGGCGTGCCTAATACATGCAAGTCGAGCGAACAGACGAGGAGCTTGCTCCTTTGACGTTAGCGGCGGACGGGTGAGTAACACGTGGATAACCTACCTATAAGACTGGGATAACTTCGGGAAACCGGAGCTAATACCGGATAACATGTTGAACCGCATGGTTCAACAGTGAAAGACGGTTTTGCTGTCACTTATAGGTGGATCCGCGCCGCTGTAGCTGAGACACGGTCCAGACTCCTACGGGAGGCAGCAGTAGGGAATCTTCCGCAATGGGCGAAAGCCTGACGGAGCAACGCCGCGTGAGTGAAGAAGGTCTTCGGATCGTAAAACTCTGTTATTAGGGAAGAACAAATGTGTAAGTAACTATGC…
>Fileamostra02all.seq12272_2_Bacteria(98);Cyanobacteria(87);Oxyphotobacteria(87);Oxyphotobacteria_unclassified(87);Oxyphotobacteria_unclassified(87);Oxyphotobacteria_unclassified(87);	GAATTACCCGGCTGCTGGCACGGAATTAGCCGATGCTTATTCCTTAGCTACCGTCTATTTTCTTCGCTAAGAAAAGGAGTTTACGACCCAAAAGCCTTCATCTTCCACGCGGCATTGCTCCGTCAGGCTTGCGCCCATTGCGGAAAATTCCTCACTGCTGCCCTCCGTAGAGGTCGGGGCCGTGTCTCAGTCCCAGTGTGGTTGATCATCCTCTTAGACCAACTACTGATCGTTGCCTTGGTAATCTTTTAAATTGCCAACAAGCTAATCAGACGCAAGCCGATCTTTAGGCGGCTTTCGCCTTTTACTCCACAGTTTATGAGGTATTAGCTATCGTTTCCAATAGTTATTCCTCTCCTAAAGGTAGGTTCTTACGCGCTACTCACCCGTCCGCTACTT…
>Fileamostra02all.seq12278_2_Bacteria(100);Cyanobacteria(93);Oxyphotobacteria(93);Oxyphotobacteria_unclassified(93);Oxyphotobacteria_unclassified(93);Oxyphotobacteria_unclassified(93);	AGAGTTTGATCCTGGCTCAGGATGAACCCTGGCGGCATGCCTAACACATGCAAGTTGAACGAACTTAAATTTTTATAAATTTAAGTTAAGTAGCGAACGGGTGAGTAACATGTAAGAACCTACCTTTAGGCGGGGGATAACCACTGGAAACGGCGGCTAAAACCCCATAAGCTGTGGAGTAAAAAGTGAAAACTACCTAAAGATGGGCTTGCATCTGATTAGTTTGTTGGTGAATTAATTGTTTACCAAGGCGATGATCAGTAGTTGGTCTAAGAGGATGATCAACCACACTGGGACTGAGACACGGCCCAGACCTCTGCGGAGGGCAGCAGTGAGGAATTTTCCGCAATGGGCGAAAGCCTGACGGAGCAATGCCGCGTGGATGATGAAGGCTTTTGA…
>Fileamostra02all.seq12307_2_Bacteria(100);Proteobacteria(100);Alphaproteobacteria(100);Rhodobacterales(97);Rhodobacteraceae(97);Rhodobacteraceae_unclassified(97);	AGAGTTTGATCATGGCTCAGAACGAACGCTGGCGGCAGGCCTAACACATGCAAGTCGAGCGCGCCTTCGGGTGAGCGGCGGACGGGTTAGTAACGCGTGGGAACCTACCTGGTACTAAGGAATAGCCTTTGGAAACGAAGAGTAATACCTTATACGCCCTTTGGGGGAAAGATTTATCGGTATCGGATGGGCCCGCGTTTGATTAGATTGTTGGTGGGGTAACGACCTACCAAGTCACCGATCAATAGCTGGTTTGAGAGGATGATCAGCAACACTGGGACTGAGCCACGGCCCAGACTCCTACGGGAGGCAGCAGTGGGGAATCTTGGACAATGGGCGCAAGCCTGATCCAGCCATGCCGCGTGAGTGAAGAAGGCCCTAGGGTCGTAAACTCCTTTT…
>Fileamostra02all.seq12318_2_Bacteria(91);Bacteria_unclassified(91);Bacteria_unclassified(91);Bacteria_unclassified(91);Bacteria_unclassified(91);Bacteria_unclassified(91);	GAATTACGCGGCTGCTGGCACGGAATCAGCCGATGCTTATTCCTTAGCTACCGTCTATTTTCTTCGCTAAGAAAAGGAGTTTACGACCCAAAAGCCTTCATCTTCCACGCGGCATTGCTCCGTCAGGCTTGCGCCCATTGCGGAAAATTCCTCACTGCTGCTCTCCGCAGAGGTCTGGGCCGTGTCTCAGGCCCAGTGTGGTTGATCATCCTCTTATACCAACTACTGATCATTGCCTTGGTAAACAATTACTTTACCAACAAGCTAATCAGATGCAAGCCCATCTTTAAGTAATTTTCACTTTTTACTCCGCAGACTATAGGGTTTTAGCTACCGTTTCCAGTAGTTATTCCGCACCTAAAAGTAGGTTCTTAAATGTTACTCACCCGTCCGCTACCT…
>Fileamostra02all.seq12331_2_Bacteria(83);Bacteria_unclassified(83);Bacteria_unclassified(83);Bacteria_unclassified(83);Bacteria_unclassified(83);Bacteria_unclassified(83);	GAATTACCGCGGCTGCTGGCACGGAATTAGCCGATGCTTATTCCTTAGCTACCGTCTATTTTCTTCACTAAGAAAAGGAGTTTACGACTCAACAGCCTTCATCATCTAAGCGGCATTGCTCCGTCAGGCTTTCCCCCATTGCGGAAAATTCCTCAATGCTGCCCTCCGTAAAGGTCTGGGCCGGGGCTCAGGCCCAGTGTGGGTGATCATCCTCTTAGACCAACTTCTGATCATCCCCTTGGTAAACAATTACTTCACCAACCATCTAATCAGCTGCCAGCCCATCTTTAGGTAGTTTTCTCTTTTTACTCCACTGCTTTTTGGGTTTTAGCCGCCGTTTCCAGTGTTTATCCCCCACCTAAAGGTAGGTTCTTACATGTTACTCACCCGTTCGCTACT…
>Fileamostra02all.seq12335_2_Bacteria(99);Proteobacteria(96);Gammaproteobacteria(93);Gammaproteobacteria_unclassified(93);Gammaproteobacteria_unclassified(93);Gammaproteobacteria_unclassified(93);	CGGCTGCTGGCACAGAGTTAGCCGGTGCTTATTCTGTGGGTAACGTCCACTTAGCCCAGGTATTAACCAGGTAAGCCTCCTCCCCACTTAAAGTGCTTTACAACCAAAAGGCCTTCTTCACACACGCGGCATGGCTGGATCAGGGTTCCCCCCATTGTCCAATATTCCCCACTGCTGCCTCCCGCAAGAGTCTGGGCCGTGTCTCAGTCCCAGTGTGGCGGATCATCCTCTCAGACCCCCTACAGATCGTCGTTGGACGTATGCGGTATTAGCATCCCTTCCGAAATGTTGTCCCCCACTAATAGGCGGATTCCTAACCTTTACCCCCCCGTCCGCCGCTAGCTCAATTACCGAAGCATCCTCGCCCGCTCGACTTGCATGTGTTAAGCATGCCGCCAG…
>Fileamostra02all.seq12341_2_Bacteria(100);Proteobacteria(100);Gammaproteobacteria(100);Oceanospirillales(88);Halomonadaceae(87);Halomonadaceae_unclassified(87);	GAATTACCGCGGCTGCTGGCACGGAGTTAGCCGGTGCTTCTTCTGCGGGTGATGTCGCTCGTGGCGGCTATTAACCACCACGCCTTCTTCCCCGCTGAAAGTGCTTTACAACCCGAGGGCCTTCTTCACACACGCGGCATGGCTGGATCAGGGTTCCCCCCATTGTCCAATATTCCCCACTGCTGCCTCCCGTAGGAGTTCGGGCCGTGTCTCAGTCCCGATGTGGCTGATCAACCTCTCAGACCAGCTACTCCGACATAGGCTCATCCAATAGTGCGAGGCCAAATGGTCCCCCGCTTTCCCCCGTAGGGCGTATGCGGTATTAGCCTGGGTTTCCCCAGGTTATCCCCCGCTACTGGGTAGATTCCTATGCATTACTCACCCGTCCGCCGCTCGCCA…
>Fileamostra02all.seq12342_2_Bacteria(99);Cyanobacteria(91);Oxyphotobacteria(91);Oxyphotobacteria_unclassified(91);Oxyphotobacteria_unclassified(91);Oxyphotobacteria_unclassified(91);	GTATTACCGCGGCGGCTGGCACGGAATTAGCCGATGCTTATTCCTTAGCTACCGTCTATTTTCTTCGCTACGAAAAGGAGTTTACGACCCAAAAGCCTTCATCTTCCACGCGGCATTGCTCCGTCAGGCTTGCGCCCATTGCGGAAAATTCCTCACTGCTGCCCTCCGTAGAGGTCTGGGCCGTGTCTCCGTCCCAGTGTGGTTGATCATCCTCTTAGACCACCTACTGATCATTGCCTTGGTAAACAATTGCTTTGCCAACAATCTAATCAGATGCAAGCCCATCGTTAGGTAGTTTTCACTTTTTACTCCGCATCTTATAGGGTTTTAGCTACCGTTTCCAGTAGTTATTCCCCTCCTAAAGGTAGGTTCTTACATGTTACTCACCCGTCCGCTACT…
>Fileamostra02all.seq12350_2_Bacteria(98);Cyanobacteria(94);Oxyphotobacteria(94);Oxyphotobacteria_unclassified(94);Oxyphotobacteria_unclassified(94);Oxyphotobacteria_unclassified(94);	GTATTACCGCGGCTGCTGGCACGGAGTTAGCCGATGCTTATTCCTTAGTTACCGTCTTGTTTCTTCGCTAAGAAAAGGAGTTTACGACTCACAAGCCTTCATCCTCCACGCGGCATTGCTCCGTCAGGCTTTCGCCCATTGCGGAAAATTCCTCACTGCTGCCCTCCGTAGAGGTCTTGGCCGTGTCTCAGTCCCAGTGTGGTTGATCATCCTCTTAGACCAACTACTGATCATCGCCTTGGTAAACAATTAATTCACCAACAACGTAATCGAATGCAAGCCCATCTTTAGGTAGTTTTACATTTTGCCCCCACGGCTTATGGGGTTTTAGCCGCCGTTTCCAGTGGTTATCCCCCGCCTAAAGGTAGGTTCTTACATGTTACTCACCCGTTCGCTACT…
>Fileamostra02all.seq12374_2_Bacteria(100);Bacteroidetes(100);Bacteroidia(100);Cytophagales(98);Amoebophilaceae(97);Candidatus_Amoebophilus(87);	AGAGTTTGATCATGGCTCAGGATGAACGCTAGCGGCAGGCCTCATACATGCAAGTCGAGGGGCAGCAGGACACTTCGGTGTTGCTGGCGACCGGCGCACGGGTGAGTAACACGTATATAATCTGCCTTGTACTGGGAAATAGCCCCTGGAAACGGGGATTAATGTCCCATATTGTCTTATCAGCGCATGCTGGCTAGATGAAAGCTCCGGCGGTACAAGATGAGTATGCGCCCCATTAGCTTGTTGGTGAGGTAATAGCTCACCAAGGCTGCGATGGGTAGGGGTTCTAAGAGGAAGATCCCCCACACTGGCACTGAGATACGGGCCAGACTCCTACGGGAGGCAGCAGTAGGGAATTC
>Fileamostra02all.seq12400_2_Bacteria(88);Bacteria_unclassified(88);Bacteria_unclassified(88);Bacteria_unclassified(88);Bacteria_unclassified(88);Bacteria_unclassified(88);	GAATTACCGCGGCGGCTGGCACGGAGTTAGCCGGTGCTTATTCCTTAGGTACCGTCTTGTTTCTTCGCTAAGAAAAGGAGTTTACGACTCACAAGCCTTCATCCTCCACACGGCATTGCTCCGTCAGGCTTTCGCCCTTTGCGGAAATTTCCTCCCTGCTGCCCTCCGTAGAGGTCTGGCCCGTGTCTCGGTCCCGGTGTGGTTGTTCATCCTCTTAGACCAACTACTGATCGTTGCCTTGGTAATCTTTTAAATTACCAACAAGCTAATCAGACGCAAGCCCATCTTTAGGCGGCTTTCGCCTTTTACTCCACAGTTTATGATGTATTAGCTATCGTTTCCAATAGTTATGCCTCTCCTAAAGGTAGGTTCTTACGCGCTACTCACCCGGCCGCTACT…
>Fileamostra02all.seq12402_14_Bacteria(100);Proteobacteria(100);Alphaproteobacteria(100);Rhodobacterales(98);Rhodobacteraceae(98);Rhodobacteraceae_unclassified(98);	GCGGCTGCTGGCACGGAGTTAGCCGGGGTTTCTTCTACTGCTACCGTCATTATCTTCACAGTTGAAAGAGCTTTACGACCCTAGGGCCTTCTTCACTCACGCGGCATGGCTGGATCAGGCTTGCGCCCATTGTCCAAGATTCCCCACTGCTGCCTCCCGTAGGAGTCTGGGCCGTGTCTCAGTCCCAGTGTTGCTGATCATCCTCTCAAACCAGCTATTGATCGGTGACTTGGTAGGCCGTTACCCCACCAACAATCTAATCAAACGCGGGCCCATCCGATACCGATAAATCTTTCCCCCAAAGGGCGTATAAGGTATTACTCTTCGTTTCCAAAGGCTATTCCTTAGTACCAGGTAGGTTCCCACGCGTTACTAACCCGTCCGCCGCTCACCCGAAGG…
>Fileamostra02all.seq12409_2_Bacteria(88);Bacteria_unclassified(88);Bacteria_unclassified(88);Bacteria_unclassified(88);Bacteria_unclassified(88);Bacteria_unclassified(88);	GAATTACCGCGGCTGCTGGCACGGAGTTAGCCGATGCTTATTCCTTAGTTACCGTCTTGTTTCTTCGCTAAGAAAAGGAGTTTACGACTCACAAGCCTTCATCCTCCACGCGACTTTGTTCCGTCAGGCTTTCGCCCATTGCGGAAAATTCTTCACTCTTGCCTTCCGTAGAGGTCGGGGCCGTTTCTCAGCCCCCGTTCGGTTGATCTTCCTCTTACACCAACTACTGATCGTTGCCTTGGAAATCTTTTAAATTACCAACAAGCTAATCAGGCGCAAGCCCATCGTTAGGCGGCTTTCGCCTTTTACTCCACAGTTTATGATGTATTAGCTATCGTTTCCAATAGTTATTCCTCTCCTAAAGGTAGGTTCTTACGCGCTACTCACCCGTCCGCTACT…
>Fileamostra02all.seq12436_2_Bacteria(93);Cyanobacteria(82);Oxyphotobacteria(82);Oxyphotobacteria_unclassified(82);Oxyphotobacteria_unclassified(82);Oxyphotobacteria_unclassified(82);	AGAGTTTGATCCTGGCTCAGGATGAACGCTGGCGGCATGCCTAACACATGCAAGTTGAACGAACTTATATTTTTATAAATTTAAGTTAAGTAGCGGACGGGTGAGTAACATGTAAGAACCTACCTTTAGGAGGGGAATAACTACTGGAAACGGTAGCTAAAACCCTATAAGCTGCGGAGTAAAAAGTGAAAACTACCTAAAGATGGGCTTGCATCTGATTAGCTTGTTGGTAAAGTAATTGTTTACCAAGGCAATGATCAGTAGTTGGTATAGGAGGATGATCAACCACACGGGGACTGAGACAGGGCCAGGACCTCTACGGAGGGCAGCAGGGAGGAATTTTCCGCAATGGGAGCAAGCCTGACGGAGCAATGCCGAGTGGAAGATGAAGGCTTTTGG…
>Fileamostra02all.seq12448_2_Bacteria(99);Cyanobacteria(93);Oxyphotobacteria(93);Oxyphotobacteria_unclassified(93);Oxyphotobacteria_unclassified(93);Oxyphotobacteria_unclassified(93);	AAGTTTGATCATGGCTCAGGATGAACGCTGGCGGCATGCCTAACACATGCAAGTTGAACGAACTTAAATTTTTATAAATTTAAGTTAAGTAGCGAACGGGTGAGTAACATGTAAGAACCTACCTTTAGGCGGGGGATAACCACTGGAAACGGCGGCTAAAACCCCATAAGCTGTGGAGTAAAAAGGGAAAACTACCTAAAGATGGGCTTGCATCTGATTAGTTTGTTGGGGAATTAATTGTTTACCAAGGCGATGAGCAGTAGTTGGTCTAAGAGGATGATCAACCACACTGGGACTGAGACACGGCCCAGACCTCTGCGGAGGGCAGCAGTGAGGAATTTTCCGCAATGGGCGAAAGCCTGACGGAGCAATGCCGCGTGGATGATGAAGGCTTTTGAG…
>Fileamostra02all.seq12479_2_Bacteria(100);Bacteroidetes(100);Bacteroidia(100);Bacteroidia_unclassified(100);Bacteroidia_unclassified(100);Bacteroidia_unclassified(100);	GAATTACCGCGGCTGCTGGCACGGAGTTAGCCGGTGCTTATTCTTATGGTACCTTCAATAGCCCTCGCAAGGGCTTTTTATTCCCATACAAAAGCAGTTTACAACCCTGAGGGCCTTCATCCTGCACGCGGCATGGCTGGTTCAGGCTTGCGCCCATTGACCAATATTCCCTACTGCTGCCTCCCGTAGGAGTCTGGCCCGTATCTCAGTGCCAGTGTGGGGGATCTTCCTCTTAGAACCCCTACCTATCTTTAAGCCATAAATGTTTAATATAAAAGCCAGGTGACTCCTATATACTATGGGACATTAATCCACGTTTCCATGGGCTATTTCCCGCTTAAAGGCAGATTGTATACGCGTTACGCACCCGTGCGCCACTCGTCAGCGTCCCGAAGGACC…
>Fileamostra02all.seq12500_2_Bacteria(100);Proteobacteria(100);Alphaproteobacteria(100);Rhodobacterales(100);Rhodobacteraceae(100);Rhodobacteraceae_unclassified(100);	GTATTACCGCGGCGGCTGGCACGGAGTTAGCCGGGGTTTCTTCTACTGCTACCGTCATTATCTTCACAGTTGAAAGAGCTTTACGACCCTAGGGCCTTCTTCACTCACGCGGCATGGCTGGATCAGGCTTGCGCCCATTGTCCAAGATTCCCCACTGCTGCCTCCCGTAGGAGTCTGGGCCGTGTCTCAGTCCCAGTGTTGCTGATCATCCTCTCAAACCACCTATTGATCGGTGACTTGGTAGGCCGTTACCCCACCAACCATCTAATCAAACGCGGGCCCATCCGATACCGATAAATCTTTCCCCCAAAGGGCGTATAAGGTATTACTCTTCGTTTCCAAAGGCTATTCCTTAGTACCAGGTAGGTTCCCACGCGTTACTAACCCGTCCGCCGCTCT…
>Fileamostra02all.seq12552_2_Bacteria(96);Cyanobacteria(82);Oxyphotobacteria(82);Oxyphotobacteria_unclassified(82);Oxyphotobacteria_unclassified(82);Oxyphotobacteria_unclassified(82);	AGAGTTTGATCATGGCTCAGGATGAACGCTGGCGGCATGCCTAACACATGCAAGTTGAACGAACTTAAATTTTTATAAATTTAAGTTAAGTAGCGAACGGGTGAGTAACATGTAAGAACCTACCTTTAGGCGGGGGATAACCACTGGAAACGGCGGCTAAAACCCCATAAGCTGTGGAGTAAAAAGTGAAAACTACCTAAAGATGGGCTTGCATCTGATTAGATTGTTGGTGAATTAATTGTTTAACAAGGCGATGATCAGTAGTTGGTCTAAGAGGATGATGAACCACACTGGGGCTGAGACCCGGGCCAGACCTCTACGGAGGGCAGCAGTGAGGAATTTTCCGCAATGGGAGAAAGCCTGACGGAGCAATGCCGCGTGGATGATGAAGGCTTTTGA…
>Fileamostra02all.seq12559_2_Bacteria(96);Bacteria_unclassified(96);Bacteria_unclassified(96);Bacteria_unclassified(96);Bacteria_unclassified(96);Bacteria_unclassified(96);	AGAGTTTGATCATGGCTCAGGATGAACGCTGGCGGCATGCCTAACACATGCAAGTTGAACGAACTTAAATTTTTATAAATTTAAGTTAAGTAGCGAACGGGTGAGTAACATGTAAGAACCTACCTTTAGGCGGGGGATAACCACTGGAAACGGCGGCTAAAACCCCATAAGCTGTGGAGTAAAAAGTGAAAACTACCTAAAGATGGGCTTGCATCTGATTAGTTTGTTGGTGAATTAATTGTTTACCAAGGCGATGCTCAGTAGTTGGTCTAAGAGGATGATCAACCACACTGGGTCTGAGACACGGCCCAGACCTCTTCGGAGGGCAGCAGTGAGGAATTTTCCGCAATGGGCGAAAGCCTGACGGAGCAATGCCGCGTGGATGATGAAGGCTTTTGA…
>Fileamostra02all.seq12563_2_Bacteria(81);Bacteria_unclassified(81);Bacteria_unclassified(81);Bacteria_unclassified(81);Bacteria_unclassified(81);Bacteria_unclassified(81);	GTATTACCGCGGCTGCTGGCACGGAATTAGCCGATGCTTATTCCTTAGCTACCGTCTATTTTCTTCACTAAGAAAAGGATTTTACGACTCAAAAGCCTTCATCATCCACGCGGCATTGCTCCGCCAGGCTTTCGCCCATTGCGGCAAATTCCTCACTGCTGCCCTCCGTAGAGGTTTGGGCCGTGTCTCAGTCCCAGTGCGGTTGATCATCCTCTTAGACCAACTACTGATCATCTCCTTGGTAAACAATTAAAGCCCCAACAATATATTCATATGAAAGTCCATCTTTAGCTAGTTTTCACTTTTTAACCCTCAGGGTATAAGTTTTTTGCAGCCGTTTCCAGTGGTTATCCCCCGCCTAAAGGTAGGTTATTACATGTTACTCTCCCGTTCGCTACT…
>Fileamostra02all.seq12570_2_Bacteria(94);Cyanobacteria(83);Oxyphotobacteria(83);Oxyphotobacteria_unclassified(83);Oxyphotobacteria_unclassified(83);Oxyphotobacteria_unclassified(83);	AGAGTTTGATCATGGCTCAGGATGAACGCTGGCGGCATGCTTAACACATGCAAGTTGAACGAGCTTAATTTATTAAGCTAAGTAGCGGACGGGTGAGCAGCGCGTAAGAACCTACCTTTAGGAGAGGAATAACTATTGGAAACGATAGCTAATACCTCATAAACTGTGGAGTAAAAGGCGAAAGCTGCCTAAAGATGGGCTTGCGTCTGATTAGCTTGTTGGTAATTTAAAAGATTACCAAGGCAACGATCAGTAGTTGGTCAAAGGAGATGATCAACCACACTGGGAGTGAGACACGGCCGAGACCTCGACGGAGGGCAGCAGTGAGAAATTTTCCGCAAGGGGCGAAAGCCTGACGGAGCAATGCCGCGAGGAGGATAAAGGCATGTGAGTCGTAAA…
>Fileamostra02all.seq1257_2_Bacteria(100);Proteobacteria(100);Gammaproteobacteria(100);Oceanospirillales(91);Halomonadaceae(91);Halomonadaceae_unclassified(91);	GAATTACCGCGGCGGCTGGCACGGAGTTAGCCGGTGCTTCTTCTGCGGGTGATGTCGCTCGTGGCGGCTATTAACCACCACGCCTTCTTCCCCGCTGAAAGTGCTTTACAACCCGAGGGCCTTCTTCACACACGCGGCATGGCTGGATCAGGGTTCCCCCCATTGTCCAATATTCCCCACTGCTGCCTCCCGTAGGAGTTCGGGCCGTGTCTCAGTCCCGATGTGGCTGATCATCCTCTCAGACCAGCTACTCCGACATAGGCTCATCCAATAGTGCGAGGCCAAATGGTCCCCCGCTTTCCCCCGTAGGGCGTATGCGGTATTAGCCTGGGTTTCCCCAGGTTATCCCCCGCTACTGGGTAGATTCCTATGCATTACTCACCCGTCCGCCGCTCGCCA…
>Fileamostra02all.seq12604_2_Bacteria(98);Cyanobacteria(92);Oxyphotobacteria(92);Oxyphotobacteria_unclassified(92);Oxyphotobacteria_unclassified(92);Oxyphotobacteria_unclassified(92);	CGCGGCTGCTGGCACGGAGTTAGCCGATGCTTATTCCTTAGTTACCGTCTTGTTTCTTCGCTAAGAAAAGGAGTTTACGACTCACAAGCCTTCATCCTCCACGCGGCATTGCTCCGTCAGGCTTTCGCCCATTGCGGAAAATTCCTCACTGCTGCCCTCCGTAGAGGTCTGGGCCGTGTCTCAGTCCCAGTGTGGTTGATCATCCTCTTAGACCAACTACTGATCGTTGCCTTGGTAATCTTTTAAATTACCAACACGCTAATCAGACGCAGGCCCATCTTTAGGCGGCTTTCGCCTTTTACTCCACAGTTTATGAGGTATTAGCTATCGTTTCCAATTGTTATTCCTCTCCTAAAGGTAGGTTGTTGCGCACTCCTCTCCCGTCCGCTACTTAGCTTA…
>Fileamostra02all.seq1262_2_Bacteria(100);Cyanobacteria(93);Oxyphotobacteria(93);Oxyphotobacteria_unclassified(93);Oxyphotobacteria_unclassified(93);Oxyphotobacteria_unclassified(93);	GTATTACCGCGGCTGCTGGCACGGAGTTAGCCGATGCTTATTCATTAAGTACCGTCATTATTCTTCCTTAATAAAAGAGGTTTACAACCCATAGGCAGTCATCCCTCACGCGGTATTGCTCCGTCAGGCTTTCGCCCATTGCGGAAAATTCCCCACTGCTGCCTTCCGTAGAAGTCTGGACCGTGTCTCAGTTCCAGTGTGGCTGATCATCCTCTCAAACCAGCTACTGATCGTAGTCTTGGTAGGCCATTACCCTACCAACAAACTAAGCAGGCGTGAGCACATCGTCAGGCGAAAAATCATTTCACTCGAAAGCATATGGGGCATTGGCAGGCGTTTCCAACTGTTATTACCCAAGTAAAGGTAGATGCTCGCGTATTACTCACCCGGCCGCTGCTA…
>Fileamostra02all.seq1263_2_Bacteria(95);Cyanobacteria(81);Oxyphotobacteria(81);Oxyphotobacteria_unclassified(81);Oxyphotobacteria_unclassified(81);Oxyphotobacteria_unclassified(81);	GAATTACCGCGGCTGCTGGCACGGAATTAGCCGATGCTTATTCCTTAGCTACCGTCTATTTTCTTCGCTACGAAAAGGCGTTTACGCCCCAAAAGCCTTCATCTTCCACGCGGCATTGCTCCGTCAGGCTTGCGCCCATTGCGGAAAATTCCTCCCTGCTGCCCTCCGTAGAGGTCTGGGCCGTGTCTCAGTCCCAGTGTGGTTGATCATCCTCTTAGACCACCTACTGATCATTGCCTTGGTAACCAATTACTGTACCAACAAGCTAATCAGATGCAAGCACATCTTTAGGTAGTTTTCACTTTTTACTCCGCAGCTTATAGGGTGGTAGCTACCGTTTCCACTAGTTATTCCCCGCCTAAAGGTAGGTGATTACATGTTACTCACCCGTCCGCTACT…
>Fileamostra02all.seq12651_2_Bacteria(97);Cyanobacteria(83);Oxyphotobacteria(83);Oxyphotobacteria_unclassified(83);Oxyphotobacteria_unclassified(83);Oxyphotobacteria_unclassified(83);	GTATTACCGCGGCTGCTGGCACGGAGTTAGCCGATGCTTATTCCTTAGTTACCGTCTTGTTTCTTCGCTAAGAAAAGGAGTTTACGACTCACAAGCCTTCATCCTCCACGCGGCATTGCTCCGTCAGGCTTTCGCCCATTGCGGAACATTCCTCACTGCTGCCCTCCGTAGAGCTCTGGGCCGTGTCTCAGTCCCAGTGTGGTTGATCATCCTCTTAGACCAACTACTGCTCGTTGCCTTGGTAATCTTTTAAATTACCAACAAGCTAATCCGACGCAAGCCCATCTTTAGGCGGCTTTCGCCTTTTACTCCACAGTTTATGAGGTATTAGCTATCGTTTCCAATAGTTATTCCTCTCCTAAAGGTAGGTTCTTACGCGCTACGCTCCCGTCCGCTACT…
>Fileamostra02all.seq12698_2_Bacteria(80);Bacteria_unclassified(80);Bacteria_unclassified(80);Bacteria_unclassified(80);Bacteria_unclassified(80);Bacteria_unclassified(80);	AGAGTTTGATCATGGCTCAGGATGAACGCTGGCGGCATGCCTAACACATGCAAGTTGAACGAACTTATTTTTTTATGAATTTAAGCTGACTGGCGAGCAGCGCGTAAACATGTAACTTTCGACCTTTAATAAGTATAGGACTCGTTAGCTAATACCCTATAACCTGAGAAGCAGCAGGCGAAAAACGGCTAACTATGGAAATGTGTCCGTTCATCTTGTTAGCTTTTTGGTAAAGTAATTGTTTACCAAGGCAACGATCAGTAGTTGGTCTAAGAGGATGATCAACCACACTGGGACTGAGACACGGCCCAGACCTCTACGGAGGGCAGCAGTGAGGAATTTTCCGCAATGGGCGAAAGCCTGACGGAGCAATGCCGCGTGGAGGATGAAGGCTTGTGA…
>Fileamostra02all.seq12732_2_Bacteria(96);Cyanobacteria(85);Oxyphotobacteria(85);Oxyphotobacteria_unclassified(85);Oxyphotobacteria_unclassified(85);Oxyphotobacteria_unclassified(85);	GAATTACCGCGGCTGCTGGCACGGAATTAGCCGATGCTTATTCCTTAGCTACCGTCTATTTTCTTCACTAAGAAAAGGATTTTACGACTCAAAAGCCTTCATCATCCACGCGGCATTGCTCCGTCAGGCTTTCGCCCATTGCGGAAAATTCCTCACTGCTGCCCTCCGTAGAGGTCTGGGCCGTGTCTCAGTCCCAGTGTGGTTGATCATCCTCTTAGACCAACTACTGATCATCGCCTTGGTAAACAATTTAATTCCCCAACAAACTAAGCAGAGGCAAGCCGATCTTTAGGTAGTTTTCCCTTTTGCCTCCACAGCTGATGGGGTTTTAGCCGCCGTTTCCAGTGGTTATCCCCCGCCTAAAGGTAGGTTCTTACATGTTACACACCCGTTCGCTAC…
>Fileamostra02all.seq12768_2_Bacteria(100);Proteobacteria(100);Alphaproteobacteria(100);Rhodobacterales(100);Rhodobacteraceae(100);Rhodobacteraceae_unclassified(100);	AGAGTTTGATCATGGCTCAGAACGAACGCTGGCGGCAGGCTTAACACATGCAAGTCGAGCGAGGTTTTCGGACCTAGCGGCGGACGGGTTAGTAACGCGTGGGAACGTGCCCTTCTCTAAGGAATAACCATTGGAAACGATGACTAATACCTTATACGCCCTTCGGGGGAAAGATTTATCGGAGAAGGATCGGCCTGCGTTAGATTAGATAGTTGGTGGGGTAATGGCCTACCAAGTCTACGATCTATAGCTGGTTTTAGAGGATGATCAGCAACACTGGGACTGAGACACGGCCCAGACTCCTACGGGAGGCAGCAGTGGGGAATCTTAGACAATGGGCGCAAGCCTGATCTAGCCATGCCGCGTGAGTGATGAAGGTCTTAGGATCGTAAAGCTCTT…
>Fileamostra02all.seq12789_2_Bacteria(100);Verrucomicrobia(100);Verrucomicrobiae(100);Verrucomicrobiales(100);DEV007(96);DEV007_ge(96);	ATCCTGGCTCAGAACGAACGCTGGCGGCGTGGATAAGACATGCAAGTCGAACGGGAAATATTTAAGCTTGCTTTGATATTTCTAGTGGCGGACGGGTGAGTAACACGTGAGTTACCTGCCCCAAAGTGGGGGATAGCCTCTCGAAAGAGAGATTAATACCGCATGTGATCGTAAGATTAAAGAGGCTTCGGCCTCGCTTTGGGATGGGCTCGCGGCCTATCAGCTGGTTTGAGAGGACAAGGAGTACCACTGGAACTGAGACACGGTCCAGACACCTACGGGTGGCAGCAGTCGAGAATCATTCACAATGGGGGCAACCCTGATGGTGCGACGCCGCGTGGAGGACGAAGGCCCTAGGGTCGTAAACTCCTGTCATCAAGGAGTAAGGACTTCACTAGG…
>Fileamostra02all.seq12800_2_Bacteria(100);Bacteroidetes(100);Bacteroidia(100);Cytophagales(100);Amoebophilaceae(100);Candidatus_Amoebophilus(97);	AGAGTTTGATCATGGCTCAGGATGAACGCTAGCGGCAGGCCTCATACATGCAAGTCGAGGGGCAGCAGGACACTTCGGTGTTGCTGGCGACCGGCGCACGGGTGAGTAACACGTATATAATCTGCCTTGTACTGGGAAATAGCCCCTGGAAACGGGGATTAATGTCCCATATTGTCTTATCAGCGCATGCTGGCTAGATGAAAGCTCCGGCGGTACAAGATGAGTATGCGCCCCATTAGCTTGTTGGTGCGGGCCAGACTCCTACGGGAGGCAGCAGTAGGGAATATTGGTCAATGGGCGCAAGCCTGAACCAGCCATGCCGCGTGCAGGATGAAGGCCCTCAGGGTTGTAAACTGCTTTTGTATGGGAATAAAAAGCCCTTGCGAGGGCTATTGAAGG…
>Fileamostra02all.seq12807_2_Bacteria(100);Cyanobacteria(92);Oxyphotobacteria(92);Oxyphotobacteria_unclassified(92);Oxyphotobacteria_unclassified(92);Oxyphotobacteria_unclassified(92);	AGAGTTTGATCCTGGCTCAGGATGAACGCTGGCGGCATGCCTAACACATGCAAGTTGAACGAACTTATATTTTTATAAATTTAAGTTAAGTAGCGGACGGGTGAGTAACATGTAAGAACCTACCTTTAGTAGGGGAATAACTACTGGAAACGGTAGCTAAAACCCTATAAGCTGCGGAGTAAAAAGTGAAAACTACCTAAAGATGGGCTTGCATCTGATTAGCTTGTTGGTAAAGTAATTGTTTACCAAGGCAATGATCAGTAGTTGGTCTAAGAGGATGATCAACCACACGGGGACTGAGACACGGCCCGGACCTCTACGGAGGGCAGCAGTGAGGAATTTTCCGCAATGGGCGCAAGCCTGACGGAGCAATGCCGCGTGGAAGATGAAGGCTTTTGG…
>Fileamostra02all.seq1281_2_Bacteria(87);Bacteria_unclassified(87);Bacteria_unclassified(87);Bacteria_unclassified(87);Bacteria_unclassified(87);Bacteria_unclassified(87);	AGGCGGCTGGCACGGAGTTAGCCGATGCTTATTCCTTAGTTACCGTCTTGTTTCTTCGCTAAGAAAAGGAGTTTACGACTCACAAGCCTTAATCCACCACGCGGCATTGCGCCGACAGGCTTGCGCCCATTGCGGAAAATCCACCACTGCTGCCAACCGTAGAGGTCTGGGCCGTGTCGCAGGCCCAGTGAGGTTGATCATCATCTTAGACCAAATACTGATAGTTGCCTTGGTAATCTTTTAAATTACCAACAAGCTAATCAGACGCAAGCCCATCTTTAGGCGGCTTTCGCCTTTTACTCCACAGTTTATGAGGTATTTGCTATCGTTTCCAATAGTTATTCCTCTCCTAAAGGTAGGTTCTTACGCGCTACTCACCCGTCCGCTACTTAGCTTAAT…
>Fileamostra02all.seq12832_2_Bacteria(89);Bacteria_unclassified(89);Bacteria_unclassified(89);Bacteria_unclassified(89);Bacteria_unclassified(89);Bacteria_unclassified(89);	AGAGTTTGATCATGGCTCAGGATGAACGCTGGCGGCATGCTTAACACATGCAAGTTGAACGAACTTATTTTATTAAGCGAAGAAGGGGAGGGGCGAGCAGGGAGTTAGAACCTAAGAATCGGACTGGAAGAAGGAAAGGACTCGTAAGAACGTAAGTGAAAAGCGGTGGAGCAACAGACGAAAGCTGGATAACTACCTGCTGGAGTCTGTTGATCTTATTGGCATTTTAAAAGATTACTAAGGCACTGATCAGTAGTTGGTCTAAGAGGATGATCAACCACACTGGGACTGAGACACGGCCCAGACCTCTACGGAGGGCAGCAGTGAGGAATTTTCCGCAATGGGCGAAAGCCTGACGGAGCAATGCCGCGTGGAAGATGAAGGCTTGTGGGTCGTAAA…
>Fileamostra02all.seq12904_2_Bacteria(97);Cyanobacteria(84);Oxyphotobacteria(84);Oxyphotobacteria_unclassified(84);Oxyphotobacteria_unclassified(84);Oxyphotobacteria_unclassified(84);	AGAGTTTGATCATGGCTCAGGATGAACGCTGGCGGCATGCTTAACACATGCAAGTTGAACGAGCGTAATTTATTAAGCTAAGTAGCGGACGGGTGAGTAGCGCGTAAGAACCTACCTTTAGGAGAGGAATAACTATTGGAAACGATAGCTAATACCTCATAAACTGGGGAGTAAGAGGTGAAAGCCGCCTAAAGATGGGCTTGCGGCTGATTAGCTTGTTGGTAATTTAAGAGGTTACCAAGGCAACGATCAGTAGTTGGTCTAAGAGGATGATCAACCACAGTGGGACTGAGACGCGGCCCCGCCCTCGAGGGAGGGCAGCAGTGAGGAATTTTCCGCAATGGGAGAAAGCCTGACGGAGCAATGCCGCGTGGAGGATGAAGGCTTGTGAGTCGTACA…
>Fileamostra02all.seq12961_2_Bacteria(99);Cyanobacteria(88);Oxyphotobacteria(88);Oxyphotobacteria_unclassified(88);Oxyphotobacteria_unclassified(88);Oxyphotobacteria_unclassified(88);	GTATTACCGCGGCGGCTGGCACGGAGTTAGCCGATGCTTATTCCTTAGTTACCGTCTTGTTTCTTCGCTAAGACAAGGTGTTTACGACTCACAAGCCTTCATCCTCCACGCGGCCTTGCTCCGTCAGGCTTTCTCCCATTGCGGAAAATTCCTCCCTGCTGCCCTCCGTAGAGGTCTGGGCCGCGTCTCAGTCCCAGTGTGGTTGATCATCCTCTTAGACCAACTACTGATCGTTGCCTTGGTAATCTTTTAAATTACCAACAAGCTAATCAGACGCAAGCCCATCTTTAGGCGGCTTTCGCCTTTTACTCCACAGTTTATGAGGTATTAGCTATCGTTTCCAATAGTTATTCCGCTCCTAAAGGTAGGTTCTTACGCGCTACTCACCCGTCCGCTACT…
>Fileamostra02all.seq12963_2_Bacteria(97);Cyanobacteria(87);Oxyphotobacteria(87);Oxyphotobacteria_unclassified(87);Oxyphotobacteria_unclassified(87);Oxyphotobacteria_unclassified(87);	TATTACCGCGGCGGCTGGCACGGAATTAGCCGATGCTTATTCCTTAGCTACCGTCTATTTTCTTCACTAAGAAAAGGATTTTACGACTCAAAAGCCTTCATCATCCACGCGGCATTGCTCCGTCAGGCTTTCGCCCATTGCGGAAAATTCCTCACTGCTGCCCTCCGTAGAGGTCTGGGCCGTGTCTCAGTCCCAGTGTGGTTGATCATCCTCTTAGACCAACTACTGATCATCGCCTTGGTAAACAATTAATTCACCAACATGCTAATCAGATGCATGCCCTTCTTTAGGTAGTTTTCCCTTTTTACTCCCCAGTTTAGGGGGTTTTGGCCGCCGTTTCCAGTGGTTATCCCCCGCCTAAAGGTAGGTTCTTACATGTTACTCACCCGTTCGCTACTT…
>Fileamostra02all.seq12984_2_Bacteria(84);Bacteria_unclassified(84);Bacteria_unclassified(84);Bacteria_unclassified(84);Bacteria_unclassified(84);Bacteria_unclassified(84);	GAATTACCGCGGCTGCTGGCACGGAATTAGCCGATGCTTATTCCTTAGCTACCGTCTATTTTCTTCACTAAGAAAAGGATTTTACGACTCAAAAGCCTTCATCATCCACGCGGCATTGCTCCGTCAGGCTTTCGCCCATTGCGGAAAATTCCTCACTGCTGCCCTCCGTAGAGGTCTGGGCCGTGTCTCAGTCCCAGTGTGGTTGATCATCCTCTTAGCCCAACTACTGATCATCGCCTTGGTAAACAATTAATGCACAAACAAACTAACAACAGGAAAGCACACCTTTGAGGAGTGTTCACTTTTGACTACACAGGTTACGGGGATTTAGCAGACGTTTCCAGTGGTTATCCCCCGCCTAAAGGTAGGGTCTTACATGTTACTCAACCGTTCGCTACT…
>Fileamostra02all.seq13002_2_Bacteria(100);Proteobacteria(100);Gammaproteobacteria(98);Gammaproteobacteria_unclassified(98);Gammaproteobacteria_unclassified(98);Gammaproteobacteria_unclassified(98);	GAATTACCGCGGCTGCTGGCACAGAGTTAGCCGGTGCTTATTCTGTGGGTAACGTCCACTTAGCCCAGGTATTAACCAGGTAAGCCTCCTCCCCACTTAAAGTGCTTTACAACCAAAAGGCCTTCTTCACACACGCGGCATGGCTGGATCAGGGTTCCCCCCATTGTCCAATATTCCCCACTGCTGCCTCCCGCAGGAGTCTGGGCCGTGTCCCAGTCCCAGCGTGGCGGATCATCCTCTCCGACCCGCTAATCCTACTTAGGCTCCTCTATTCGCGCAAGGTCACAAGTGATCCCCTGCTTTCTCCCGTAGGCCGTATGCGGTATTGGCATCCCTGTCGAAGTGTTGTCCCCCACTAATAGGCAGATTCCTAAGCTTTGCTCCCCCGTCCGCCGCTAG…
>Fileamostra02all.seq1301_2_Bacteria(92);Bacteria_unclassified(92);Bacteria_unclassified(92);Bacteria_unclassified(92);Bacteria_unclassified(92);Bacteria_unclassified(92);	GAATTACCGCGGCGGCTGGCACGGAATTAGCCGATGCTTATTCCTTAGCTACCGTCTATTTTCTTCACTAAGAAAAGGATTTTACGACTCAAAAGCCTTCATCATCCACGCGGCATTGCTCCGTCAGGCTTTCGCCCATTGCGGAAAATTCCTCACTGCTGCCCTCCGTAGAGGTCTGGGCCGCGTCTCAGTCCCAGTGTGGTTGATCATCCTCTTCGACCAACTACTGATCATCGCCTTGGTAAACAATTAGTTCGCCAACAAACTAACAAGAAGCAAGCCCACCTTTAGGTAGTTTTCACGTTTTACTCCACAGCTTATGGGGTTGTAGACGCCGTTTCCAGTGGTTATCCCCCGCCTAAAGGTAGGTTCTTACATGTTACTCACCCGTTCGCTACT…
>Fileamostra02all.seq1302_2_Bacteria(99);Cyanobacteria(94);Oxyphotobacteria(94);Oxyphotobacteria_unclassified(94);Oxyphotobacteria_unclassified(94);Oxyphotobacteria_unclassified(94);	AGAGTTTGATCGTGGCTCAGGATGAACGCTGGCGGCATGCTTAACACATGCAAGTTGAACGAGCTTAATTTATTAAGCTAAGTAGCGGACGGGTGAGTAGCGCGTAAGAACCTACCTTTAGGAGAGGAATAACTATTGGAAACGATAGCTAATACCTCATAAACTGTGGAGTAAAAGGCGAAAGCCGCCTAAAGATGGGCTTGCGTCTGATTAGCTTGTTGGTAATTTAAAAGATTACCAAGGCAACGATCAGTAGTTGGTCAAAGAGGATGATCAACCACGCTGGGACTGAGACACGGCCCAGACCTCTACGGAGGGCAGCAGTGAGGAATTTTCCGCAATGGGCGAAAGCCTGACGGAGCAATGCCGCGTGGAGGATGAAGGCTTGTGAGTCGTAAA…
>Fileamostra02all.seq13038_2_Bacteria(88);Bacteria_unclassified(88);Bacteria_unclassified(88);Bacteria_unclassified(88);Bacteria_unclassified(88);Bacteria_unclassified(88);	AGAGTTTGATCTGGCTCAGGATGAACGCTGGCGGCATGCTTAACACATGGAAGGTGAACGAGCTGAATTTATTAAGCTAAGCAGCGGACGGGGGAGCAGCGCGTAAGAACCTACCTTTAGGAGAGGAATAACTATTGGAAACGATAGCTAATACCTCATAAACTGTGGAGAAAAAGGCGAAAGCCGCCTAAAGAAGGGCGTGCGTCTGATTAGCGTGGTGGTAGTTTAAAAGACTAAAAAGGCAACGATCAGTAGTTGGTCTAAGAGGATGATCAACCCCACTGGGACTGCGACACGGCCCAGACCTCTGCGGAGGGCAGCAGTGAGGTATCTTCCGCAATGGGCGAACGCCTGACGGAGCAATGCCGCGTGGAGGATGAAGGCTTGTGAGTCGTAAAC…
>Fileamostra02all.seq13046_2_Bacteria(98);Cyanobacteria(85);Oxyphotobacteria(85);Oxyphotobacteria_unclassified(85);Oxyphotobacteria_unclassified(85);Oxyphotobacteria_unclassified(85);	TTACGCGGCTGCTGGCACGGAATTAGCCGATGCTTATTCCTTAGCTACCGTCTATTTTCTTCACTAAGAAAAGGATTTTACGACTCAAAAGCCTTCATCATCCACGCGGCATTGCTCCGTCAGGCTTTCGCCCATTGCGGAAAATTCCTCACTGCTGCCCTCCGTAGAGGTCTGGGCCGTGTCTCAGTCCCAGTGTGGTTGATCATCCTCTTAGACCAACTACTGATCATCGCCTTGGTAAACAATTAATTCCCCAACAACCTAATCAGATGCAAGCCCATCTTTAGGTAGTTTTCCCTTTTTACTCCCCAGCTTATGGGGTTTTAGCCGCCGTTTCCAGTGGTTATACCCCGCCTAAAGGTAGGTTCTTACATGTTACTCACCCGTTCGCTACTTAAC…
>Fileamostra02all.seq13079_2_Bacteria(100);Bacteroidetes(100);Bacteroidia(100);Cytophagales(100);Amoebophilaceae(100);Candidatus_Amoebophilus(100);	GTATTACCGCGGCTGCTGGCACGGAGTTAGCCGGTGCTTATTCTTATGGTACCTTCAATAGCCCTCGCAAGGGCTTTTTATTCCCATACAAAAGCAGTTTACAACCCTGAGGGCCTTCATCCTGCACGCGGCATGGCTGGTTCAGGCTTGCGCCCATTGACCAATATTCCCTACTGCTGCCTCCCGTAGGAGTCTGGCCCGTATCTCAATGCCAATGTGAGGGATCTTCCTCTTAGAACCCCTACCCATCCATCTTGCCAGCATGTGCTGTGTTAAGACAATATGGGGTATTAATCCCCGTTTCCAGGGGCTATTCCCCAGTACAAGGCAGATTACATACGTGTTACGCACCCGTGCGCCGGTCGCCAGCAACACCGAAGTGTCCTGCTGCCCCTCGAC…
>Fileamostra02all.seq13094_2_Bacteria(100);Proteobacteria(100);Alphaproteobacteria(100);Rhodobacterales(100);Rhodobacteraceae(100);Rhodobacteraceae_unclassified(100);	GAATTACCGCGGCTGCTGGCACGGAGTTAGCCGGGGTTTCTTTACCTGCTACCGTCATTATCTTCACAGGCGAAAGAGCTTTACGACCCTAGGGCCTTCATCACTCACGCGGCATGGCTGGATCAGGGTTGCCCCCATTGTCCAAGATTCCCCACTGCTGCCTCCCGTAGGAGTCTGGGCCGTGTCTCAGTCCCAGTGTTGCTGATCATCCTCTAAAACCAGCTATAGATCGTAGACTTGGTAGGCCATTACCACACCAACTATCTAATCTAACGCGGGCCGATCCAAATCCGATAAATCTTTCCCCCGAAGGGCGTATAAGGTATTACTCACCGTTTCCAGTGGCTATTCCTTAGATCTGGGCACGTTCCCACGCGTTCCTAACCCGTCCGCCGCTCA…
>Fileamostra02all.seq13104_2_Bacteria(100);Proteobacteria(100);Gammaproteobacteria(100);Alteromonadales(100);Pseudoalteromonadaceae(97);Algicola(88);	GTATTACCGCGGCTGCTGGCACGGAGTTAGCCGGTGCTTCTTCTGCGAGTAACGTCAAACATAGCAGGTATTAACTACTACATCTTCCTCCTCGCTGAAAGTGCTTTACAACCCGAAGGCCTTCTTCACACACGCGGCATGGCTGCATCAGGGTTCCCCCCATTGTGCAATATTCCCCACTGCTGCCTCCCGTAGGAGTCTGGACCGTGTCTCAGTTCCAGTGTGGCTGATCATCCTCTCAGACCAGCTAATCCCTCTTGGGCTTCTCTAAAGGCGAGAGCCGAAGCCCCCTTTGTGCCGTGGCAATTATGCGGTATTAGCAGTCGTTTCCAACTGTTGTCCCCCACCTCAAGGCAAATTCCCAAGCATTACTCACCCGTCCGCCACTCGTCAGCAAAG…
>Fileamostra02all.seq13130_2_Bacteria(95);Bacteria_unclassified(95);Bacteria_unclassified(95);Bacteria_unclassified(95);Bacteria_unclassified(95);Bacteria_unclassified(95);	AGAGTTTGATCATGGCTCAGGATGAACGCTGGCGGCATGCTTAACACATGCAAGTTGAACGAGCTTAATTTATTAAGCTAAGTAGCGGACGGGTGAGTAGCGCGTAAGAACCTACCTTTAGGAGAGGAATAACTATTGGAAACGATAGCTAATACCTCATAAACTGTGGAGTAAAAGGCGAAAGCCGCCTAAAGATGGGCTTGCGTCTGTTTAGCTTGTTGGTAATTTAAAAGATTACCAAGGCAACGATCAGTAGTTGGTCTAAGAGGATGATCAACCACACTGGGACTGAGACACGGCCCAGGCCTCTACGGAGGGCAGCAGTGAGGAAATTTCCGCAATGGGCGAAAGCCTGACGGAGCAATGCCGCGTGGAGAATGAAGGCTTGTGAGTCGTAAA…
>Fileamostra02all.seq13136_2_Bacteria(92);Cyanobacteria(87);Oxyphotobacteria(87);Oxyphotobacteria_unclassified(87);Oxyphotobacteria_unclassified(87);Oxyphotobacteria_unclassified(87);	GAATTACCGCGGCTGCTGGCACGGAGTTAGCCGATGCTTATTCCTTAGTTACCGTCTTGTTTCTTCGCTAAGAAAAGGAGTTTACGACTCACAAGCCTTCATCCTCCACGCGGCATTGCTCCGTCAGGCTTTCGCCCATTGCGGAAAATTCCTCACTGCTGCCCTCCGTAGAGGTCTGGGCCGTGTCTCAGTCCCAGTGTGGTTGATCATCCTCTTAGACCAACTACTGATCGTTGCCTTGGTAATCTTTTAAATTACCAACAAGCTAATCAGACGCAAGCCCATCTTTAGTGGGCGTTCGCCTATTACTCCACAGTTTATGAGGTATTAGCTATCGTTTCCACTAGTTATTCCTCTCCTAAAGGTAGGTCCTTACGCGCTACTCCCCCGTCCGCTACT…
>Fileamostra02all.seq13174_4_Bacteria(100);Proteobacteria(100);Gammaproteobacteria(100);Oceanospirillales(100);Halomonadaceae(100);Halomonadaceae_unclassified(100);	GTATTACCGCGGCTGCTGGCACGGAGTTAGCCGGTGCTTCTTCTGTGGGTGATGTCGTCCCTGACGGATATTAACCGCCAGGCCTTCTTCCCCACTGAAAGTGCTTTACAACCCGAAAGCCTTCTTCACACACGCGGCATGGCTGGATCAGGCTTTCGCCCATTGTCCAATATTCCCCACTGCTGCCTCCCGTAGGAGTCTGGGCCGTGTCTCAGTCCCAGTGTGGCTGATCATCCTCTCAGACCAGCTACTCCGACATAGGCACATCCGATAGCGCAAGGTCCGAAGAGCCCCTGCTTTCTCCCGTAGGACGTATGCGGTATTAGCCTGGGTTTCCCCAGGTTATCCCCCACTACCGGGCAGTTTCCTATGCATTACTCACCCGTCCGCCGCTCGCCG…
>Fileamostra02all.seq1318_2_Bacteria(100);Cyanobacteria(83);Oxyphotobacteria(83);Oxyphotobacteria_unclassified(83);Oxyphotobacteria_unclassified(83);Oxyphotobacteria_unclassified(83);	GTATTACCGCGGCGGCTGGCACGGAGTTAGCCGATGCTTATTCCTTAGTTACCGTCTTGTTTCTTCGCTACGAAAAGGCGTTTACGACTCACAAGCCTTCATCCTCCCCGCGGCATTGCTCCGTCAGGCTTTCGCCCATTGCCGAAAATTCCTCACTGCTGCCCTCCGTAGAGGTCTGGGCCGTGTCTCAGTCCCAGTGTGGTTGATCATCCTCTTAGACCACCTACTGATCGTTGCCTTGGTAATCTTTTAAATTACCAACAAGCTAATCAGACGCAAGCCCATCTTTAGGCGGCTTTCGCCATTTACTCCACAGTTTATGAGGTATTAGCTATCGTTTCCAATAGTTATTCCTCTCCTAAAGGTAGGTTCTTACGCGCTGCTCACCCGTCCGCTACG…
>Fileamostra02all.seq13204_2_Bacteria(98);Proteobacteria(88);Gammaproteobacteria(82);Gammaproteobacteria_unclassified(82);Gammaproteobacteria_unclassified(82);Gammaproteobacteria_unclassified(82);	GTATTACCGCGGCTGCTGGCACAGAGTTAGCCGGTGCTTATTCTGTGGGTAACGTCCACTCTTCTCAGGTATTAACCAAGAGAGCCTCCTCCCCACTTAAAGTGCTTTACAACCAAAAGGCCTTCTTCACACACGCGGCATGGCTGGATCAGGGTTCCCCCCATTGTCCAATATTCCCCACTGCTGCCTCCCGTAGGAGTCTGGGCCGTGTCTCAGTCCCAGTGTGGCGGATCATCCTCTCAGACCCGCTTGGTAAACAATTAATTCACCAACAAACTACTCAGATGCAAGCCCATCTTTAGGTAGTTTTCACTTTTTACTCCACAGCTTATGGGGTTTTAGCCGCCGTTTCCAGTGGGTATCCCCCGCCTAAAGGTAGGTTCTTACATGTTACTCACC…
>Fileamostra02all.seq13222_2_Bacteria(100);Proteobacteria(100);Alphaproteobacteria(100);Rhodobacterales(98);Rhodobacteraceae(98);Rhodobacteraceae_unclassified(98);	GTATTACCGCGGCGGCTGGCACGGAGTTAGCCGGGGTTTCTTCTACTGCTACCGTCATTATCTTCACAGTTGAAAGAGCTTTACGACCCTAGGGCCTTCTTCACTCACGCGGCATGGCTGGATCAGGCTTGCGTCCATTGTCCAAGATTCCCCACTGCTGCCTCCCGTAGGAGTCTGGGCCGTGTCTCAGTCCCAGTGTTGCTGATCATCCTCTCAAACCAGCTATTGATCGGTGACTTGGTAGGCCGTTACCCCACCAACAATCTAATCAAACGCGGGCCCATCCGATACCGATAAATCTTTCCCCCAAAGGGCGTATAAGGTATTACTCTTCGTTTCCAAAGGCTATTCCTTAGTACCAGGTAGGTTCCCACGCGTTACTAACCCGTCCGCCGCTCA…
>Fileamostra02all.seq13244_2_Bacteria(98);Cyanobacteria(81);Oxyphotobacteria(81);Oxyphotobacteria_unclassified(81);Oxyphotobacteria_unclassified(81);Oxyphotobacteria_unclassified(81);	GTATTACCGCGGCGGCTGTTTGCAAATGTTACAATGCACACTGCCAGCGTAACATATACAAGCATTTATTTTCTAACCGTTTGAAAAGGATTTTACGACTCAAAAGCCTTCATCATCCACGCGGCATTGCTCCGTCAGGCTTTCGCCCATTGCGGAAAATTCCTCACTGCTGCCCTCCGTAGAGGTCTGGGCCGTGTCTCAGTCCCAGTGTGGTTGATCATCCTCTTAGACCAACTACTGATCATCGCCTTGGTAAACATTTAATTCCCCAACAAACTAATCAGATGCAAGCCCATCTTTAGGTAGTTTTCACTTTTTACTCCACAGCTTATGGGGTTTTAGCCGCCGTTTCCAGTGGTTATCCCCCGCCTAAAGGTAGGTTCTTACATGTTACTCACC…
>Fileamostra02all.seq13265_2_Bacteria(96);Cyanobacteria(83);Oxyphotobacteria(83);Oxyphotobacteria_unclassified(83);Oxyphotobacteria_unclassified(83);Oxyphotobacteria_unclassified(83);	GTATTACCGGCTGCTGGCACGGAATTAGCCGATGCTTATTCCTTAGCTACCGCCTATTTTCTTCGCTAAGAAAAGGCGTTTACGACCCAAAAGCCTTCATCTTCCACACGGCATTGCTCCGTCAGGCTTTCGCCCATTGCGGAAAATTCCTCACTGCTGCCCTCCGTAGAGGTCTGGGCCGTGTCTCAGTCCCAGTGTGGTTGATCATCCTCTTAGACCACCTACTGATCATTGCCTTGGTAAACAATTACTTTACCAACAAGCTAATAAGATGCAAGCCAATCTTTAGGTAGTTTTCACTTTTTACTCCGCAGATTATAGGGTTTTAGCTACCGTTTCCAGTAGTTATTCCCCTCCTAAAGGTATGTTCTTACATGTTACACACCCGTCCACAGCTTA…
>Fileamostra02all.seq13269_2_Bacteria(100);Proteobacteria(100);Alphaproteobacteria(100);Rhodobacterales(99);Rhodobacteraceae(99);Rhodobacteraceae_unclassified(99);	GGCGGCTGGCACGGAGTTAGCCGGGGTTTCTTCTACTGCTACCGTCATTATCTTCACAGTTGAAAGAGCTTTACGACCCTAGGGCCTTCTTCACTCACGCGGCATGGCTGGATCAGGCTTGCGCCCATTGTCCAAGATTCCCCACTGCTGCCTCCCGTAGGAGTCTGGGCCGTGTCTCAGTCCCAGTGTTGCTGATCATCCTCTCAAACCAGCTATTGATCGGTGACTTGGTAGGCCGTTACCCCACCAACAATCTAATCAAACGCGGGCCCATCCGATACCGATAAATCTTTCCCCCAAAGGGCGTATAAGGTATTACTCTTCGTTTCCAAAGGCTATTCCTTAGTACCAGGTAGGTTCCCACGCGTTACTAACCCGTCCGCCGCTCACCCGAAGGCG…
>Fileamostra02all.seq13273_2_Bacteria(100);Proteobacteria(100);Alphaproteobacteria(100);Rhodobacterales(98);Rhodobacteraceae(98);Rhodobacteraceae_unclassified(98);	CGGCGGCTGGCACGGAGTTAGCCGGGGTTTCTTCTACTGCTACCGTCATTATCTTCACAGTTGAAAGAGCTTTACGACCCTAGGGCCTTCTTCACTCACGCGGCATGGCTGGATCAGGCTTGCGCCCATTGTCCAAGATTCCCCACTGCTGCCTCCCGTAGGAGTCTGGGCCGTGTCTCAGTCCCAGTGTTGCTGATCATCCTCTCAAACCAGCTATTGATCGGTGACTTGGTAGGCCGTTACCCCACCAACAATCTAATCAAACGCGGGCCCATCCGATACCGATAAATCTTTCCCCCAAAGGGCGTATAAGGTATTACTCTTCGTTTCCAAAGGCTATTCCTTAGTACCAGGTAGGTTCCCACGCGTTACTAACCCGTCCGCCGCTCACCCGAAGGC…
>Fileamostra02all.seq13318_2_Bacteria(98);Cyanobacteria(88);Oxyphotobacteria(88);Oxyphotobacteria_unclassified(88);Oxyphotobacteria_unclassified(88);Oxyphotobacteria_unclassified(88);	GAATTACCGCGGCTGCTGGCACGGAATTAGCCGATGCTTATTCCTTAGCTACCGTCTATTTTCTTCGCTAAGAAAAGGAGTTTACGACCCAAAAGCCTTCATCTTCCACGCGGCATTGCTCCGTCAGGCTTGCGCCCATTGCGGAAAATTCCTCACTGCTGCCCTCCGCAGAGGCTTGGGCCGTGTCTCAGCCCCAGTGTGGTTGATCATCCTCTTAGACCAACTACTGATCATTGCCTTGGTAAACAATTACTTTACCAACAAGCTAATCAGATGCAATCCCATCTTTATGTAGTTTTCACTTTTTACTCCCCAGCTTATAGGGTTTTAGCTAGCGTTTCCAGTAGTTATTCCCCTCCTAAAGGTAGGTTCTTACCTTTTACTCGCCCGTCCGCTGCT…
>Fileamostra02all.seq13331_2_Bacteria(94);Bacteria_unclassified(94);Bacteria_unclassified(94);Bacteria_unclassified(94);Bacteria_unclassified(94);Bacteria_unclassified(94);	AGAGTTTGATCCTGGCTCAGAACGAACGCTGGCGGCATGCCTAACACATGCAAGTTGAACGAGGCTTTATCCTTGTAGCGGACGGGTGAGAAATACGCGAGAATCTACGCCTAGGAGGGGAATAACAGTTGGAGACGACTGCTAATGTACCATATGCTTACGAGTGAAATGATTTTTAGCCCGAAGATGAGCTCACGCGTGATTAGTTTGTTGGTAGGGTAATGGCCTACCAAGACTACGATCAGTAGCTGGTTTGAGAGGATGATCAGCCACACTGGAACTGAGACACGGTCCAGACTGCTACGGGAGGCAGCAGTGGGGAATATTGCGCAATGGGCGAAAGCCTGACGGAGCAATACCGCGTGAAGGAAGACGGCCTAAGGGTTGTAAAGCTCTTTT…
>Fileamostra02all.seq1333_2_Bacteria(100);Cyanobacteria(100);Oxyphotobacteria(100);Phormidesmiales(100);Phormidesmiaceae(100);Phormidesmis_ANT.LACV5.1(100);	ACCCGGCTGCTGGCACGGAGTTAGCCGATGCTGATTCCTCAGGTACCGTCAGAACTTCTTCCCTGAGAAAAGAGGTTTACGACCCACAGGCCTTCCTCCCTCACGCGGCGTTGCTCCGTCAGGCTTGCGCCCATTGCGGAAAATTCCCCACTGCTGCCTCCCGTAGGAGTCTGGGCCGTGTCTCAGTCCCAGTGTGGCTGATCTTCCTCTCAGAACAGCTACTGATCGTCGCCTTGGTATGCCATTACCACACCAACTAGCTAATCAGACGCGAGCTCATCTACAGGCTATAAATATTTCCCCTCTCGGCACATCGGGTGTTAGCAGCAGTTTCCCACTGTTGTCCCCGTCCTGTAGGCAGATCCTCACGCGTTACTCACCCGTCCGCCACTAACCTCC…
>Fileamostra02all.seq13355_2_Bacteria(100);Cyanobacteria(100);Oxyphotobacteria(100);Phormidesmiales(100);Phormidesmiaceae(99);Phormidesmis_ANT.LACV5.1(92);	GTATTACCGCGGCTGCTGGCACGGAGTTAGCCGATGCTGATTCCTCAGGTACCGTCAGTTCTTCTTCCCTGAGAAAAGAGGTTTACGACCCACAGGCCTTCCTCCCTCACGCGGCGTTGCTCCGTCAGGCTTGCGCCCATTGCGGAAAATTCCCCACTGCTGCCTCCCGTAGGAGTCTGGGCCGTGTCTCAGTCCCAGTGTGGCTGATCGTCCTCTCAGACCAGCTACTGATCGTCGCCTTGGTAAGCTCTTACCCCACCAACTAGCTAATCAGACGCGAGTTCATCTAAAGGCTATTAATATTTCACCTCTCGGCACATCCGGTGTTAGCATCGGTTTCCCAATGTTGTCCCGGTCCTTTAGGCAGATCCTCACGCGTTACTCACCCGTCCGCCACTA…
>Fileamostra02all.seq13364_2_Bacteria(100);Proteobacteria(100);Alphaproteobacteria(100);Rhodobacterales(100);Rhodobacteraceae(100);Rhodobacteraceae_unclassified(100);	GTATTACCGCGGCTGCTGGCACGGAGTTAGCCGGGGTTTCTTTACCAGGTACTGTCATTATCATCCCTGGCGAAAGAGCTTTACGACCCTAAGGCCTTCATCACTCACGCGGCATGGCTAGATCAGGCTTGCGCCCATTGTCTAAGATTCCCCACTGCTGCCTCCCGTAGGAGTCTGGGCCGTGTCTCAGTCCCAGTGTTGCTGATCATCCTCTAAAACCAGCTATAGATCGTAGACTTGGTAGGCCGTTACCCCACCAACTATCTAATCTAACGCGGGCCGATCCTTCTCCGATAAATCTTTCCCCCGAAGGGCGTATACGGTATTACTCATCGTTTCCAATGGCTATTCCGTAGAGAAGGGCACGTTCCCACGCGTTACTAACCCGTCCGCCGCTCA…
>Fileamostra02all.seq13403_2_Bacteria(97);Cyanobacteria(90);Oxyphotobacteria(90);Oxyphotobacteria_unclassified(90);Oxyphotobacteria_unclassified(90);Oxyphotobacteria_unclassified(90);	AGAGTTTGATCCTGGCTCAGGATGAACGCTGGCGGCATGCCTAACACATGCAAGTCGAACGAACTTAAATTTTTATAAATTTAAGTTAAGTAGCGAACGGGTGAGTAACATGTAAGAACCTACCTTTAGGCGGGGGATAACCACTGGAAACGGCGGCTAAAACCCCATAAGCCGCGGGGTAAAAAGTGAAAACTACCTAAAGATGGGCTTGCATCTGATTAGTTTGCTGGCGAATTAATTGTTTACCAAGGCGATGAACAGGAGTTGGACTAAGAGGATGATCAACCACACTGGGAGTGAGACACGGCCCAGACCTCTACGGAGGGCAGCAGTGAGGAATTTTCCGCAATGGGCGAAAGCCTGACGGAGCAATGCCGCGTGGATTATGAAAGCTTGTGA…
>Fileamostra02all.seq13414_2_Bacteria(100);Proteobacteria(100);Alphaproteobacteria(100);Rhizobiales(100);Stappiaceae(100);Labrenzia(88);	TTTGATCCTGGCTCAGAACGAACGCTGGCGGCAGGCTTAACACATGCAAGTCGAACGATCTCTTCGGAGATAGTGGCAGACGGGCGAGTAACGCGTGGGAATATACCTTTCGGTACGGAACAACAGTTGGAAACGACTGCTAATACCGTATGCGCCCTACGGGGGAAAGATTTATCGCCGAAGGATTAGCCCGCGTTGGATTAGCTAGTTGGTGGGGTAAAGGCCTACCAAGGCGACGATCCATAGCTGGTCTGAGAGGATGATCAGCCACACTGGGACTGAGACACGGCCCAGACTCCTACGGGAGGCAGCAGTGGGGAATATTGGACAATGGGGGCAACCCTGATCCAGCCATGCCGCGTGAGTGATGAAGGCCCTAGGGTTGTAAAGCTCTTTCAG…
>Fileamostra02all.seq13418_2_Bacteria(97);Cyanobacteria(84);Oxyphotobacteria(84);Oxyphotobacteria_unclassified(84);Oxyphotobacteria_unclassified(84);Oxyphotobacteria_unclassified(84);	GAATTACCGCGGCGGCTGGCACGGAGTTAGCCGGTGCTTATTCCTTAGCTACCGTCTATTTTCTTCACTAAGAAAAGGATTTTACGACTCAAAAGCCTTCATCATCCACGCGGCATTGCTCCGTCAGGCTTTCGCCCATTGCGGAAAATTCCTCACTGCTGCCCTCCGTAGAGGTCTGGGCCGTGTCTCAGTCCCAGTGTGGTTGATCATCCTCTTAGACCAACTACTGATCATCGCCTTGGTAAACAATTAATTCACCAACAAACTAATCAGATGCAAGCCCATCTTTAGGTAGTTTTCACTTTTTACTCCACAGCTTATGGGGTTTTAGCCGCCGTTTCCAGTGGTTATCCCCCGCCTAAAGGTAGGTTCTTACATGTTACTCACGCGTTCGCTACT…
>Fileamostra02all.seq13440_2_Bacteria(100);Proteobacteria(100);Alphaproteobacteria(100);Alphaproteobacteria_unclassified(100);Alphaproteobacteria_unclassified(100);Alphaproteobacteria_unclassified(100);	AGAGTTTGATCCTGGCTCAGAACGAACGCTGGCGGCAGGCCTAACACATGCAAGTCGAGCGCGCCCTTCGGGGTGAGCGGCGGACGGGTTAGTAACGCGTGGGAATATACCCTTTGGTACGGAATAGCCTCTGGAAACGGAGAGTAATACCGTATGTGCCCTTCGGGGGAAAGATTTATCGCCGAAGGATTAGCCCGCGTTGGATTAGCTAGTTGGTGGGGTAAAGGCCTACCAAGGCGACGATCCATAGCTGGTCTGAGAGGATGATCAGCCACACTGGGACTGAGACACGGCCCAGACTCCTACGGGAGGCAGCAGTGGGGAATATTGGACAATGGGGGCAACCCTGATCCAGCCATGCCGCGTGAGTGATGAAGGCCCTAGGGTTGTAAAGCTCTT…
>Fileamostra02all.seq13456_4_Bacteria(100);Proteobacteria(100);Alphaproteobacteria(100);Rhodobacterales(100);Rhodobacteraceae(100);Rhodobacteraceae_unclassified(100);	GTATTACGCGGCGGCTGGCACGGAGTTAGCCGGGGTTTCTTCTACTGCTACCGTCATTATCTTCACAGTTGAAAGAGCTTTACGACCCTAGGGCCTTCTTCACTCACGCGGCATGGCTGGATCAGGCTTGCGCCCATTGTCCAAGATTCCCCACTGCTGCCTCCCGTAGGAGTCTGGGCCGTGTCTCAGTCCCAGTGTTGCTGATCATCCTCTCAAACCAGCTATTGATCGGTGACTTGGTAGGCCGTTACCCACCAACAATCTAATCAAACGCGGGCCCATCCGATACCGATAAATCTTTCCCCCAAAGGGCGTATAAGGTATTACTCTTCGTTTCCAAAGGCTATTCCTTAGTACCAGGTAGGTTCCCACGCGTTACTAACCCGTCCGCCGCTCACC…
>Fileamostra02all.seq13473_2_Bacteria(98);Cyanobacteria(85);Oxyphotobacteria(85);Oxyphotobacteria_unclassified(85);Oxyphotobacteria_unclassified(85);Oxyphotobacteria_unclassified(85);	GAATTACCGCGGCGGCTGGCACGGAATTAGCCGATGCTTATTCCTTAGCTACCGTCTATTTTCTTCACTAAGAAAAGGATTTTACGACTCAAAAGCCTTCATCATCCACGCGGCATTGCTCCGTCAGGCTTTCGCCCATTGCGGAAAATTCCTCACTGCTGCCCTCCGTAGAGGTCTGGGCCGTGTCTCAGTCCCAGTGTGGTTGATCATCCTCTTAGACCAACTACTGATCATCGCCTTGGTAAACAATTAATTCCCCAACAACCTAATCAGATGAAAGCCCATCTTTAGGTAGTTTTCACTTTTTACTCCACAGCTTATGGGGTTTTAGCCGCCGTTTCCAGTGGTTATCCCCCGCCTAAAGGTAGGTTCTTACATGTTACTCACCCGTTCGCTACT…
>Fileamostra02all.seq13478_2_Bacteria(86);Bacteria_unclassified(86);Bacteria_unclassified(86);Bacteria_unclassified(86);Bacteria_unclassified(86);Bacteria_unclassified(86);	AGAGTTTGATCCTGGCTCAGGATGAACGCTGGCGGTATGCCTAACACATGCAAGTTGAACGAACTTACATTTTTCTAAATTTAAGTTAAGTAGCGCACGGGTGAGTAACATGTAAGAACCTACCTTTAGGCGGGGGATTAACACTGGAAACGGCGTCCTAAAACCCAATAACCGTGGGCCCTCATGTGAAGACTACGTAAAAGTGGGGTTCCATCTGGTCTGCTTGTTTTTGATTTGATTGGTGACCAATGGCAATGATCAGTAATTGGTGTAAGAGGATGGTCAACCACACTGGGACGGAGACACGGCCCAGACGTCTACGGAGGGCAGCAGTGAGGAATTTTCCGCAATGGGCGAAAGCCTGACGGAGCAATGCCGCGTGGATGATGAAGGCGATTG…
>Fileamostra02all.seq13482_2_Bacteria(88);Bacteria_unclassified(88);Bacteria_unclassified(88);Bacteria_unclassified(88);Bacteria_unclassified(88);Bacteria_unclassified(88);	GAATTACCGCGGCTGCTGGCACGGAATTAGCCGATGCTTATTCCTTAGCTACCGTCTATTTTCTTCACTAAGAAAAGGATTTTACGACTCAAAAGCCTTCATCATCCACGCGGCATTGCTCTGTCACGCTTGCGCCCCTTGCGGAAAATTCTTCACTGCTGCCCTCCGCAGAGGTCTGGGCCGCGTCTCAGTCTCAGTGTGGTTGATCATCCTCTTAGACCACCTACTGATCATTGCCTTGGTAAACAATTACTTGAAGAACATGCTAATCAGATGTAAGCACATCTTTAGGTAGTTATCACTTGTTGATCCGCAGCTTATAGGGTTTTAGCTACCGTTTCCAGTAGTTATTCCCCTCCTAAAGGTAGGTTCTAACGTGATACTCACCCGTCCGCTACT…
>Fileamostra02all.seq13498_2_Bacteria(82);Bacteria_unclassified(82);Bacteria_unclassified(82);Bacteria_unclassified(82);Bacteria_unclassified(82);Bacteria_unclassified(82);	GTATTACCGCGGCTGCTGGCACGGAGTTAGCCGGTGCTTCTTCTTTTATTAACGTCACAGTTGTCAGGTATTAACTACCGACCTTTCCTCATAACTGAAAGTGCTTTACAACCCGAAGGCCTTCTTCACACACGCGGCATGGCTGCATCAGGTTTTCCCCCATTGTGCAATATTCCCCGCTGCTGCCTCCCGTAGGAGTCTGTGCCTTGTCTCCTTCCCAGAGCTACTGATCTTCCTCTCAGCACAACAATTAGCTAACCTCACTGGTGCCCATATTGGAGCGAGAGCTAAAAGCATTCTTTGGTTCAAAACCACTATGCGTTATGAGTAGTCGTTCCCATCCGGTAGCTCCCCCGCAAAGGAAAGTTCCCAAGCTCTACTCACCCGCCCGCCGCTTGT…
>Fileamostra02all.seq13531_2_Bacteria(100);Cyanobacteria(100);Oxyphotobacteria(100);Synechococcales(100);Cyanobiaceae(100);Synechococcus_CC9902(95);	GAATTACCGCGCTGCTGGCACGGAATTAGCCGTGGCTTATTCATCAAGTACCGTCAGATCTTCTTCCTTGATAAAAGAGGTTTACAGCCCAGAGGCCTTCATCCCTCACGCGGCGTTGCTCCGTCAGGCTTTCGCCCATTGCGGAAAATTCCCCACTGCTGCCTCCCGTAGGAGTCTGGGCCGTGTCTCAGTCCCAGTGTGGCTGATCATCCTCTCAGACCAGCTACTGATCGATGCCTTGGTGAGCTCTTACCTCACCAACTAGCTAATCAGACGCGAGCTCATCCTCAGGCGAAATTCATTTCACCTCTCGGCATATGGGGTATTAGCAGCCGTTTCCAGCTGTTGTCCCCCTCCTGAGGGCAGATTCTCACGCGTTACTCACCCGTCCGCCACTAA…
>Fileamostra02all.seq13563_2_Bacteria(100);Cyanobacteria(100);Oxyphotobacteria(100);Phormidesmiales(100);Phormidesmiaceae(100);Phormidesmis_ANT.LACV5.1(100);	GTATTACCGCGGCTGCTGGCACGGAGTTAGCCGATGCTGATTCCTCAGGTACCGTCAGAACTTCTTCCCTGAGAAAAGAGGTTTACGACCCACAGGCCTTCCTCCCTCACGCGGCGTTGCTCCGTCAGGCTTGCGCCCATTGCGGAAAATTCCCCACTGCTGCCTCCCGTAGGAGTCTGGGCCGTGTCTCAGTCCCAGTGTGGCTGATCTTCCTCTCAGAACAGCTACTGATCGTCGCCTTGGTATGCCATTCCCACACCAACTAGCTAATCAGACGCGAGCTCATCTACAGGCTATAAATATTTCACCTCTCGGCACATCGGGTGTTAGCAGCAGTTTCCCACTGTTGTCCCCGTCCTGTAGGCAGATCCTCACGCGTTACTCCCCCGTCCGCCACTA…
>Fileamostra02all.seq13570_2_Bacteria(100);Proteobacteria(100);Alphaproteobacteria(100);Rhodobacterales(97);Rhodobacteraceae(97);Rhodobacteraceae_unclassified(97);	AGAGTTTGATCATGGCTCAGAACGAACGCTGGCGGCAGGCCTAACACATGCAAGTCGAGCGCGCCTTCGGGTGAGCGGCGGACGGGTTAGTAACGCGTGGGAACCTACCTGGTACTAAGGAATAGCCTTTGGAAACGAAGAGTAATACCTTATACGCCCTTTGGGGGAAAGATTTATCGGTATCGGATGGGCCCGCGTTTGATTAGATTGTTGGTGGGGTAACGGCCTACCAAGTCACCGATCAATAGCTGGTTTGAGAGGATGATAAGCAACACTGGGACTGAGACACGGCCCAGACTCCTACGGGAGGCAGCAGTGGGGAATCTTGGACAATGGGCGCAAGCCTGATCCAGCCATGCCGCGTGAGTGAAGAAGGCCCTAGGGTCGTAAAGCTCTTTC…
>Fileamostra02all.seq13605_2_Bacteria(94);Cyanobacteria(89);Oxyphotobacteria(89);Oxyphotobacteria_unclassified(89);Oxyphotobacteria_unclassified(89);Oxyphotobacteria_unclassified(89);	GTATTACCGCGGCTGCTGGCACGGAGTTAGCCGATGCTTATTCCTTAGTTACCGTCTTGCTTCTTCGCTAAGAAAAGGAGTTTACGACTCACAAGCCTTCATCCTCCACGCGGCATTGCTCCGTCAGGCTTTCCCCCATTGCGGAAAATTCCTCACTGCTGCCCTCCGTAGAGGTCTGGGCCGTGTCTCAGTCCCAGTGTGGTTGATCATCCTCTTATACCAACTACTGATCGTTGCCTTGGTAATCTTTTAAATTACCAACAAGCTAATCAGACGCAAGCCCATCTTTAGGCGGCTTTCGCCTTTTACTCCACAGTTTATGAGGTATTAGCTACCGTTTCCAGTAGGTATTCCCCTCCTAAAGGTAGGTTCTTACATGTTACTCAACCGTCCGCTACT…
>Fileamostra02all.seq13644_2_Bacteria(95);Cyanobacteria(83);Oxyphotobacteria(83);Oxyphotobacteria_unclassified(83);Oxyphotobacteria_unclassified(83);Oxyphotobacteria_unclassified(83);	AGAGTTTGATCATGGCTCAGGATGAACGCTGGCGGCATGCCTAACACATGCAAGTTGAACGGCCTTAAATTTTTATAAATTTAAGTTAAGTAGCGGACGGGGGGGTAACATGTAAGAACCTACCTTTAGGCGGGGGGTAACCACTGGAAACGGCGGCTAAAACCCCATAAACTGTGGTGAAAACAGATGAAACTACCTAAAAATGTGCTTCCATCTGATTTGTTTGTTGGTGAATTAATTTTTTACCAAGGCGATGATCAGTAGTTGGTCTAAGAGGATGATCAACCACACTGGGACTGAGACACGGCCCAGACCTCTACGGAGGGCAGCAGTGAGGAATTTTCCGCAATGGGCGAAAGCCTGACGGAGCAATGCCGCGTGGATGATGAAGGCGGTTGA…
>Fileamostra02all.seq13656_2_Bacteria(86);Bacteria_unclassified(86);Bacteria_unclassified(86);Bacteria_unclassified(86);Bacteria_unclassified(86);Bacteria_unclassified(86);	GAATTACCGCGGCTGCTGGCACGAAATTAGCCAGGGTTCTTATATTTTATATCATAATTAGTACATTTTAAAATGTTTTACAGTTTAACACCTTCATCACACACATAACTTAGCTGGGTCAAGCTTTCGCTCATTGCCCAATATTCCTCACTGCTGCCTTTTTAAAAAGTTTGGACCGTATCTCAATTCCAATGTGGCTGTTCATCCGCAAAGACCAACTACTGATCGTTGCCTTGGTAATCTTTTAAATTACCAACAAGCTAATCAGACGCAAGCCCATCTTTAGGCGGCTTTCGCCTTTTACTCCACAGTTTATGAGGTATTAGCTATCGTTTCCAATAGTTATTCCTCTCCTAAAGGTAGGTTCTTACGCGCTACTCACCCGTCCGCTACTTAGCT…
>Fileamostra02all.seq13678_2_Bacteria(80);Bacteria_unclassified(80);Bacteria_unclassified(80);Bacteria_unclassified(80);Bacteria_unclassified(80);Bacteria_unclassified(80);	AGAGTTTGATCATGGCTCAGGATGAACGCTGGCGGCATGCTTAACACATGCAAGTTGAACGAGCTTAATTTATTAAGCTAGGTAGCGGACGGGTGAGTAGCGCGTAAGTACCTACCTTTAGGAGAGGACTAACTATTGGAAACGATAGCTAATACCTCATAAACTGTGGAGTAAGAGGCTTAAGCCGCCTAAAGATGGTCTTGCTTCTGAGTAGCTTGTTGGGAATTTAAAAGATTACCAAGGCAACGAACAGTAGTTGGTCAAAGAGGATGATCAACCACACGGGGAGTGAAACGGGGCCCAGACCTATAGGGAGGGCAGGAGGGAGGATTTTTCCACAAGGGGAGAAAGCGTGAGGGAGCAATGCCGCGTGGAGGATGAAGGCTTGTGAGTCGTAAA…
>Fileamostra02all.seq13690_2_Bacteria(100);Cyanobacteria(100);Oxyphotobacteria(100);Oxyphotobacteria_unclassified(100);Oxyphotobacteria_unclassified(100);Oxyphotobacteria_unclassified(100);	AGAGTTTGATCAGGCTCAGGATGAACGCTGGCGGTATGCTTTATACATGCAAGTCGAACGCAGATGTAAATCTGAGTGGCGGACGGGTGAGTAACGCGTAAGAATCTGCCTTAAGGAGGGGAACAACAGTTGGAAACGATTGCTAATGCCCCATATGCTGAGAAGTGAAATGGAGTAATCCGCCTTGAGAGGAGCTTGCGTCTGATTAGTTTGTTGGTGGGGTAAAGGCCTACCAAGACTACGATCAGTAGTTGGTCTTAGAGGATGATCAGCCACACTGGGACTGAGACACGGCCCAGACTCCTACGGGAGGCAGCAGTAGGGAATTTTCCGCAATGGGCGAAAGCCTGACGGAGCAATACCGCGTGAGGGAAGAAGGCCCGTGGGTTGTAAACCTCT…
>Fileamostra02all.seq13699_2_Bacteria(100);Cyanobacteria(94);Oxyphotobacteria(94);Oxyphotobacteria_unclassified(94);Oxyphotobacteria_unclassified(94);Oxyphotobacteria_unclassified(94);	GTATTACCGCGGCGGCTGGCACGGAGTTAGCCGATGCTTATTCCTTAGTTACCGTCTTGTTTCTTCGCTAAGAAAAGGAGTTACGACTCACAAGCCTTCATCCTCCATGCGGCATTGCTCCGTCAGGCTTTCGCCCATTGCGGAAAATTCCTCACTGCTGCCCTCCGTAGAGGTCTGGGCCGTGTCTCAGTCCCAGTGTGGTTGATCATCCTCTTAGACCAACTACTGATCGTTGCCTTGGTAATCTTTTAAATTACCAACAAGCTAATCAGACGCAAGCCCATCTTTAGGCGGCTTTCGCCTTTTACTCCACAGTTTATGAGGTATTAGCTATCGTTTCCAATAGTTATTCCTCTCCTAAAGGTAGGTTCTTACGCGCTACTCACCCGTCCGCTACTT…
>Fileamostra02all.seq13700_2_Bacteria(96);Bacteria_unclassified(96);Bacteria_unclassified(96);Bacteria_unclassified(96);Bacteria_unclassified(96);Bacteria_unclassified(96);	AGAGTTTGATCCTGGCTCAGGATGAACGCTGGCGGCATGCCTAACACATGCAAGTTGAACGAACTTATATTTTTATAATTTTAAGTTAGGAAGCGAACGGGGGAGTAACATGAAAAAACCTACCTTTAGGAGGGGAAAAACTACGGGAACCGGAACCTAAACCCCTTTAAGCTGCGGGGTAAAAGGGGAAAACTACCTAAAGATGGGCTTCCATCTGATTAGCTTGTTGGTAAAGAAATTGTTTACCAAGGCAATGATCAGTAGGTGGTCTAAGAGGATGATCAACCACACTGGGACTGAGACACGGCCCAGACCTCTACGGAGGGCAGCAGTGAGGAATTTTCCGCAATGGGCGCAAGCCTGACGGAGCAATGCCGCGTGGAAGATGAAGGCTTTTGG…
>Fileamostra02all.seq13747_2_Bacteria(97);Cyanobacteria(86);Oxyphotobacteria(86);Oxyphotobacteria_unclassified(86);Oxyphotobacteria_unclassified(86);Oxyphotobacteria_unclassified(86);	GAATTACCGCGGCGGCTGGCACGGAATTAGCCGATGCTTATTCCTTAGCTACCGTCTATTTTCTTCACTAAGAAAAGGATTTTACGACTCAAAAGCCTTCATCATCCACGCGGCATTGCTCCGTCAGGCTTTCGCCCATTGCGGAAAATTCCTCACTGCTGCCCTCCGTAGAGGTCTGGGCCGTGTCTCAGTCCCAGTGTGGTTGATCATCCTCTTAGACCAACTACTGCTCATCCCCTTGGTAAACAATTAATGCACCAACAACCTAATCAGATGCAAGCCCATCTTTAGATAGTTTTCACTTTTTACTCCACAGTTTATGGGGTTTTAGCCGCCGTTTCCAGTGGTTATCCCCCGCCTAAAGGTAGGTTCTTACATGTTACTCACCCGTTCGCTACT…
>Fileamostra02all.seq1374_2_Bacteria(99);Cyanobacteria(90);Oxyphotobacteria(90);Oxyphotobacteria_unclassified(90);Oxyphotobacteria_unclassified(90);Oxyphotobacteria_unclassified(90);	GAATTACCGCGGCTGCTGGCACGGAATTAGCCGATGCTTATTCCTTAGCTACCGTCTATTTTCTTCGCTAAGAAAAGGAGTTTACGACCCAAAAGCCTTCATCTTCCACGCGGCATTGCTCCGTCAGGCTTGCGCCCATTGCGGAAAATTCCTCACTGCTGCCCTCCGTAGAGGTCTGGGCCGTGTCTCAGTCCCAGCGTGGTTGATCATCCTCTTAGACCAACTACTGATCATCGCCTTGGTAAACAATTAATTCACCAACAAACTAACCAGATGCAAGCCCATCTTTAGGGAGTTTTCACTTTTGACTCCACAGCTTATGGGGTTTTAGCCGCCGTTTCCAGTGGTTATCCCCCGCCTAAAGGTAGGTTCTTACATGTTACTCACCCGTTCGCTACT…
>Fileamostra02all.seq13789_2_Bacteria(99);Cyanobacteria(85);Oxyphotobacteria(85);Oxyphotobacteria_unclassified(85);Oxyphotobacteria_unclassified(85);Oxyphotobacteria_unclassified(85);	AGAGTTTGATCCTGGCTCAGGATGAACGCTGGCGGCATGCTTAACACATGCAAGTTGAACGAGCTTAATTTATTAAGCTAAGTAGCGGACGGGTGAGTAGCGCGTAAGAACCTACCTTTAGGAGAGGAATAACTATTGGAAACGATAGCTAATACCTCATAAACTGTGGAGTAAAAGGCGAAAGCCGCCTAAAGATGGGCTTGCGTCTGATTAGCTTGTTGGTAATTTAAAAGATTACCAAGGCAACGATCAGTAGTTGGTCTAAGAGGATGATCAGCCACACTGGGACTGAGACACGGCCCAGACCTCTACGGAGGGCAGCAGTGAGGAATTTTCCACAATGGGCGAAAGCCTGAAGGAGCAATGCCGCGTGGAAGATGAAGGCTTGTGAATCGTAAA…
>Fileamostra02all.seq1382_2_Bacteria(96);Cyanobacteria(88);Oxyphotobacteria(88);Oxyphotobacteria_unclassified(88);Oxyphotobacteria_unclassified(88);Oxyphotobacteria_unclassified(88);	AGAGTTTGATCCTGGCTCAGGATGAACGCTGGCGGCATGCTTAACACATGCAAGTTGAACGAGCTTAATTTATTAAGCTAAGTAGCGGACGGGTGAGTAGCGCGTAAGAACCTACCTTTAGGAGAGGAATAACTATTGGAAACGATAGCTAATACCTCATAAACTGTGGAGTAAAAGGCGAAAGCCGCCTAAAGATGGGCTTGCGTCTGATTAGCTCGTTGGTAATTTAAAAGATTACCAAGGCAACGATCAGTAGTTGGTCTAAGAGGATGATCAACCACACTGGGACTGAGACACGGCCCAGACCTCTACGGAGGGCAGCAGTGAGGAAGTTTCCGCAATGGGCGAAAGCCTGACGGAGCAATGCCGCGTGGAGGATGAAGGCTTTTGGGTCGTAAA…
>Fileamostra02all.seq13869_2_Bacteria(99);Cyanobacteria(94);Oxyphotobacteria(94);Oxyphotobacteria_unclassified(94);Oxyphotobacteria_unclassified(94);Oxyphotobacteria_unclassified(94);	AGAGTTTGATCATGGCTCAGGATGAACGCTGGCGGCATGCTTAACACATGCAAGTTGAACGAGCTTAATTTATTAAGCTAAGTAGCGGACGGGTGAGTAGCGCGTAAGAACCTACCTTTAGGAGAGGAATAACTATTGGAAACGATAGCTAATACCTCATAAACTGTGGAGTAAAAGGCGAAAGCCGCCTAAAGATGGGCTTGCGTCTGATTAGCTTGTTGGTAATTTAAAAGATTACCAAGGCAACGATCAGTAGTTGGTCTAAGAGGATGATCAACCACACTGGGACTGAGCCACGGCCCAGACCTCTACGGAGGGCAGCAGTGAGGAATTTTCCGCAATGGGCGAAAGCCTGACGGAGCAATGCCGCGTGGAGGATGAAGGCTTGTGAGTCGTAAC…
>Fileamostra02all.seq13885_2_Bacteria(98);Bacteria_unclassified(98);Bacteria_unclassified(98);Bacteria_unclassified(98);Bacteria_unclassified(98);Bacteria_unclassified(98);	AGAGTTTGATCATGGCTCAGGATAAACGCTGGCGGCATGCCTAACACATGCAAGTTGAACGAACTTAAATTTTTATAAATTTAAGTTAAGTAGCGAACGGGTGAGTAACATGTAAGAACCTACCTTTAGGCGGGGGATAACCACTGGAAACGGCGGCTAAAACCCCATAAGCTGTGGAGTAAAAAGTGAAAACTACCTAAAGATGGGCTTGCATCTGATTAGTTTGTTGGTGAATTAATTGTTTACCAAGGGGGAGAACAGGAAGTGGTCCAAGAGGATGGACAAACACAATGGGACTGAGACACGGCCCAGACCTCTACGGAGGGCAGCAGTGAGGAATTTTCCGCAATGGGCGAAAGCCTGACGGAGCAATGCCGCGTGGATGATGAAGGCTTTTGA…
>Fileamostra02all.seq13891_2_Bacteria(100);Proteobacteria(100);Alphaproteobacteria(100);Rhizobiales(100);Stappiaceae(100);Labrenzia(93);	AGAGTTTGATCATGGCTCAGAACGAACGCTGGCGGCAGGCTTAACACATGCAAGTCGAACGATCTCTTCGGAGATAGTGGCAGACGGGTGAGTAACGCGTGGGAATATACCTTTCGGTACGGAACAACAGTTGGAAACGACTGCTAATACCGTATGCGCCCTACGGGGGAAAGATTTATCGCCGAAGGATTAGCCCGCGTTGGATTAGCTAGTTGGTGGGGTAAAGGCCTACCAAGGCGACGATCCATAGCTGGTCTGAGAGGATGATCAGCCACACTGGGACTGAGACACGGCCCAGACTCCTACGGGAGGCAGCAGTGGGGAATATTGGACAATGGGGGCAACCCTGATCCAGCCATGCCGCGTGAGTGATGAAGGCCCTAGGGTTGTAAAGCTCTT…
>Fileamostra02all.seq13893_2_Bacteria(99);Cyanobacteria(80);Cyanobacteria_unclassified(80);Cyanobacteria_unclassified(80);Cyanobacteria_unclassified(80);Cyanobacteria_unclassified(80);	GTATTACCCGGCTGCTGGCACGTATTTAGCCGGTGCTATCGACAGGTACCGTCAAAATTCTTCCCTGTCTATTGAAGTTTACAACCCGAGGGCCTTCATCCTTCACGCGGCATTGCTCCGTCAGGCTTTCGCCCATTGCGGAAAATTCCTCACTGCTGCCCTCCGTAGAGGTCTGGGCCGTGTCTCAGTCCCAGTGTGGTTGATCATCCTCTTAGACCAACTACTGATCGTTGCCTTGGTAATCTTTTAAATTACCAACAAGCTAATCAGACGCAAGCCCATCTTTAGGCGGCTTTCGCCTTTTACTCCACAGTTTATGAGGTATTAGCTATCGTTTCCAATAGTTATTCCTCTCCTAAAGGTAGGTTCTTACGCGCTACTCACCCGTCCGCTACTTAG…
>Fileamostra02all.seq138_2_Bacteria(93);Bacteria_unclassified(93);Bacteria_unclassified(93);Bacteria_unclassified(93);Bacteria_unclassified(93);Bacteria_unclassified(93);	AGAGTTTGATCATGGCTCAGGATGAACGCTGGCGGCATGCTTAACACATGCAAGTTGAACGAGCTTAATTTATTAAGCTAAGTAGCGGACGGGTGAGTAGCGCGTAAGAACCTACCTTTAGGAGAGGAATAACTATTGGAAACGATAGCTAATACCTCATAAACTGTGGAGTAAAAGGCGAAAGCCGCCTAAAGATGGGCTTGCGTCTGATTAGCTTGTTGGTAATTTAAAAGATTACCAAGGCAACGATCAGGAGTTGGTCTAAGGGGATGATCAACCACTCAAGGACAGAGACACGGACCAGACCTCTACGGAGGGCAGGAGTGAGGAGTTGTCCGCAATGGGCGAAAGCCTGACGGAGCAATGCCGCGTGGAGGATGAAGGCTTGTGAGTCGTAAA…
>Fileamostra02all.seq13911_2_Bacteria(98);Bacteria_unclassified(98);Bacteria_unclassified(98);Bacteria_unclassified(98);Bacteria_unclassified(98);Bacteria_unclassified(98);	GTATTACCGCGGCTGCTGGCACGGAATTAGCCGATGCTTATTCCTTAGCTACCGTCTATTTTCTTCGCTAAGAAAAGGAGTTTACGACCCAAAAGCCTTCATCTTCCACGCGGCATTGCTCCGTCAGGCTTGCGCCCATTGCGGAAAATTCCTCACTGCTGCCCTCCGTAGAGGTCTGGGCCG
>Fileamostra02all.seq1392_2_Bacteria(100);Proteobacteria(100);Gammaproteobacteria(100);Oceanospirillales(100);Oleiphilaceae(93);Oleiphilus(93);	AGAGTTTGATCCTGGCTCAGATTGAACGCTGGCGGCAGGCTTAACACATGCAAGTCGAGCGGAAACGATGATAGCTTGCTATCAGGCGTCGAGCGGCGGACGGGTGAGTAACGCGTAGATAGCTGCCTAGTAGTGGGGGATAGCCCGGGGAAACTCGGATTAATACCGCATACGCTCTACGGAGGAAAGGGGGCTTCGGCTCTCGCTATTAGATGTGTCTGCGTGGGATTAGCTAGTTGGTGAGGAAAAGGAGCCACACTGGGACTGAGACACGGCCCAGACTCCTACGGGAGGCAGCAGTGGGGAATATTGCACAATGGGCGCAAGCCTGATGCAGCCATGCCGCGTGTGTGAAGAAGGCTTTCGGGTTGTAAAGCACTTTCAGTAGGGAGGAAGGCT…
>Fileamostra02all.seq1393_2_Bacteria(94);Cyanobacteria(87);Oxyphotobacteria(87);Oxyphotobacteria_unclassified(87);Oxyphotobacteria_unclassified(87);Oxyphotobacteria_unclassified(87);	GAATTACCGCGGCGGCTGGCACGGAATTAGCCGATGCTTATTCCTTAGCTACCGTCTATTTTCTTCACTAAGAAAAGGATTTTACGACTCAAAAGCCTTCATCATCCACGCGGCATTGCTCCGTCAGGCTTTCGCCCATTGCGGAAAATTCCTCACTGCTGCCCTCCGTAGAGGTCTGGGCCGTGTCTCAGTCCCAGTGTGGTTGATCATCCTCTTAGACCAACTACTGATCATCGCCTTGGTAAACAATTAATTAACCAACAAACTAATAAGATGCAAGCCAGTCTTAAGGTAGTTTTCACTTTTTACTCAACAGCTTATGGGGTTTTAGCCGCCGTTTCCAGTGGTTTTCCCCAGCCTAAAGGTAGGTTCTTACATGTTACTCACCCGTTCGCTACT…
>Fileamostra02all.seq13981_2_Bacteria(100);Cyanobacteria(100);Oxyphotobacteria(100);Synechococcales(100);Cyanobiaceae(100);Synechococcus_CC9902(88);	AGAGTTTGATCCTGGCTCAGGATGAACGCTGGCGGCGTGCTTAACACATGCAAGTCGAACGAACCTTCGGGTTAGTGGCGGACGGGTGAGTAACGCGTGAGAATCTGCCCTCAGGAGGGGGATAACGGTTGGAAACGGCCGCTAATACCCCATATGCCGCGAGGTGAAATGAATTTCGCCTGAGGATGAGCTCGCGTCTGATTAGCTAGTTGGTGTAGGTAATGGCTCACCAAGGCATCGATCAGTAGCTGGTCTGAGAGGATGATCAGCCACACTGGGACTGAGACACGGCCCAGACTCCTACGGGAGGCAGCAGTGGGGAATTTTCCGCAATGGGCGAAAGCCTGACGGAGCAACGCCGCGTGAGGGATGAAGGCCTCTGGGCTGTAAACCTCTTTT…
>Fileamostra02all.seq13990_2_Bacteria(100);Bacteroidetes(100);Bacteroidia(100);Cytophagales(100);Amoebophilaceae(100);Candidatus_Amoebophilus(91);	GCGGCTGCTGGCACGGAGTTAGCCGGTGCTTATTCTTATGGTACCTTCAATAGCCCTCGCAAGGGCTTTTTATTCCCATACAAAAGCAGTTTACAACCCTGAGGGCCTTCATCCTGCACGCGGCATGGCTGGTTCAGGCTTGCGCCCATTGACCAATATTCCCTACTGCTGCCTCCCGTAGGAGTCTGGCCCGTATCTCAGTGCCAGTGTGGGGGCTCTTCCTCTTAGCACCCCTACCCAACACGCTCTTGGGGCCCATACTCATCTTGTCCCGCCGGAGCTTTCATCTAGCCAGCATGCGCTGATAAGACAATATGGAGCATTAATCCCCGTTTCCAGGGGCTATTTCCCAGTACAAGGCAGATTATATACGTGTTACTCACCCGTGCGCCGGTCGCC…
>Fileamostra02all.seq1404_2_Bacteria(93);Bacteria_unclassified(93);Bacteria_unclassified(93);Bacteria_unclassified(93);Bacteria_unclassified(93);Bacteria_unclassified(93);	AGAGTTTGATCATGGCTCAGGATGAACGCTGGCGGCATGCCTAACACATGCAAGTTGAACGAACTTAACTTTTTATAAATTTAAGTTAAGTAGCGAACGGGTGAGTAACATGTAAGAACCTACCTTTAGGCGGGGGATAACCCCTGGAAACGGCGGCTAAAACCCCATAAGCTGTGGAGTAAAAAGTGAAAACTACCTAAAGATGGGCTTGCATCTGATTAGTTTTTTGGGGAATTAATTGTTTACCAAGGGGAGGAGCAGTAGTTGGGCTAAGAGGATGAGCAACCACACTGGGACGGGGACACGGCCCAGACCTCTACGGAGGGCAGCAGTGAGGAATTGTCCGCAATGGGCGAAAGCCTGACGGAGCAATGCCGCGTGGATGATGAAGGCTTTTGA…
>Fileamostra02all.seq14078_2_Bacteria(100);Cyanobacteria(99);Oxyphotobacteria(99);Oxyphotobacteria_unclassified(99);Oxyphotobacteria_unclassified(99);Oxyphotobacteria_unclassified(99);	GAATTACCGCGGCTGCTGGCACGGAGTTAGCCGATGCTTATTCATTAAGTACCGTCATTATTCTTCCTTAATAAAAGAGGTTTACAACCCATAGGCAGTCATCCCTCACGCGGTATTGCTCCGTCAGGCTTTCGCCCATTGCGGAAAATTCCCCACTGCTGCCTTCCGTAGAAGTCTGGACCGTGTCTCAGTTCCAGTGTGGCTGATCATCCTCTCAAACCAGCTACTGATCGTAGTCTTGGTAGGCCATTACCCTACCAACAAACTAATCAGGCGTGAGCTCATCTTCAGGCGAAAAATCATTTCACCTCGCGGCATATGGGGTATTAGCGGCCGTTTCCAACCGTTATCCCCCTCCTGAGGGCAGATTCTCACGCGTTACTCACCCGTCCGCCACTA…
>Fileamostra02all.seq14084_2_Bacteria(97);Bacteria_unclassified(97);Bacteria_unclassified(97);Bacteria_unclassified(97);Bacteria_unclassified(97);Bacteria_unclassified(97);	GTATTACCGCGGCTGCTGGCACGGAATTAGCCGATGCTTATTCCTTTGCTACCGTCTATTTTCTTCACTAAGAAAAGGATTTTACGACTCAAAAGCCTTCATCATTCACGCGGCATTGCTCCGTTAGGCCTTCGCCCATTTCGGGAAATTCCTTACTGCTGCCCTCCGTAGAGGTCTGGGCCGTGTCTCACTTCCAGGGTGGTTGATCATCCCCTTAGACCAACTACTGATCATCGCCTTGGTAAACAATTAATTCACCAACAAACTAATCAGATGCAAGCCCATCTTTAGGTAGTTTTCACTTTTTACTCCACAGCTTATGGGGTTTTAGCCGCCGTTTCCAGTGGTTATCCCCCGCCTAAAGGTAGGTTCTTACATGTTACTCACCCGTTCGCTACT…
>Fileamostra02all.seq14113_2_Bacteria(96);Cyanobacteria(81);Oxyphotobacteria(81);Oxyphotobacteria_unclassified(81);Oxyphotobacteria_unclassified(81);Oxyphotobacteria_unclassified(81);	GAATTACCGCGGCGGCTGGCACGGAATTAGCCGATGCTTATTCCTTAGCTACCGTCTATTTTCTTCACTAAGAAAAGGATTTTACGACTCAAAAGCCTTCATCATCCACGCGGCATTGCTCCGTCAGGCTTTCGCCCATTGCGGAAAATTCCTCACTGCTGCCCTCCGTAGAGGTCTGGGCCGTGTCTCCGTCCCAGTGTGGTTGATCATCCTCTTAGACCAACTACTGATAATCGCCTTGGTAAACAATTTATTCACCACCAAACTAATCAGATGCAAGCCCTTCTTTAGGTAGTTTTCACTTTTTACTCCACAGCTTATGGGTTTTTTGCCGCCGTTTCCATTGGTTATCCCCCGCCTAAAGGTAGTTTCTTACATGTTACTCACCCGTTCGCTACT…
>Fileamostra02all.seq14115_2_Bacteria(100);Proteobacteria(100);Alphaproteobacteria(100);Rhodobacterales(100);Rhodobacteraceae(100);Ruegeria(97);	AGAGTTTGATCATGGCTCAGAACGAACGCTGGCGGCAGGCCTAACACATGCAAGTCGAGCGCGCCTTTCGGGGTGAGCGGCGGACGGGTTAGTAACGCGTGGGAATATACCCTTTGGTACGGAATAGCCTCTGGAAACGGAGAGTAATACCGTATGAGCCCCCCGGGTCAAACTGGGGGGGAAAGATTTATCGCCAAAGGATTAGCCCGCGTTAGATTAGGTAGTTGGTGGGGTAATGGCCTACCAAGCCTACGATCTATAGCTGGTTTTAGAGGATGATCAGCAACACTGGGACTGAGACACGGCCCAGACTCCTACGGGAGGCAGCAGTGGGGAATCTTGGACAATGGGGGCAACCCTGATCCAGCCATGCCGCGTGAGTGATGAAGGCCCTAGGGT…
>Fileamostra02all.seq14133_2_Bacteria(92);Cyanobacteria(81);Oxyphotobacteria(81);Oxyphotobacteria_unclassified(81);Oxyphotobacteria_unclassified(81);Oxyphotobacteria_unclassified(81);	GTTTGATCCTGGCTCGGGATGAACGCTGGCGGCATGCCTAACACATGCAAGTTGAACGAACTTAAATTTTTATAAATTTAAGTTAAGTAGCGAACGGGTGAGTAACATGTAAGAACCTACCTTTAGGCGGGGGATAACCACTGGAAACGGCGGCTAAAACCCCATAAGCTGTGGAGTAAAAAGTGAAAACTACCTAAAGGTGGGCTTGCATCTGATTAGTTTGTTGGTGAATTAATTGGTTACCAAGGCGATGATCAGTATTTGGTCTAAGAGGATGATCAACCACACTGGGACTGAGACCCGGCCCAGACCTCTACGGAGGGCAGCAGTGAGGAATTTTCCGCAATGGGCGAAAGCCTGACGGAGCAATGCCGCGTGGATGATGAAGGCTTTTGAGTC…
>Fileamostra02all.seq14158_2_Bacteria(100);Proteobacteria(94);Gammaproteobacteria(91);Gammaproteobacteria_unclassified(91);Gammaproteobacteria_unclassified(91);Gammaproteobacteria_unclassified(91);	GCGGCTGCTGGCACGGAGTTAGCCGGTGCTTCTTCTGTGGCTAACGTCAATTCAGCAAGCTATTAACTTACTGACCTTCCTCACCACTGAAAGTGCTTTACAACCCGAAGGCCTTCTTCACACACGCGGCATGGCTGCATCAGGCTTGCGCCCATTGTGCAATATTCCCCACTGCTGCCTCCCGTAGGAGTCTGGGCCGTGTCTCAGTCCCAGTGTGGTTGATCATCCTCTTAGACCAACTACTGATCGTTGCCTTGGTAATCTTTTAAATTACCAACAAGCTAATCAGACGCAAGCCCATCTTTAGGCGGCTTTCGCCTTTTACTCCACAGTTTATGAGGTATTAGCTATCGTTTCCAATAGTTATTCCTCTCCTAAAGGTAGGTTCTTACGCGCTAC…
>Fileamostra02all.seq14168_2_Bacteria(99);Cyanobacteria(88);Oxyphotobacteria(88);Oxyphotobacteria_unclassified(88);Oxyphotobacteria_unclassified(88);Oxyphotobacteria_unclassified(88);	GTATTACCGCGGCTGCTGGCACGGAATTAGCCGATGCTTATTCCTTAGCTACCGTCTATTTTCTTCGCTAAGAAAAGGAGTTTACGACCCAAAAGCCTTCATCTTCCACGCGGCATTGCTCCGTCAGGCTTGCGCCCATTGCGGAAAATTCCTCACTGCTGCCCTCCGTAGAGGTCTGGGCCGTGTCTCAGTCCCAGTGTGGTTGATCATCCTCTTAGACCAACTACTGATCATTGCCTTGGTAAACAATTACTTTACCAACAAGCTAATCAGAAGAAAGCCCATCTTTAGGTAGTTTTCACTTTTTACTCCGCAGCTTATAGGGTTGTAGCTACCGTTTCCAGTAGTTATTCCACTCCTAAAGGTAGGTTCTTACATGATACTCACCCGTCCGCTACT…
>Fileamostra02all.seq14189_2_Bacteria(100);Proteobacteria(100);Alphaproteobacteria(100);Rhodospirillales(100);Terasakiellaceae(100);uncultured(100);	ATTCCGCGGCTGCTGGCACGAAGTTAGCCGGAGCTTCTTTTGATGTTATCGTCATCATCCTCACATCTGAAAGAGCTTTACAACCCTAAGGCCTTCTTCACTCACGCGGCATGGCTGCATCAGGGTTTCCCCCATTGTGCAATATTCCCCACTGCTGCCTCCCGTAGGAGTCTGGACCGTGTCTCAGTTCCAGTGTTGCTGATCATCCTCTCAAACCAGCTATAGATCGTAGCCTTGGTGAGCCATTACCTCACCAACAAACTAATCTAACGCGGGCCAATCCAACACCGATAAATCTTTCCCCCGTAGGGCGTATGCGGTATTAGCCATCGTTTCCAATGGTTATCCCCCAGTGCTGTGTATGTTCCCACGCGTTACTAACCCGTTCGCCACTCTACT…
>Fileamostra02all.seq1420_2_Bacteria(93);Bacteria_unclassified(93);Bacteria_unclassified(93);Bacteria_unclassified(93);Bacteria_unclassified(93);Bacteria_unclassified(93);	GAATTACCGCGGCTGCTGGCACGGAATTAGCCGATGCTTATTCCTTAGCTACCGTCTATTTTCTTCACTAAGAAAAGGATTTTACGACTCAAAAGCCTTCATCATCCACGCGGCATTGCTCCGTCAGGCTTTCGCCCATTGCGGAAAATTCCTCACTGCTGCCCTCCGTAGAGGTCTGGGCCGTGTCTCAGTCCCAGTGTGGTTGATCATCCTCTTAGACCAACTACTGATCATCGCCTTGGTAAACAATTAAACCACAAACAAACTAACCAGAGGCAAGCCAATCTTTAGGTAGTTTTCCCTCTTTACCCCACAGCTTACGGGGTATAAGCCGCCGTTTCCCGTGGTTATCCCCCGCCTAAAGGTAGGTTCTTACATGTTACTCGCCCGTTCGCTACT…
>Fileamostra02all.seq14215_2_Bacteria(94);Bacteria_unclassified(94);Bacteria_unclassified(94);Bacteria_unclassified(94);Bacteria_unclassified(94);Bacteria_unclassified(94);	AGAGTTTGATCATGGCTCAGGATGAACGCTGGCGGCATGCCTAACACATGCAAGTTGAACGAACTTAAATTTTTATAAATTTAAGTTAAGTAGCGAACGGGTGAGTAACATGTAAGAACCTACCTTTAGGCGGGGGATAACCACTGGAAACGGCGGCTAAAACCCCATAAGCTGTGGAGTAAAAAGTGAAAAATACCTAAAGATGGGCTTGTATCTGATTAGTTTGTTGGTGAATTAATTGTTTACCAAGGGGATGATCAGTAGTTGGTCTAAGAGGATGATCAACCGCCCTGGGACTGAGACGCGGCGCAGGCCTCTACGGAGGGCAGAAGTGAGGAATTTTCCGCAATGGGCGAAAGCCTGACGGAGCAATGCCGCGTGGATGATAAAGGCGTTTGA…
>Fileamostra02all.seq14222_2_Bacteria(100);Proteobacteria(100);Gammaproteobacteria(100);Alteromonadales(100);Pseudoalteromonadaceae(100);Algicola(100);	GTATTACCGCGGCGGCTGGCACGGAGTTAGCCGGTGCTTCTTCTGTCGCTAACGTCAAAGCTAGCAGGTATTAACTACTAACCCTTCCTCACGACTGAAAGTGCTTTACAACCCGAAGGCCTTCTTCACACACGCGGCATGGCTGCATCAGGGTTTCCCCCATTGTGCAATATTCCCCACTGCTGCCTCCCGTAGGAGTCTGGACCGTGTCTCAGTTCCAGTGTGGCTCATCATCCTCTCAGACCAGCTAATCCCACTTGGGCTTCTCTAAAGGCGAGAGCCGAAGCCCCCTTTCGTCCGTAGACAATATGCGGTATTAGCAGTCGTTTCCAACTGTTGTCCCCCACCTCAAGGCAAATTCCCAAGCATTACTCACCCGTCCGCCACTCGTCATCAACT…
>Fileamostra02all.seq14258_2_Bacteria(100);Proteobacteria(100);Proteobacteria_unclassified(100);Proteobacteria_unclassified(100);Proteobacteria_unclassified(100);Proteobacteria_unclassified(100);	CGCGGCTGCTGGCACGAAGTTAGCCGGAGCTTCTTCTACGGTTACCGTCATTATCTTCACCGTTGAAAGTGCTTTACAACCCTAGGGCCTTCATCACACACGCGGCATGGCTGGATCAGGCTTTCGCCCATTGTCCAATATTCCCCACTGCTGCCTCCCGTAGGAGTCTGGGCCGTGTCTCAGTCCCAGTGTGGCTGATCATCCTCTCAGACCAGCTATTGATCGTCGCCTTGGTGAGCCATTACCTCACCACCTAGCTAATCAAACGCGGGCTCATCCAATACCGATAAATCTTTCCCCCGGAGGGCGTATACGGTATTAGCAGTCATTTCCAACTGTTGTCCCCCACCTCAAGGCAAATTCCCAAGCATTACTCACCCGTCCGCCACTCGTCATCAA…
>Fileamostra02all.seq14262_2_Bacteria(87);Bacteria_unclassified(87);Bacteria_unclassified(87);Bacteria_unclassified(87);Bacteria_unclassified(87);Bacteria_unclassified(87);	GAATTACCGCGGCTGCTGGCACGGAGTTAGCCGATGCTTATTCCTTAGTTACCGTCTTTTTTCTTCGCTAAGAAAAAAAGTTTACTACTCACAATCCTTCATCCTCCACCCGGCATTGCTCCGTCAGGCTTTCTCCCATTGCGGAAAATTCCTCACTGCTGCCCTCCGTAGAGGTCTGGGCCGTGTCTCATTCCCAGTGTGGTTGATCATCCTCTTCGACCAACTACTGATCGTTGCCTTGTTAATCTTTTAAAGCCCCAACAAGCTAATAAGACGCAAGCACATCTTTAGGCGGCTGGAGCCTTTTTCTCCCCAGATTATGAGGTATTAGCTATCGTTCCCAATAGTTATTCCTCTCCTAAAGGAAGGTTCTTACGCGCTACTCACCCGCCCGCTACC…
>Fileamostra02all.seq14313_2_Bacteria(100);Cyanobacteria(100);Oxyphotobacteria(100);Synechococcales(100);Cyanobiaceae(100);Synechococcus_CC9902(97);	TTGATCCTGGCTCAGGATGAACGCTGGCGGCGTGCTTAACACATGCAAGTCGAACGAACCTTCGGGTTAGTGGCGGACGGGTGAGTAACGCGTGAGAATCTGCCCTCAGGAGGGGGACAACAGCTGGAAACGGCTGCTAATACCCCATATGCCGCGAGGTGAAATGAATTTCGCCTGAGGATGAGCTCGCGTCTGATTAGCTAGTTGGTGTAGGTAATGGCTCACCAAGGCATCGATCAGTAGCTGGTCTGAGAGGATGATCAGCCACACTGGGACTGAGACACGGCCCAGACTCCTACGGGAGGCAGCAGTGGGGAATTTTCCGCAATGGGCGAAAGCCTGACGGAGCAACGCCGCGTGAGGGATGAAGGCCTCTGGGCTGTAAACCTCTTTTATCAA…
>Fileamostra02all.seq14315_2_Bacteria(100);Proteobacteria(100);Gammaproteobacteria(100);Alteromonadales(99);Pseudoalteromonadaceae(94);Algicola(85);	GAGTTTGATCCTGGCTCAGATTGAACGCTGGCGGCAGGCCTAACACATGCAAGTCGAACGGTAACAGAAAGAAGCTTGCTTCTTTGCTGACGAGTGGCGGACGGGTGAGTAATGCTTGGGAATTTGCCTTGAGGTGGGGGACAACAGTTGGAAACGACTGCTAATACCGCATAATTGCTACGGCACAAAGGGGGCTCCGGCTCTCGCCTTTAGAGAAGCCCAAGTTGGTTTAAGAGGTTGGTGAGGTAAACTGGAACTGAGACACGGTCCAGACTCCTACGGGAGGCAGCAGTGGGGAATATTGCACAATGGGGGAAACCCTGATGCAGCCATGCCGCGTGTGTGAAGAAGGCCTTCGGGTTGTAAAGCACTTTCAGCGAGGAGGAAGATATAGTAGTT…
>Fileamostra02all.seq14322_2_Bacteria(87);Bacteria_unclassified(87);Bacteria_unclassified(87);Bacteria_unclassified(87);Bacteria_unclassified(87);Bacteria_unclassified(87);	GAATTACCGCGGCTGCTGGCACGGAATTAGCCGATGCTTATTCCTTAGCTACCGTCTATTTTCTTCCCTAAGAAAAGGAGTTTCCGCCCCAAAGCCCTTCTCCTTCCCCGCGCCATTGTTCCGCCAGCCTTCCCCCCTTTCCGGAAAATTCCTACCTCCGCCCTTCCTTAGAGGCCTGGGCCGGGTCTCAGCCCCGGTGGGGTTGTTCTTCTTCTTGACCAACCTCCTGATCTTTGCCTTGGTAAACAATTACTTTACCAACAAGCTAATCAGATGCAAGCCCATCTTTAGGTAGTTTTCACTTTTTACTCCGCAGCTTATAGGGTTTTAGCTACCGTTTCCAGTAGTTATTCCCCTCCTAAAGGTAGGTTCTTACATGTTACTCACCCGTCCGCTACT…
>Fileamostra02all.seq14387_2_Bacteria(85);Bacteria_unclassified(85);Bacteria_unclassified(85);Bacteria_unclassified(85);Bacteria_unclassified(85);Bacteria_unclassified(85);	GTATTACCGCGGCGGCTGGCACGGAATTAGCCGATGCTTATTCCTTAGCTACCGTCTATTTTCTTCGCTAAGAAAAGGAGTTTACGACCCAAAAACCTTCATCTTCCACGCGGCATTGCTCCGTCAGGCTTGCGCCCATTGCGGAAAATTCCTCACTGCCGCCCTCCGTAGAGGTCTGTGCCGTGTCTCAGTCCCAGCGTGGTTGATCATCCTCTTAGACCAACTACTGATCATTGCCTTGGTAAACAATTACTTTACCAACAAGCTAATCAGATGCAAGCCCAACTTTAGGTAGTTTTCACTTTTTACTCCGCCGCTTAATGGGTTTTAGCGTCGGTTAGAAGGAATTATTCCCGTCCTAAAGGTAGGGTCTTACATGTTACGTGCCCGACCGCTTCT…
>Fileamostra02all.seq14391_2_Bacteria(96);Cyanobacteria(86);Oxyphotobacteria(86);Oxyphotobacteria_unclassified(86);Oxyphotobacteria_unclassified(86);Oxyphotobacteria_unclassified(86);	AGAGTTTGATCCTGGCTCAGGATGAACGCTGGCGGCATGCCTAACACATGCAAGTTGAACGAACTTATACTTTTATAAATTTAAGTTAAGTAGCGGACGGGCGAGTAACATGTAAGAACCTACCTTTAGGAGGGGAATAACTACTGGAAACGGTAGCTAAAACCCTATAAGCTGCGGAGCAAAAAGTGAAAACTACCTAAAGATGGGCTTGCATCTGATTAGCTTGTTGGTACAGTAATTGTTTACCAAGGCAATGAGCAGTAGATGGTCTAAGAGGATGATCAAACACACTGGGAGTGAGACACGGCCCAGACCTCTACGGAGGGCAGCAGTGAGGAATTTTCCGCAATGGGCGCAAGCCTGAGGGAGCAATGCCGCGTGGAAGATGAAGGCGTTTGG…
>Fileamostra02all.seq1442_2_Bacteria(100);Cyanobacteria(91);Oxyphotobacteria(91);Oxyphotobacteria_unclassified(91);Oxyphotobacteria_unclassified(91);Oxyphotobacteria_unclassified(91);	GTTTGATCCTGGCTCAGGATGAACGCTGGCGGCATGCTTAACACATGCAAGTTGAACGAGCTTAATTTATTAAGCTAAGTAGCGGACGGGTGAGTAGCGCGTAAGAACCTACCTTTAGGAGAGGAATAACTATTGGAAACGATAGCTAATACCTCATAAACTGTGGAGTAAAAGGCGAAAGCCGCCTAAAGATGGGCTTGCGTCTGATTAGCTTGTTGGTAATTTAAAAGATTACCAAGGCAACGATCAGTAGTTGTTCTAAGAGGATGATCAGCCACACTGGGACTGAGACACGGCCCAGCCCTCTACGGAGGGCAGCAGTGAGGAATTTTCCGCAATGGGAGAAAGCCTGACGGAGCAATGCCGCGTGGAGGATGAAGGCTTGTGAGTCGTAAACAC…
>Fileamostra02all.seq14507_2_Bacteria(99);Cyanobacteria(94);Oxyphotobacteria(94);Oxyphotobacteria_unclassified(94);Oxyphotobacteria_unclassified(94);Oxyphotobacteria_unclassified(94);	AGAGTTTGTCCTGGCTCAGGATGAACGCTGGCGGCATGCTTAACACATGCAAGTTGAACGAGCTTAATTTATTAAGCTAAGTAGCGGACGGGTGAGTAGCGCGTAAGAACCTACCTTTAGGAGAGGAATAACTATTGGAAACGATAGCTAATACCTCATAAACTGTGGAGTAAAAGGCGAAAGCCGCCTAAAGATGGGCTTGCGTCTGATTAGCTTGTTGGTAATTTAAAAGATTACCAAGGCAACGATCAGTAGTTGGTCGAAGAGGATGATCAACCACACTGGGACTGAGACACGGCCCAGGCCTCTACGGAGGGCGGCAGTGAGGAATTTTCCGCAATGGGCGAAAGCCTGGCGGAGCAATGCCGCGTGGAGGATGAAGGCTTGTGAGTCGTAAAC…
>Fileamostra02all.seq14514_2_Bacteria(100);Proteobacteria(100);Alphaproteobacteria(100);Rhodobacterales(100);Rhodobacteraceae(100);Ruegeria(98);	AGAGTTTGATCATGGCTCAGAACGAACGCTGGCGGCAGGCCTAACACATGCAAGTCGAGCGCGCCTTTCGGGGTGAGCGGCGGACGGGTTAGTAACGCGTGGGAATATACCCTTTTCTACGGAATAGCCTCTGGAAACGGAGAGTAATACCGTATGAGCCCTTCGGGGGAAAGATTTATCGGGAAAGGATTAGCCCGCGTTAGATTAGGTAGTTGGTGGGGTAATGGCCTACCAAGCCTACGATCTATAGCTGGTTTTAGAGGATGATCAGCAACACTGGGACTGAGACACGGCCCAGACTCCTACGGGAGGCAGCAGTGGGGAATCTTGGACAATGGGGGCAACCCTGATCCAGCCATGCCGCGTGAGTGATGAAGGCCTTAGGGTCGTAAAGCTCTT…
>Fileamostra02all.seq14530_2_Bacteria(97);Cyanobacteria(80);Oxyphotobacteria(80);Oxyphotobacteria_unclassified(80);Oxyphotobacteria_unclassified(80);Oxyphotobacteria_unclassified(80);	CGGCGGCTGGCACGGAATTAGCCGATGCTTATTCCTTAGCTACCGTCTATTTTCTTCACTAAGAAAAGGATTTTACGACTCAAAAGCCTTCATCATCCACGCGGCATTGCTCCGTCAGGCTTTCGCCCATTGCGGAAAATTCCTCACTGCTGCCCTCCGTAGAGGTCTGGGCCGTGTCTCAGTCCCAGTGTGGTTGATCATCCTCTTAGACCAACTACTGATCATCGCCTTGGTAAACAATTAATTCACCATCAATTTAACCAGATGCAAGCCCATCTTTAGGTAGTTTTCACGTTTTACTCCACAGCTTATGGGGTTTTGGCCGCCGTTTCCAGTGGTTATCCCCCGCCTAAAGGTAGGTTCTTACATGGTACTCACCCGTTCGCTACTTAACTTAAA…
>Fileamostra02all.seq14548_2_Bacteria(100);Bacteroidetes(100);Bacteroidia(100);Chitinophagales(100);Saprospiraceae(100);uncultured(100);	CGCGGCTGCTGGCACGGAGTTAGCCGGTGCTTATTCTTACGATACCGTCAAACCCCCATAAATGGAGGCGTTTCTTCTCGTACAAAAGTAGTTTACAACCCATAGGGCAGTCATCCTACACGCGGGATGGCTGGTTCAGGCTTCCGCCCATTGACCAATATTCCTTACTGCTGCCTCCCGTAGGAGTCGGGTCCGTGTCTCAGTACCCGTGTGGGGGATCACGCTCTCACGCCCCCTAGTCATCGTTGACTTGGTGAGCCGTTACCTCACCAACTATCTAATGACACGCACACCCATCTTTAGCCGCTAACGCTTTAACCTCTCGGTACTATGGGGTATTAATCTCCGTTTCCAAAGGCTGTCCCCCTGCTAAAGGTAGGTAGTGTACGCGTTACTCAC…
>Fileamostra02all.seq14559_2_Bacteria(100);Proteobacteria(100);Alphaproteobacteria(100);Caulobacterales(100);Caulobacteraceae(100);Brevundimonas(80);	AGAGTTTGATCCTGGCTCAGAGCGAACGCTGGCGGCAGGCCTAACACATGCAAGTCGAACGAACTCTTCGGAGTTAGTGGCGGACGGGTGAGTAACACGTGGGAACGTGCCTTTAGGTTCGGAATAACTCAGGGAAACTTGTGCTAATACCGAATGTGCCCTTCGGGGGAAAGATTTATCGCCTTTAGAGCGGCCCGCGTCTGATTAGCTAGTTGGTGAGGTAATGGCTCACCAAGGCGACGATCAGTAGCTGGTCTGAGAGGATGATCAGCCACATTGGGACTGAGACACGGCCCAAACTCCTACGGGAGGCAGCAGTGGGGAATCTTGCGCAATGGGCGAAAGCCTGACGCAGCCATGCCGCGTGAATGATGAAGGTCTTAGGATTGTAAAATTCTT…
>Fileamostra02all.seq14615_2_Bacteria(96);Cyanobacteria(84);Oxyphotobacteria(84);Oxyphotobacteria_unclassified(84);Oxyphotobacteria_unclassified(84);Oxyphotobacteria_unclassified(84);	AGAGTTTGATCATGGCTCAGGATGAACGCTGGCGGCATGCTTAACACATGCAAGTTGAACGAGCTTAATTTATTAAGCTAAGTAGCGGACGGGTGAGTAGCGCGTAAGAACCTACCTTTAGGAGAGGAATAACTATTGGAAACGATAGCTAATACCTCATAAACTGTGGAGTAAAAGGCGAAAGCCGCCTAAAGATGGGCTTGCGTCTGATTAGCTTGTTGGTAATTTAAAAGATTACCAAGGCAACGATCAGTAGTTGGACTAAGAGGATGATCGACCACACTGGGACTGAGACACGGCACAGACCTATACGGAGGGCAGCAGTGAGGAATTTTCCGCAATGGGCGAAAGCCTGACGGAGCAATGCCGCGTAGAGGATGAAGGCTTGTGAGTCGTAAA…
>Fileamostra02all.seq14628_2_Bacteria(98);Cyanobacteria(89);Oxyphotobacteria(89);Oxyphotobacteria_unclassified(89);Oxyphotobacteria_unclassified(89);Oxyphotobacteria_unclassified(89);	AGAGTTTGATCATGGCTCAGGATGAACGCTGGCGGCATGCCTAACACATGCAAGTTGAACGAACTTATATTTTTATAAATTTAAGTTAAGTAGCGGACGGGTGAGTAACATGTAAGAACCTACCTTTAGGAGGGGAATAACTACTGGAAACGGTAGCTAAAACCCTATAAGCTGCGGAGTAAAAAGTGAAAACTACCTAAAGATGGGCTTGCATCTGATTAGCTTGTTGGTAAAGTAATTGTTTACCAAGGCAATGAGCAGTAGTGGGTGTAAGAGGAGGATCAGCCACACTGGGACGGAGACACGGCCCAGACCTCGACGGAGGGCAGCAGTGAGGAATTTTCCGAAATGGGCGCAAGCCTGACGGAGCAATGCCGCGTGGAAGATGAAGGCTTTTGG…
>Fileamostra02all.seq14659_2_Bacteria(99);Cyanobacteria(84);Oxyphotobacteria(84);Oxyphotobacteria_unclassified(84);Oxyphotobacteria_unclassified(84);Oxyphotobacteria_unclassified(84);	GTATTACCGCGGCGGCTGGCACGGAATTAGCCGATGCTTATTCCTTAGCTACCGTCTATTTTCTTCACTAAGAAAAGGATTTTACGACTCAAAAGCCTTCATCATCCACGCGGCATTGCTCCGTCAGGCTTTCGCCCATTGTGGAAAATTCCTCACTGCTGCCCTCCGTAGAGGTCTGGGCCGTGTCTCAGTCCCAGTGTGGTTGATCATCCTCTTAGACCAACTACTGATCATCGCCTTGGTAAACAATTAATTCACCAACAAACTAACCAGAGGCAAGCCCATCTTTAGGTAGTTTTAACTTTTTACTCCACAGCTTATGGGGTTGTAGCCGCCGTTTCCAGTGGTTATCCCCCGCCTAAAGGTAGGTTCTTACATGTTACTCACCCGTTCGCTACT…
>Fileamostra02all.seq14679_2_Bacteria(99);Cyanobacteria(89);Oxyphotobacteria(89);Oxyphotobacteria_unclassified(89);Oxyphotobacteria_unclassified(89);Oxyphotobacteria_unclassified(89);	CGGAGGCTAAAACCCCATAAGCTGTGGAGTAAAAAGTGAAAACTACCTAAAGATGGGCTTGCATCTGATTAGTTTGTTGGTGAATTAATTGTTTACCAAGGCGATGATCAGTAGTTGGTCTAAGAGGATGATCAACCACACTGGGACTGAGACACGGCCCAGACCTCTACGGAGGGCAGCAGTGAGGAATTTTCCGCAATGGGCGAAAGCCTGACGGAGCAATGCCGCGTGGATGATGAAGGCTTTTGAGTCGTAAAATCCTTTTCTTAGTGAAGAAAATAGACGGTAGCTAAGGAATAAGCATCGGCTAATTCCGTGCCAGCCGCCGCGGTAATTC
>Fileamostra02all.seq14709_2_Bacteria(93);Bacteria_unclassified(93);Bacteria_unclassified(93);Bacteria_unclassified(93);Bacteria_unclassified(93);Bacteria_unclassified(93);	AGTTTGATCATGGCTCAGGATGAACGCTGGCGGCATGCCTAACACATGCAAGTTGAACGAACTTAAATTTTTATAAATTTAAGTTAAGTAGCGAACGGGTGAGTAACATGTAAGAACCTACCTTTAGGCGGGGGATAACCACTGGAAACGGCGGCTAAAACCCCATAAGCTGGGGAGTAAAAAGTGAAAACTACCTAAAGATGGGCTTGCATCTGATTAGTTTGTTGGGGAATTAATTGGTTACCAAGGCGATGATCAGTAGTTGGTCAAAGAGGATGATCAACCACGCCGGGACTGAAGCACGGCCCAGACCACTACGGAGGGCAGCAGTGAGGAAGTTTCCGCAATGGGCAAAAGCCTGGCGGAGCAATGCCGCGTGGATGATGAAGGCTTTTGAGT…
>Fileamostra02all.seq14754_2_Bacteria(99);Cyanobacteria(89);Oxyphotobacteria(89);Oxyphotobacteria_unclassified(89);Oxyphotobacteria_unclassified(89);Oxyphotobacteria_unclassified(89);	GAATTACCGCGGCTGCTGGCACGGAGTTAGCCGATGCTTATTCCTTAGTTACCGTCTTGTTTCTTCGCTAAGAAAAGGAGTTTACGACTCACAAGCCTTCATCCTCCACGCGGCATTGCTCCGTCAGGCTTTCGCCCATTGCGGAAAATTCCTCACTGCTGCCCTCCGTAGAGGTCTGGGCCGTGTCTCAGTCCCAGTGTGGTTGATCATCCTCTTAGACCAACTACTGATCGTTGCCTTGGTAATCTTTTAAATTGCCAACAAAGTAATCAGACGCAAGCCCATATTTAGGCGGCTTTCGCCTTTTACTCCGCAGTTTATGAGGTATTAGCTATCGTATCCAATAGTTATTGCTGTCCTAAAGGTAGGTTCTTGCGCGCTACTCACCCGTCGGCTACT…
>Fileamostra02all.seq14826_2_Bacteria(100);Proteobacteria(100);Alphaproteobacteria(100);Rhodobacterales(100);Rhodobacteraceae(100);Rhodobacteraceae_unclassified(100);	GTATTACCGCGGCGGCTGGCACGGAGTTAGCCGGGGTTTCTTTACCTGCTACCGTCATTATCTTCACAGGCGAAAGAGCTTTACGACCCTAAGGCCTTCATCACTCACGCGGCATGGCTGGATCAGGGTTGCCCCCATTGTCCAAGATTCCCCACTGCTGCCTCCCGTAGGAGTCTGGGCCGTGTCTCAGTCCCAGTGTTGCTGATCATCCTCTAAAACCAGCTATAGATCGTAGGCTTGGTAGGCCATTACCCCACCAACTACCTAATCTAACGCGGGCTAATCCAATGGCGATAAATCTTTCCCCCGAAGGGCTCATACGGTATTACTCTCCGTTTCCAGAGGCTATTCCGTACCATTGGGCATATTCCCACGCGTTACTAACCCGTCCGCCGCTCA…
>Fileamostra02all.seq14877_2_Bacteria(100);Bacteroidetes(100);Bacteroidia(100);Cytophagales(95);Amoebophilaceae(91);Candidatus_Amoebophilus(89);	GTATTACCGCGGCTGCTGGCACGGAGTTAGCCGGTGCTTATTCTTATGGTACCTTCAATAGCCCTCGCAAGGGCTTTTTATTCCCATACAAAAGCAGTTTACAACCCTGAGGGCCTTCATCCTGCACGCGGCATGGCTGGTTCAGGCTTGCGCCCATTGACCAATATTCCCTACTGCTGCCTCCCGTAGGAGTCTGGCCCGTATCTCAGTGGCAGAGTGGGGGATCTTCCTCTTAGAACCCCTACCCATCACATCTAGCGAGCATGGGCTGATAAGACAATATGAGGCATTAATCCCCGTTTCCAGGGGATATTTCCCAGTACAAGGCAGATTATATACGTGTTGCTCACCCGTGCGCCGGTCGCCAACAACTCCGAAGTGTCCTGCTGCCCCTCGACT…
>Fileamostra02all.seq14893_2_Bacteria(80);Bacteria_unclassified(80);Bacteria_unclassified(80);Bacteria_unclassified(80);Bacteria_unclassified(80);Bacteria_unclassified(80);	GTATTACCGCGGCGGCTGGCACGGAATTAGCCGATGCTTATTCCTTAGCTACCGTCTATTTTCTTCACTAAGAAAAGGTTTTTCCGATTAAAAAGCCTTCTTCTCCAACGCGGCATTGCTCCGTCAGCCTTTCGCCCATTGGGGAAAATCCCTACCTGTTGCCCCCCGTAGAGGCCTGGGCCGGGCTTAGGCCCCAGTGGGGTTGATAATCCCCTTAGACCAATAACTGATCATCCCCTTGGTAAAAAATTAATTCACCAACAAACTAATCAGATGCAAGCCCATCTTTAGGTAGTTTTCACTTTTTACTCCACAGCTTATGGGGTTTTAGCCGCCGTTTCCAGTGGTTATCCCCCGCCTAAAGGTAGGTTCTTACATGTTACTCACCCGTTCGCTACT…
>Fileamostra02all.seq14917_2_Bacteria(100);Proteobacteria(99);Deltaproteobacteria(93);Bdellovibrionales(93);Bdellovibrionaceae(93);OM27_clade(93);	GTATTACCGCGGGGCTGGCACGGAGTTAGCCGGTGCTTTCTTGAGAGGTACCGTCATTGCTTCTTCCCTCTCGACAGAGCTTTACAACCCGAAGGCCTTCATCACTCACGCGGCATGGCTGGATCAGGCTTTCGCCCATTGTCCAATATTCCCCACTGCTGCCTCCCGTAGGAGTCTGGGCCGTGTCTCAGTCCCAGTGTGGCTGATCATCCTCTCAGATCAGCTACCCATCGTACCCTTGGTGAGCCGTTACCTCACCAACAAGGATTAAATAATGGGCCGCAGGCCGATCTTCTGGCGCATAAAGCTTTTATCCAATGGACATATGCGGTATTAGCTCGGGTTTCCCCGAGTTATTCCCCACCAAAAGGCACGTGACCTACGTGTTACTCACCCGTT…
>Fileamostra02all.seq14919_2_Bacteria(100);Proteobacteria(100);Gammaproteobacteria(100);Betaproteobacteriales(100);Burkholderiaceae(100);Ampullimonas(100);	CGGCTGCTGGCACGGAGTTAGCCGATGCTTATTCCTTAGTTACCGTCATTAGTTCGCGGTATTAGCGCAAACCGTTTCGTTCCTGCCAAAAGTGCTTTACAACCCGAAGGCCTTCTTCGCACACGCGGCATGGCTGGATCAGGGTTGCCCCCATTGTCCAAAATTCCCCACTGCTGCCTCCCGTAGGAGTCTGGGCCGTGTCTCAGTCCCAGTGTGGCTGGTCGTCCTCTCAGACCAGCTACAGATCGTCACATCGGCCGCTCCAATAGCGCGAGGTCTTGCGATCCCCCGCTTTCCTGCTCCCAGCGTATGCGGTATTAGCTACGCTTTCGCGTAGTTATCCCCCACTACTGGGCACGTTCCGATGTATTACTCACCCGTTCGCCACTCGCCACCAGG…
>Fileamostra02all.seq14966_2_Bacteria(100);Bacteroidetes(100);Bacteroidia(100);Flavobacteriales(100);Flavobacteriaceae(100);Aquimarina(99);	GTATTACCCGGCTGCTGGCACGGAGTTAGCCGATCCTTATTCGTAGAGTACCGTCAGACCGATATACATATCGGGGTTTCTTCCTCTATAAAAGTAGTTTACAACCCATAGGGCAGTCTTCCTACACGCGGCATGGCTGGATCAGAGTTGCCTCCATTGTCCAATATTCCTCACTGCTGCCTCCCGTAGGAGTCTGGTCCGTGTCTCAGTACCAGTGTGGGGGATCTCCCTCTCAGGACCCCTATCTATCTTATAGCAATAAATCTTTAATTATTAATCGATGCCAATCAATAATACTATAAGGTATTAATCCAAATTTCTCTGGGCTATCCCTTACTATAAGGTAGGTTCTATACGCGTTACGCACCCGTGCGCCGGTCGTCATCAAGTGCAAGCACT…
>Fileamostra02all.seq14974_2_Bacteria(100);Bacteroidetes(100);Bacteroidia(100);Cytophagales(100);Amoebophilaceae(100);Candidatus_Amoebophilus(96);	AGAGTTTGATCCTGGCTCAGGATGAACGCTAGCGGCAGGCCTCATACATGCAAGTCGAGGGGCAGCAGGACACTTCGGTGTTGCTGGCGACCGGCGCACGGGTGAGTAACACGTATATAATCTGCCTTGTACTGGGAAATAGCCCCTGGAAACGGGGATTAATGTCCCATATTGTCTTATCAGCGCATGCTGGCTAGATGAAAGCTCCGGCGGTCCAAGATGAGGATGCGCCCCATTAGCTTGTTGGTACGGGCCAGACTCCTACGGGAGGCAGCAGTAGGGAATATTGGTCAATGGGCGCAAGCCTGAACCAGCCATGCCGCGTGCAGGATGAAGGCCCTCAGGGTTGTAAACTGCTTTTGTATGGGAATAAAAAGCCCTTGCGAGGGCTATTGAAGG…
>Fileamostra02all.seq14996_2_Bacteria(83);Bacteria_unclassified(83);Bacteria_unclassified(83);Bacteria_unclassified(83);Bacteria_unclassified(83);Bacteria_unclassified(83);	AGAGTTTGATCCTGGCTCAGGATGAACGCTGGCAGCATGCTTAACACATGCAAGTTGAACGAGCTTATTTTATTAAGCTAAGTAGCGGACGGGTGAGTAGCGCGTAAGAACCTATCTTTAGGAGAGGAATTACTATTGGAAACGATAGCTAATACCTCATAAACTGTGGAGTAAAAGGCGAAAGCCGCCTAAAGATGGGCTTGTGTCTGATTAGCTTGTTGGTAATTTAAAAGATTACCAAGGCAACGATAAGTCGTTGGTCTAGGAGGATGATCAACCAGACAGGGACTAGGACACGGCCGAGACCGCTACGGAGGGCAGCAGTGAGGAATTGTCCGCAATGGGCGAAGGCCTGACGGAGCAATGCCGCGGGGAGGATGAAGGCTTGTGAGTGGAAAA…
>Fileamostra02all.seq15008_2_Bacteria(98);Bacteria_unclassified(98);Bacteria_unclassified(98);Bacteria_unclassified(98);Bacteria_unclassified(98);Bacteria_unclassified(98);	GTATTACCGCGGCGGCTGGCACGGAATTAGCCGATGCTTATTCCTTAGCTACCGTCTATTTTCTTCACTAAGAAAAGGATTTTACGACTCAAAAGCCTTCATCATCCACGCGGCATTGCTCCGTCAGGCTTTCGCCCATTGCGGAAAATTCCTCACTGCTGCCCTCCGTAGAGGTCTGGGCCGTGTCTCAGTCCCAGTGTGGTTGATCATCCTCTTAGACCAACTACTGATCATCGCCTTGGTAAACAATTAATTCACCAACAAACTAAACAGATACAGGCCCATCTTTAGGTATTTTTCACTTTTTTCGCCACAACTTATGGGGTTTTAGCCACCGTTTCCAGTGGTTATCCCCCGCCTAAAGGTAGGTGCTTACATGTTACTCACCCGTTCGCTACT…
>Fileamostra02all.seq15022_2_Bacteria(93);Cyanobacteria(83);Oxyphotobacteria(83);Oxyphotobacteria_unclassified(83);Oxyphotobacteria_unclassified(83);Oxyphotobacteria_unclassified(83);	AGTTTGATCCTGGCTCAGGATGAACGCTGGCGGCATGCCTAACACATGCAAGTTGAACGAACTTATATTTTTATAAATTTAAGTTAAGTAGCGGACGGGTGAGTAACATGTAAGAACCTACCTTTAGGAGGGGAATAACTACTGGAAACGGTAGCTAAAACCCTATAAGCTGCGGAGTAAAAAGTGAAAACTACCTAAAGATGGGCTTGCATCTGATTAGCTTGTTGGTAAAGTAATTGTTTACCAAGGCAATGATCAGTAGTTTGTTTAAGAGGATGGTCCACCCCACTGGGAACGAGACAACGCCCAGACCTCCACGGAGGGCAGCAGTTAGGAATTTTCCGCAATTGGCGCAAGCCTGACGGAGCAATGCCGCGTGGAAGAAGAAGGCTTTTGGGT…
>Fileamostra02all.seq1503_8_Bacteria(100);Bacteroidetes(100);Bacteroidia(100);Cytophagales(100);Amoebophilaceae(100);Candidatus_Amoebophilus(100);	GTATTACCGCGGCGGCTGGCACGGAGTTAGCCGGTGCTTATTCTTATGGTACCTTCAATAGCCCTCGCAAGGGCTTTTTATTCCCATACAAAAGCAGTTTACAACCCTGAGGGCCTTCATCCTGCACGCGGCATGGCTGGTTCAGGCTTGCGCCCATTGACCAATATTCCCTACTGCTGCCTCCCGTAGGAGTCTGGCCCGTATCTCAGTGCCAGTGTGGGGGATCTTCCTCTTAGAACCCCTACCCATCCATCTTGCCAGCATGTGCTGTGTTAAGACAATATGGGGTATTAATCCCCGTTTCCAGGGGCTATTCCCCAGTACAAGGCAGATTACATACGTGTTACGCACCCGTGCGCCGGTCGCCAGCAACACCGAAGTGTCCTGCTGCCCCTCGAC…
>Fileamostra02all.seq15110_2_Bacteria(96);Bacteria_unclassified(96);Bacteria_unclassified(96);Bacteria_unclassified(96);Bacteria_unclassified(96);Bacteria_unclassified(96);	GTATTACCGCGGCGGCTGGCACGGAATTAGCCGATGCTTATTCCTTAGCTACCGTCTATTTTCTTCACTAAGAAAAGGATTTTACGACTCAAAAGCCTTCATCATCCACGCGGCATTGCTCCGTCAGGCTTTCGCCCATTGCGGAAAATTCCTCACTGCTGCCCTCCGTAGAGGTCTGGGCCGTGTCTCAGTCCCAGTGTGGTTGATCATCCTCTTAGACCAACTACTGATCGTTGCCTTGGTAATCTTTTAGATTGCCAACAAGCTAATCAGACGCAAACCCATCTTTAGGCGGCTTTCGCCTTTTTCTCCACAGTTTATGAGGTATTAGCTATCGTTTCCAATAGTTATTCCTCTCCTAAAGGTAGGTTCTTACGCGCTACTCGCCCGTCCGCTACT…
>Fileamostra02all.seq15134_2_Bacteria(100);Proteobacteria(100);Gammaproteobacteria(100);Alteromonadales(100);Idiomarinaceae(98);Idiomarina(98);	AGAGTTTGATCCTGGCTCAGATTGAACGCTGGCGGCAGGCCTAACACATGCAAGTCGAGCGGTAACAGAGAGAAGCTTGCTTCTTTGCTGACGAGCGGCGGACGGGTGAGTAATACTTGGGAACTTGCCTCTAGGCGGGGGACAACCACTGGAAACGGTGGCTAATACCGCATAATGTCTACGGACCAAAGTGGGGGACCTTTGGGCCTCACACCTAGAGATGGGCCCAAGCGGGATTAGCTAGCTGGTGTGAGAGGATGATCAGCCACACTGGGACTGAGACACGGCCCAGACTCCTACGGGAGGCAGCAGTGGGGAATATTGCACAATGGGCGCAAGCCTGATGCAGCCATGCCGCGTGTGTGAAGAAGGCCTTCGGGTTGTAAAGCACTTTCAGTG…
>Fileamostra02all.seq15155_2_Bacteria(97);Cyanobacteria(90);Oxyphotobacteria(90);Oxyphotobacteria_unclassified(90);Oxyphotobacteria_unclassified(90);Oxyphotobacteria_unclassified(90);	GGAGTACCGCGGCGGCTGGCACGGAATTAGCCGATGCTTATTCCTTAGCTACCGTCTATTTTCTTCACTAAGAAAAGGATTTTACGACTCAAAAGCCTTCATCATCCACGCGGCATTGCTCCGTCAGGCTTTCGCCCATTGCGGAAAATTCCTCACTGCTGCCCTCCGTAGAGGTCTGGGCCGTGTCTCAGTCCCAGTGTGGTTGATCATCCTCTTAGACCAACTACTGATCATCGCCTTGGTAAACAATTAATTCACCAACAAACTAAGCAGATGCAAGCCCATCTTTAGGTAGTTTTCACTTTTTACTCCACAGCTTATGGGGTTTTAGCCGCCGTTTCCAGTGGTTATCCCCCGACTAAAGGTAGGTTCTTACATGTTACTCACCCGTTCGCTACT…
>Fileamostra02all.seq15163_2_Bacteria(93);Cyanobacteria(82);Oxyphotobacteria(82);Oxyphotobacteria_unclassified(82);Oxyphotobacteria_unclassified(82);Oxyphotobacteria_unclassified(82);	AGAGTTTGATCCTGGCTCAGGATGAACGCTGGCGGCATGCTTAACACATGCAAGTTGAACGAGCTTAATTTATTAAGCTAAGTAGCGGACGGGTGAGTAGCGCGTAAGAACCTACCTTTAGGAGAGGAATAACTATTGGAAACGATAGCTAATACCTCATAAACTGTGGAGTAAAAGGCGAAAGCCGCCTAAAGATGGGCTTGCGTCTGATTAGCTTGTTGGTAATTTAAAAGATTACCAAGGCAACGATCAATAGTTGGTCTGAGGGGAAGATGAACCACACGGGGACTGAGACACGGCCCAGACCTCTGCGGGGGGCAGCAGTGAGGAATTTTCCGAAATGGGCGAAAGCCTGGCGGAGCAATGCCGCGTGGAGGATGAAGGCTTGTGAGTCGTAAA…
>Fileamostra02all.seq15195_2_Bacteria(95);Cyanobacteria(81);Oxyphotobacteria(81);Oxyphotobacteria_unclassified(81);Oxyphotobacteria_unclassified(81);Oxyphotobacteria_unclassified(81);	AGTTTGATCCTGGCTCAGGATGAACGCTGGCGGCATGCCTAACACATGCAAGTTGAACGAACTTATATTTTTATAAATTTAAGTTAAGTAGCGGACGGGTGAGTAACATGTAAGAACCTACCTTTAGGAGGGGAATAACTACTGGAAACGGTAGCTAAAACCCTATAAGCTGCGGAGTAAAAAGTGAAAACTACCTAAAGATGGGCTTGCATCTGATTAGCTTGTTGGTAAAGTAATTGTTTACCAAGGCAATGATGTGTAGTTTGTGTCTGAGGATGAGATCCCCCACTGGGAGTCAGACACGCCCCAGACCTCTCCGGAGGGCAGCGGTGAGGAATTTTCCGCAATGGGCGCAAGCCTGACGGAGCAATGCCGCGTGGAAGATGAAGGCTTTTGGGT…
>Fileamostra02all.seq15206_2_Bacteria(89);Bacteria_unclassified(89);Bacteria_unclassified(89);Bacteria_unclassified(89);Bacteria_unclassified(89);Bacteria_unclassified(89);	GTATTACCGCGGCTGCTGGCACGGAATTAGCCGATGCTTATTCCTTAGCTACCGTCTATTTTTTTCTCTATGAAAAGGAGTTTACGACCCAAATACCTTCATCTTCCACACGGCATTTCTCCGTCAGGCTCTCTCCCATTTCGGAAAATTCCTCACTGCTGCCCTCCCCAGAGGTCTGTGCCGTGTCTCTGTCCCCGTGTGGTTCATCATGCTCTTAGACCAACTACTGATCATTGCCTTGGTAAACAATTACTTTACCAACAAGCTAATCAGATGCAAGCCCATCTTTAGGCGGCTTCCGCCTTTTACACCTCAGTTTATGAGGTATGAGCTATCGTTTCCAATAGTTATTCCTCTCCTAAAGGTAGGTTCTTACGCCCTACTCGCCCGTCCGCTACC…
>Fileamostra02all.seq15238_2_Bacteria(100);Bacteroidetes(100);Bacteroidia(100);Cytophagales(99);Amoebophilaceae(99);Candidatus_Amoebophilus(99);	AGAGTTTGATCATGGCTCAGGATGAACGCTAGCGGCAGGCCTCATACATGCAAGTCGAGGGGCAGCAGGACACTTCGGTGTTGCTGGCGACCGGCGCACGGGTGCGTAACACGTATGTAATCTGCCTTGTACTGGGGAATAGCCCCTGGAAACGGGGATTAATACCCCATATTGTCTTAACACAGCACATGCTGGCAAGATGAAAGCTCCGGCGGTACAAGATGGGCAGGCGTTCCATTAGGTTGTTCCCCCACACTGGCACTGGGATACGGGCCAGACTCCTACGGGAGGCAGCAGTAGGGAATATTGGTCAATGGGCGCAAGCCTGAACCAGCCATGCCGCGTGCAGGATGAAGGCCCTCAGGGTTGTAAACTGCTTTTGTATGGGAATAAAAAGCC…
>Fileamostra02all.seq15239_2_Bacteria(94);Cyanobacteria(84);Oxyphotobacteria(84);Oxyphotobacteria_unclassified(84);Oxyphotobacteria_unclassified(84);Oxyphotobacteria_unclassified(84);	CGGCTGCTGGCACGGAGTTAGCCGATGCTTATTCCTTAGTTACCGTCTTGGTTCTTCGCTAAGAAAAGGAGTTTACGACTCACAAGCCTTCATCCTCCACGCGGCATTGCTCCGTCAGGCTTTCGCCCATTGCGGAAAATTCCTCACTGCTGCCCTCCGTAGAGGTCTGGGCCGTGTCTCAGTCCCAGTGTGGTTGATCATCCTCTTAGACCAACTACTGATCGTTGCCTTGGTAATCTTTTAAATTACCAACAAGCGAATCAGACGCAAGCCCATCTTTAGGCGGCATTCGCCATTTACTCCACATTGTATGAGTTGTTAGCTATCTTTGCCAATAGTTATTCCTCTCATAAAGGTAGGTTCTTACGCGATACACGCTCGTCCGCTACTTAGCTTAAT…
>Fileamostra02all.seq15241_2_Bacteria(96);Cyanobacteria(91);Oxyphotobacteria(91);Oxyphotobacteria_unclassified(91);Oxyphotobacteria_unclassified(91);Oxyphotobacteria_unclassified(91);	GATTACCGCGGCTGCTGGCACGGAATTAGCCGATGCTTATTCCTTAGCTACCGTCTATTTTCTTCACTAAGAAAAGGATTTTACGACTCAAAAGCCTTCATCATCCACGCGGCATTGCTCCGTCAGGCTTTCGCCCATTGCGGAAAATTCCTCACTGCTGCCCTCCGTAGAGGTCTGGGCCGTGTCTCAGTCCCAGTGTGGTTGATCATCCTCTTAGACCAACTACTGATCATCGCCTTGGTAAACAATTAATTCTCCAACAATCTAATCAGATGCAAGCCTATCTTTAAGTAGTTTTCACTTTATACTCCACAGCTTATGGGTTTTTAGCCGCCGTTTCCAGTGGTTATCCCGCGCGTAAAAGTAGGTTCTTACATGTTGCTCTCCCGTTCGCTACTT…
>Fileamostra02all.seq15248_2_Bacteria(99);Cyanobacteria(93);Oxyphotobacteria(93);Oxyphotobacteria_unclassified(93);Oxyphotobacteria_unclassified(93);Oxyphotobacteria_unclassified(93);	AGAGTTTGATCCTGGCTCAGGATGAACGCTGGCGGCATGCCTAACACATGCAAGTTGAACGAACTTAAATTTTTATAAATTTAAGTTAAGTAGCGAACGGGTGAGTAACATGTAAGAACCTACCTTTAGGCGGGGGATAACCACTGGAAACGGCGGCTAAAACCCCATAAGCTTGGAGGAAAAAAGGAAAACCTCCCTAAAGATGGGCTTGCACCTGATTAGTTTGTTGGTGAATTAATTGTTTACCAAGGCGATGATCAGTAGTTGGTCTAAGAGGATGATCAACCACACTGGGACTGAGACACGGCCCAGACCTCTACGGAGGGCAGCAGTGAGGAATTTTCCGCAATGGGCGAAAGCCTGACGGAGCAATGCCGCGTGGATGATGAAGGCTTTTGA…
>Fileamostra02all.seq15288_2_Bacteria(97);Cyanobacteria(83);Oxyphotobacteria(83);Oxyphotobacteria_unclassified(83);Oxyphotobacteria_unclassified(83);Oxyphotobacteria_unclassified(83);	GTATTACCGCGGCGGCTGGCACGGAGTTAGCCCATGCTTATTCCTTAGTTACCGTCTTGTTTCTTCGCTAAGCACAGGAGTTTACGACTCACAAGCCTTCATCCTCCACGCGGCATTGCTCCGTCAGGCTTTCGCCCATTGCGGAAAATTCCTCACTGCTGCCCTCCGTAGAGGTCTGTGCCGTGTCTCAGTCCCAGTGTGGTTGATCATCCTCTTAGACCAACTACTGATCGTTGCCTTGGTAATCTTTTAAATTACCAACAAGCTAATCAGACGCAAGCCCATCTTTAGGCGGCTTTCGCCTTTTACTCCACAGTTTATGAGGTATTAGCTATCGTTTCCAATAGTTATTCCTCTCCTAAAGGTAGGTTCTTACGCGCTACTCGCCCGTCCGC
>Fileamostra02all.seq15355_2_Bacteria(100);Proteobacteria(99);Alphaproteobacteria(99);Rhodobacterales(95);Rhodobacteraceae(95);Rhodobacteraceae_unclassified(95);	GTATTACCGCGGCTGCTGGCACGGAGTTAGCCGGGGTTTCTTCTACTGCTACCGTCATTATCTTCACAGTTGAAAGAGCTTTACGACCCTAGGGCCTTCTTCACTCACGCGGCATGGCTGGATCAGGCTTGCGCCCATTGTCCAAGATTCCCCACTGCTGCCTCCCGTAGGAGTCTGGGCCGTGTCTCAGTCCTAGTGTTGCTGATCATCCTCTCAAACTAGCTATTGATCGATGACTTGGTAGGCCGTTACCCCACCAACAATCTAACCAAGCGCGGGCCCATCCGATACCGATAAATCTTTCCCCCAAAGGGCGTATGAGTTATTACTCTTCGTTTCCAAAGGCTATGCCTTAGTACCAGGTGGGTTCCCACGCGTTACTAACCCGGCCGCCGCTCA…
>Fileamostra02all.seq15394_2_Bacteria(100);Proteobacteria(100);Gammaproteobacteria(100);Salinisphaerales(100);Salinisphaeraceae(100);Salinisphaera(100);	GATTACCGCGGCTGCTGGCACGGAGTTAGCCGGTGCTTATTCTGCAGGTACCGTCAATACGCTCGGAGTATTAATCCGGCGCTTTTCTTTCCTGCTTAAAGTGCTTTACAACCCTAAGGCCTTCTTCACACACGCGGCATGGCTGGATCAGGCTTTCGCCCATTGTCCAATATTCCCCACTGCTGCCTCCCGTAGGAGTCCGGGCCGTGTCTCAGTCCCGGTGTGGCTGATCATCCTCTCAGACAAGCTACTCAGACCTAGGCTCATCCTTCTGCGCGAGGGTAGAAGAGCCCCGCTTTGCTCCGTAGAGATTATGCAGTATTAGCCCGAGTTTCCCCGGGTTATCCTCCACAAAAGGGCAGATTCCTAGGCATTACTCACCCGTCCGCCGCTCGACGC…
>Fileamostra02all.seq15433_2_Bacteria(98);Cyanobacteria(90);Oxyphotobacteria(90);Oxyphotobacteria_unclassified(90);Oxyphotobacteria_unclassified(90);Oxyphotobacteria_unclassified(90);	AGAGTTTGATCATGGCTCAGGATGAACGCTGGCGGCATGCTTAACACATGCAAGTTGAACGAGCTTAATTTATTAAGCTAAGTAGCGGACGGGTGAGTAGCGCGTAAGAACCTACCTTTAGGAGAGGAATAACTATTGGAAACGATAGCTAATACCTCATAAACTGTGGAGTAAAAGGCGAAAGCCGCCTAAAGATGGGCTTGCGTCTGATTAGCTTGTTGGTAATTTAAAAGATTACCAAGGCAACGATCAGTAGTTGGGCTAAGAGGATGATCAACCACCCTGGGACTGAGGCCCGGCCCAGACCTCTACGGAGGGCAGCAGTGAGGAATTTTCCGCAATGGGCGAAAGCCTGACGGAGCAATGCCGCGTGGAGGATGAAGGCTTGGGAGTCGTAAA…
>Fileamostra02all.seq15452_2_Bacteria(100);Proteobacteria(100);Alphaproteobacteria(88);Alphaproteobacteria_unclassified(88);Alphaproteobacteria_unclassified(88);Alphaproteobacteria_unclassified(88);	AGAGTTTGATCCTGGCTCAGAGCGAACGCTAGTGGTATGCTTAACACATGCAAGTCGAACGAGGATGAATTTAGCTTGCTAGATTCAAGCCGAGTGGCGAACGGGTGAGTAACGCGTAGGAATCTACCCAATAGTACGGAATAACACTCAGAAGTGAATGCTAATACCGTATATTCTCTACGGAGGAAAGATTTATCGCTATTGGATGAGCCTGCGTTAGATTAGCTAGTTGGTGGGGTAAAGGCCTACCAAGGCAACGATCTATAGCTGGTTTGAGAGAATGATCAGCCACACTGGAACTGAGACACGGTCCAGACTCCTACGGGAGGCAGCAGTGGGGAATATTGGACAATGGGCGCAAGCCTGATCCAGCAATACCACGTGAATGATGAAGGTCTT…
>Fileamostra02all.seq15454_2_Bacteria(98);Cyanobacteria(81);Oxyphotobacteria(81);Oxyphotobacteria_unclassified(81);Oxyphotobacteria_unclassified(81);Oxyphotobacteria_unclassified(81);	ACCGGCGGCTGGCACGGAATTAGCCGATGCTTATTCCTTAGCTACCGTCTATTTTCTTCACTAAGAAAAGGATTTTACGACTCAAAAGCCTTCATCATCCACGCGGCATTGCTCCGTCAGGCTTTCGCCCATTGCGGAAAATTCCTCACTGCTGCCCTCCGTAGAGGTCTGGGCCGTGTCTCAGTCCCAGTGTGGTTGATCATCCTCTTAGACCAACTACTGATCATCGCCTTGGTAAACAATTAATTCACCAACAACCTAATCAGAGGCATGCCCATCTTTAGGGACTTTTCACTTTTGCCTCCACAGCTTATGGTGTTTTAGCTGCCGTTTCCAGTGGTTACCCCCCGCCTAAAGGTAGGTTCTCACATGTTACTCACCCGTTCGCTACTGAACTTA…
>Fileamostra02all.seq15470_2_Bacteria(97);Cyanobacteria(86);Oxyphotobacteria(86);Oxyphotobacteria_unclassified(86);Oxyphotobacteria_unclassified(86);Oxyphotobacteria_unclassified(86);	GTATTACCGCGGCGGCTGGCACGGAATTAGCCGATGCTTATTCCTTAGCTACCGTCTATTTTCTTCACTAAGAAAAGGATTTTACGACTCAAAAGCCTTCATCATCCACGCGGCATTGCTCCGTCAGGCTTTCGCCCATTGCGGAAAATTCCTCACTGCTGCCCTCCGTAGAGGTCTGGGCCGTGTCTCAGTCCCAGTGTGGTTGATCATCCTCTTAGACCAACTACTGATCATCGCCTTGGTAAACAATTAATTCACCAACAAACAAATCAAATGAAGGCCCTTATTTTGTTAGTTTTCACTTTTTAATCCACAGCTGATGGGGTTTTAGCCGCCGTTTCCAGTGGTTATCCCCCGCCTAAAGGTAGGTTCTTACATGTTACTCACCCGTTCGCTACT…
>Fileamostra02all.seq15488_2_Bacteria(100);Cyanobacteria(100);Oxyphotobacteria(100);Synechococcales(100);Cyanobiaceae(100);Synechococcus_CC9902(98);	AGAGTTGATCCTGGCTCAGGATGAACGCTGGCGGCGTGCTTAACACATGCAAGTCGAACGAACCTTCGGGTTAGTGGCGGACGGGTGAGTAACGCGTGAGAATCTGCCCTCAGGAGGGGGACAACAGCTGGAAACGGCTGCTAATACCCCATATGCCGAGAGGTGAAATGAATTTCGCCTGAGGATGAGCTCGCGTCTGATTAGCTAGTTGGTGAGGTAAGAGCTCACCAAGGCATCGATCAGTAGCTGGTCTGAGAGGATGATCAGCCACACTGGGACTGAGACACGGCCCAGACTCCTACGGGAGGCAGCAGTGGGGAATTTTCCGCAATGGGCGAAAGCCTGACGGAGCAACGCCGCGTGAGGGATGAAGGCCTCTGGGCTGTAAACCTCTTTTAT…
>Fileamostra02all.seq15554_2_Bacteria(99);Proteobacteria(96);Proteobacteria_unclassified(96);Proteobacteria_unclassified(96);Proteobacteria_unclassified(96);Proteobacteria_unclassified(96);	GAATTACCGCGGCTGCTGGCACGAAGTTAGCCGGAGCTTCTTTTGATGTTATCGTCATCATCCTCACATCTGAAAGAGCTTTACAACCCTAAGGCCTTCTTCACTCACGCGGCATGGCTGCATCAGGGTTTCCCCCATTGTGCAATATTCCCCACTGCTGCCTCCCGTAGGAGTCTGGACCGTGTCTCAGTTCCAGTGTTGCTGATCATCCTCTCAAACCAGCTATAGATCGTAGCCTTGGTAATCTTTTAAATTACCAACAAGCTAATCAGACGCAAGCCCATCTTTAGGCGGCTTTCGCCTTTTACTCCACAGTTTATGAGGTATTAGCTATCGTTTCCAATAGTTATTCCTCTCCTAAAGGTAGGTTCTTACGCGCTACTCACCCGTCCGCTACTT…
>Fileamostra02all.seq15576_2_Bacteria(86);Bacteria_unclassified(86);Bacteria_unclassified(86);Bacteria_unclassified(86);Bacteria_unclassified(86);Bacteria_unclassified(86);	ATTCCGGCGGCTGGCACGGAGTTAGCCGATGCTTATTCCTTAGTTACCGTCTTGTTTCTTCGCTAAGAAAAGGAGTTTACGACTCACAAGCCTTCATCCTCCACGCGGCATTGCTCCGTCAGGCTTTCGCCCATTGCGGAAAATTCCTCACTGCTGCCCTCCGTAGAGGTCTGGGCCGTGTCTCAGTCCCAGTGTGGTTGATCATCCTCTTAGACCAACTACTGATCGTTGCCTTGGTAATCTTTTAAATTACCAGCAAGCTGATCAGAAGCAAGCCCATTTTTAGGCGGCTTTCGCCTTTTCCTCCACAGTTTATGAGGTATTAGCTATCGTTTCCAATAGTTATTCCTCTCCTAAAAGTAGGTTCTTACGCGCTACACACCCGTCCGCTACTTAGCT…
>Fileamostra02all.seq15581_2_Bacteria(98);Cyanobacteria(96);Oxyphotobacteria(96);Oxyphotobacteria_unclassified(96);Oxyphotobacteria_unclassified(96);Oxyphotobacteria_unclassified(96);	GAATTACCGCGGCTGCTGGCACGGAGTTAGCCGATGCTTATTCATTAAGTACCGTCATTATTCTTCCTTAATAAAAGAGGTTTACAACCCATAGGCAGTCATCCCTCACGCGGTATTGCTCCGTCAGGCTTTCGCCCATTGCGGAAAATTCCCCACTGCTGCCTTCCGTAGAAGTCTGGACCGTGTCTCAGTTCCAGTGTGGCTGATCATCCTCTCAAACCAGTTACTGATCGTAGTCTTGGTAGGCCATTACCCTACCAACAAACTAGTCAGCAGTGAGCTCATCTTCAGGCCAAAAATCATTTCAATCGTAAGCAGATGAGGCATTAGCAATCGTTGCCAACTGGTATTCCCCTCCTAAAGGTAAATTCTCACGTCTTTCTCGCCCGACCGCTTCTA…
>Fileamostra02all.seq15588_2_Bacteria(91);Bacteria_unclassified(91);Bacteria_unclassified(91);Bacteria_unclassified(91);Bacteria_unclassified(91);Bacteria_unclassified(91);	GAATTCCGCGGCTGCTGGCACGGAGTTAGCCGCTGCTTATTCCTTAGTTACCGTCTTGTTTCTTCGCTAAGAAAAGGAGTTTACGACTCACAAGCCTTCATCCTCCACGCGGCATTGCTCCGTCAGGCTTTCGCCCATTGCGGAAAATTCCTCACTGCTGCCCTCCGTAGACGTCTGGGCCGTGTCTCAGTCCCAGTGCGGTTGATCATCCTCTTAGACCAACTACTGATCGTTGCCTTGGTAATCTTTTAAATTTCCAACAACATAATCAGACGCAAGCCCATCTTTATGCGGCCTTCGCCTTTTACACCACAGTTTATGGGGTATTAGCTATCGTTTCCAAGAGTTATTCCTCTCCTAAAGGTAGTTTCTTCCGCGCTACTAGCCCGTCCGCTACTT…
>Fileamostra02all.seq15597_2_Bacteria(100);Proteobacteria(100);Alphaproteobacteria(99);Rhodobacterales(85);Rhodobacteraceae(85);Rhodobacteraceae_unclassified(85);	GAATTACCGCGGCGGCTGGCACGAAGTTAGCCGGGGCTTCTTCTGCGAGTAACGTCATTATCCTCCTCGCTGAAAGAGCTTTACAACCCTAGGGCCTTCATCACTCACGCGGCATGGCTGGATCAGGCTTGCGCCCATTGTCCAAGATTCCCCACTGCTGCCTCCCGTAGGAGTCTGGGCCGTGTCTCAGTCCCAGTGTTGCTGATCATCCTCTCAAACCAGCTATTGATCGGTGACTTGGTAGGCCGTTACCCCACCAACAATCTAATCAAACGCGGGCCCATCCGATACCGATAAATCTTTCCCCCAAAGGGCGTATAAGGTATTACTCTTCGTTTCCAAAGGCTATTCCTTAGTACCAGGTAGGTTCCCACGCGTTACTAACCCGTCCGCCGCTCA…
>Fileamostra02all.seq15619_2_Bacteria(93);Cyanobacteria(87);Oxyphotobacteria(87);Oxyphotobacteria_unclassified(87);Oxyphotobacteria_unclassified(87);Oxyphotobacteria_unclassified(87);	GTATTACCGCGGCTGCTGGCACGGAGTTAGCCGATGCTTATTCCTTAGTTACCGTCTTGTTTCTTCGCTAAGAAAAGGAGTTTACGACTCACAAGCCTTCATCCTCCACGCGGCATTGCTCCGTCAGGCTTTCGCCCATTGCGGAAAATTCCTCACTGCTGCCCTCCGTAGAGGTCTGGGCCGTGTCTCAGTCCCAGTGTGGTTGATCATCCTCTTAGACCAACTACTGATCGTTGCCTTGGTAATCTTTTAAATTAACAACAAGCTAGTCAGACGCAAGCCCATCTTTAGGCGGCTTTCGCCTTTTACTCCGCAGTTTATGAGGGAGGAGCTGTCGGTTCCAATAGTTATTCCTCTCCTAAAGGTAGGTGCTTACACGATACTCGCCCGTCCGCTACT…
>Fileamostra02all.seq15633_2_Bacteria(96);Bacteria_unclassified(96);Bacteria_unclassified(96);Bacteria_unclassified(96);Bacteria_unclassified(96);Bacteria_unclassified(96);	GAATTACCGCGGCTGCTGGCACGGAGTTAGCCGATGCTTATTCCTTAGGTACCGTCTTGTCTCCTCGCTAAGAAAAGGAGCTTACGACTCACAAGCCTTCATCCTCCACCCGGCATTGCTCCGTCAGGCTTTCCCCCATTGCGGAAAATTCCTCACTGCTTCCCTCCGTAGAGGTCTGGGCCGTGTCTCAGTCCCAGTGTGGTCGATCATCCTCTTCGACCCACTACTGATCGTTGCCTTGGTAATCTCTTAAATTTCCAACAAGCTACTCAGACGCAAGCCCATCTTTAGGCGGCTGTCGCCATTTACTCCACAGTTTATGAGGTATTAGCTTTCCTTTCCAATAGTTAGTCCTCTCCTAAAGGTAGGTTCTTACGCGCTACTCACCCGTCCGCTACT…
>Fileamostra02all.seq15658_2_Bacteria(91);Bacteria_unclassified(91);Bacteria_unclassified(91);Bacteria_unclassified(91);Bacteria_unclassified(91);Bacteria_unclassified(91);	AGAGTTTGATCCTGGCTCAGGATGAACGCTGGCGGCATGCCTAACACATGCAAGTTGAACGAACTTAAATTTTTATAAATTTAAGTTAAGTAGCGAACGGGTGAGTAACATGTAAGAACCTACCTTTAGGCGGGGGGTAACCACTGGAAACGGCGGCTAAAACCCCATAAGCTGTGGAGGAAAAAGTGAAAACTACCTAAAGATGGGCGTGCATCTGATTAGGTTGTTGGTGATTTAATTGTTTACCAAGGCGAGGAGCAGTAGTTAGTCTAAGAGGATGATCAACCACACTGGGACTGAGACGCGGCCCAGACATCTACGGAGGGCAGCAGTGAGGAATTTTCCGCAATGGGCGAAAGCCTGACGGAGCAATGCCGCGTGGATGATGAAGGCTTTTGA…
>Fileamostra02all.seq15660_2_Bacteria(90);Bacteria_unclassified(90);Bacteria_unclassified(90);Bacteria_unclassified(90);Bacteria_unclassified(90);Bacteria_unclassified(90);	AGAGTTTGATCCTGGCTCAGGATGAACGCTGGCGGCATGCCTAACACATGCAAGTTGAACGAACTTATATTTTTATAAATTTCCGTTACGTAGCGGACGGGTGAGTAACATGTAAGAACCTACCTTTAGGAGGGGAATAACTACTGGAAACGGTAGCTAAAACCCTATAAGCTGCGGTGTTCAAAGTGAAAACTACCTTCAGATGAGCTTGCATCTGCTTAGCTTGTTGGTAAAGTAATTGTTGACCAAGGCAATGATCAGTAGTTGGTCGAAGAGGATGATCAACCACACTGGGACTGAGACACGGGCCAGACCTATACGGAGGGCAGCAGTGAGGAATTTTCCGCAATGGGCGCAAGCCTGACGGAGCAATGCCGCGTGGAAGATGAAGGCTTTTGG…
>Fileamostra02all.seq15666_2_Bacteria(100);Cyanobacteria(90);Oxyphotobacteria(90);Oxyphotobacteria_unclassified(90);Oxyphotobacteria_unclassified(90);Oxyphotobacteria_unclassified(90);	GAATTACCGCGGCGGCTGGCACGGAATTAGCCGATGCTTATTCCTTAGCTACCGTCTATTTTCTTCACTAAGAAAAGGATTTTACGACTCAAAAGCCTTCATCATCCACGCGGCATTGCTCCGTCAGGCTTTCGCCCATTGCGGAAAATTCCTCACTGCTGCCCTCCGTAGAGGTCTGGGCCGTGTCTCAGTCCCAGTGTGGTTGATCATCCTCTTAGACCAACTACTGATCATCGCCTTGGTAAACAATTAATTCCCCAACAAACTAATCAGATGCAAGCCCATCTTTAGGTAGTTTTCACTTTTTCCTCCACAGCTTATGGGGTTTTAGCCGCCGTTTCCAGTGGTTATCCCCCGCCTAAAGGTAGGTTCTTACATGTTACTCGCCCGTTCGCTACT…
>Fileamostra02all.seq15671_2_Bacteria(98);Cyanobacteria(84);Oxyphotobacteria(84);Oxyphotobacteria_unclassified(84);Oxyphotobacteria_unclassified(84);Oxyphotobacteria_unclassified(84);	GTATTACCGCGGCTGCTGGCACGGAATTAGCCGATGCTTATTCCTTAGCTACCGTCTATTTTCTTCGCTAAGAAAAGGAGTTTACGACCCAAAAGCCTTCATCTTCCACGCGGCATTGCTCCGTCAGGCTTGCTCCCATTGCGGAAAATTCCTCACTGCTGCCCTCCGTAGAGGTCTGGGCCGTGTCTCAGTCCCAGTGTGGTTGATCATCCTCTTAGACCAACTACTGATCATTGCCTTGGTAAACAATTTCTTTTCCCACCAGCTAATCAGATGCAAGGCCATCTTTAGGTAGTTTTCACTTTTTTCTCCGCCGGTTATAGGGTTTTAGCTACCGGTTCCAGTAGGTATTCCCCTCCGAAAGGTAGGGTCTTACATGTTACTCACCCGTCCGCTACT…
>Fileamostra02all.seq15675_2_Bacteria(100);Cyanobacteria(100);Oxyphotobacteria(100);Synechococcales(100);Cyanobiaceae(100);Synechococcus_CC9902(98);	ATATTACCGCGGCTGCTGGCACGGAATTAGCCGTGGCTTATTCATCAAGTACCGTCAGATCTTCTTCCTTGATAAAAGAGGTTTACAGCCCAGAGGCCTTCATCCCTCACGCGGCGTTGCTCCGTCAGGCTTTCGCCCATTGCGGAAAATTCCCCACTGCTGCCTCCCGTAGGAGTCTGGGCCGTGTCTCAGTCCCAGTGTGGCTGATCATCCTCTCAGACCAGCTACTGATCGATGCCTTGGTGAGCCATTACCTACACCAACTAGCTAATCAGACGCGAGCTCATCCTCAGGCGAAATTCATTTCACCTCGCGGCATATGGGGTATTAGCAGTCGTTTCCAACTGTTGTCCCCCTCCTGAGGGCAGATTCTCACGCGTTACTCACCCGTCCGCCACT…
>Fileamostra02all.seq15823_2_Bacteria(100);Proteobacteria(100);Alphaproteobacteria(100);Rhizobiales(99);Stappiaceae(99);Stappiaceae_unclassified(99);	CCGCGGCTGCTGGCACGAAGTTAGCCGGGGCTTCTTCTGCGAGTAACGTCATTATCCTCCTCGCTGAAAGAGCTTTACAACCCTAGGGCCTTCATCACTCACGCGGCATGGCTGGATCAGGGTTGCCCCCATTGTCCAATATTCCCCACTGCTGCCTCCCGTAGGAGTCTGGGCCGTGTCTCAGTCCCAGTGTGGCTGATCATCCTCTCAGACCAGCTATGGATCGTCGCCTTGGTAGGCCTTTACCCCACCAACTAGCTAATCCAACGCGGGCTAATCCTTCGGCGATAAATCTTTCCCCCGTAGGGCGCATACGGTATTAGCAGTCGTTTCCAACTGTTGTTCCGTACCGAAAGGTATATTCCCACGCGTTACTCACCCGTCCGCTACTTAACTTAA…
>Fileamostra02all.seq15831_2_Bacteria(96);Cyanobacteria(87);Oxyphotobacteria(87);Oxyphotobacteria_unclassified(87);Oxyphotobacteria_unclassified(87);Oxyphotobacteria_unclassified(87);	AGAGTTTGATCATGGCTCAGGATGAACGCTGGCGGCATGCTTAACACATGCAAGTTGAACGAGCTTAATTTATTAAGCTAAGTAGCGGACGGGTGAGTAGCGCGTAAGCACCTACCTTTAGGAGAGGAATAACTATTGGAAACGATAGCTCATACCTCATAAACTGTGGAGTAAAATGCGAAAGCCGCCTAAAGATGGGCTTGCGTCTGATTAGCTTGTTGGTAATTTAAAAGATTACCAAGGCAACGATCAGTAGGGGGTCTAAGAGGATGATCAACCACACTGGGACTGAGACACGGCACAGACCTCTACGGAGGGCAGCAGTGAGGAATTTTCCGCAAGGGGCGAAAGCCTGACGGAGCAATGCCGCGTGGAGGATGAAGGCTTGTGAGTCGTAAA…
>Fileamostra02all.seq15838_2_Bacteria(100);Proteobacteria(100);Alphaproteobacteria(100);Caulobacterales(100);Caulobacteraceae(100);Caulobacteraceae_unclassified(100);	GCGGCTGCTGGCACGAAGTTAGCCGGGGCTTCTTCTCCGGGTACCGTCATTATCGTCCCCGGTGAAAGAATTTTACAATCCTAAGACCTTCATCATTCACGCGGCATGGCTGCGTCAGGCTTTCGCCCATTGCGCAAGATTCCCCACTGCTGCCTCCCGTAGGAGTTTGGGCCGTGTCTCAGTCCCAATGTGGCTGATCATCCTCTCAGACCAGCTACTGATCGTCGCCTTGGTGAGCCATTACCTCACCAACTAGCTAATCAGGCGCGGGCCGCTCTAAAGGCGATAAATCTTCCCCCCGAAGGGCACATTCGGTATTAGCACAAGTTTCCCTGAGTTATTCCGATCCTAAAGGCACGTTCCCACGTGTTACTCACCCGTCCGCCACTAACTCCGAAG…
>Fileamostra02all.seq15850_2_Bacteria(100);Cyanobacteria(89);Oxyphotobacteria(89);Oxyphotobacteria_unclassified(89);Oxyphotobacteria_unclassified(89);Oxyphotobacteria_unclassified(89);	GTATTACCGCGGCTGCTGGCACGGAATTAGCCGATGCTTATTCCTTAGCTACCGTCTATTTTCTTCACTAAGAAAAGGATTTTACGACTCAAAAGCCTTCATCATCCACGCGGCATTGCTCCGTCAGGCTTTCGCCCATTGCGGAAAATTCCTCACTGCTGCCCTCCGTAGAGGTCTGGGCCGTGTCTCAGTCCCAGTGTGGTTGATCATCCTCTTAGACCAACTACTGATCATCGCCTTGGTAAACAATTAATCCCCCAACAAACTAATCAGATGCAAGCCCATCTTTAGGTAGTTTTCACTTTGTACGCCACGGCTTAGGGGGTTTTAGCCGCCGTTTCCAGTGGTTATCCCCCGCCTAAAGGTAGGTTCTTACATGTTACTCACCCGTTCGCTACT…
>Fileamostra02all.seq158_2_Bacteria(100);Proteobacteria(100);Alphaproteobacteria(100);SAR11_clade(100);Clade_I(100);Clade_Ia(99);	GCGGCTGCTGGCACGAAGTTAGCCGGACCTTCTTATTCGGGTACAGTCATTTTCTTCCCCGACGAAAGAGCTTTACAACCCAAGGGCCTTCTTCACTCACGCGGCATCGCTGCATCAGAGTTTCCTCCATTGTGCAAGATTCCCCACTGCTGCCTCCCGTAGGAGTTTGGGCCGTGTCTCAGTCCCAATGTGGCTGATCATCCTCTCAAATCAGCTATTGATCACAGTCTTGGTAGGCCATTACCCCACCAACAAACTAATCAAGTGCAGGCTCATCCAATGGTGCATAAAGCTTTCTCCGTAAAGACTTATCCAGTATTAGCACAAGTTTCCTCGTGTTATTCCAGGCCAAAGGGTAGATACCTACATGTTACTCACCCGTCTGCCACTAAGTATTGC…
>Fileamostra02all.seq1592_2_Bacteria(97);Cyanobacteria(85);Oxyphotobacteria(85);Oxyphotobacteria_unclassified(85);Oxyphotobacteria_unclassified(85);Oxyphotobacteria_unclassified(85);	GTATTACCGCGGCGGCTGGCACGGAGTTAGCCGATGCTTATTCCTTAGTTACCGTCTTGTTTCTTCGCTAAGAAAAGGAGTTTACGACTCACAAGCCTTCATCCTCCACGCGGCATTGCTCCGTCAGGCTTTCGCCCACTGCGGAAAATTCCTCACTGCTGCCCTCCGTAGAGGTCTGGGCCGGGTCTCAGTCCCAGAGTGGTTGATCATCCTCTTAGACCAACTATTGATCGTTGCCTTGGTAATCTTTTAAATTACCAACAAGCTAATCAGACGCAAGCCCATCTTTAGGCGGCTTTCGCCTTTTACTCCGCAGTTTATGAGGTATTAGCTATCGTTTCCAGTAGTTAGTCCTCTCCTAAAGGTAGGTTCTTACGCGCTACTCCCCCGTCCGCTACT…
>Fileamostra02all.seq15956_2_Bacteria(96);Bacteria_unclassified(96);Bacteria_unclassified(96);Bacteria_unclassified(96);Bacteria_unclassified(96);Bacteria_unclassified(96);	TATTACCGCGGCGGCTGGCACGGAATTAGCCGATGCTTATTCCTTAGCTACCGTCTATTTTCTTCACTAAGAAAAGGATTTTACGACTCAAAAGCCTTCATCATCCACGCGGCATTGCTCCGTCAGGCTTTCGCCCATTGCGGAAAATTCCTCACCGCTGCCCTCCGTAGAGGTCTGGGCCGTGTCTCAGTCCCAGTGTGGTTGATCATCCTCTTAGACCAACTACCGATCATCGCCTGGGTAAACAATTATTTCCCCAACAAACAAAACAGATGCAAGCCCATCTTGAGGTAGTTTCCACTTTTTACTCCACAGCTTATGGAATTTTATCCGCCGTTTCCAGAGGTTATCCCCCGCCTAAAGATAGGTTCTTACATGTTACTCACCCGTTCGCTACTT…
>Fileamostra02all.seq15973_2_Bacteria(100);Cyanobacteria(100);Oxyphotobacteria(100);Phormidesmiales(100);Phormidesmiaceae(100);Phormidesmis_ANT.LACV5.1(100);	GTATTACCGCGGCGGCTGGCACGGAGTTAGCCGATGCTGATTCCTCAGGTACCGTCAGAACTTCTTCCCTGAGAAAAGAGGTTTACGACCCACAGGCCTTCCTCCCTCACGCGGCGTTGCTCCGTCAGGCTTGCGCCCATTGCGGAAAATTCCCCACTGCTGCCTCCCGTAGGAGTCTGGGCCGTGTCTCAGTCCCAGTGTGGCTGATCTTCCTCTCAGAACAGCTACTGATCGTCGCCTTGGTATGCCATTACCACACCAACTAGCTAATCAGACGCGAGCTCATCTACAGGCTATAAATATTTCACCTCTCGGCACATCGGGTGTTAGCAGCAGTTTCCCACTGTTGTCCCCGTCCTGTAGGCAGATCCTCACGCGTTACTCACCCGTCCGCCACTA…
>Fileamostra02all.seq15979_2_Bacteria(99);Cyanobacteria(85);Oxyphotobacteria(85);Oxyphotobacteria_unclassified(85);Oxyphotobacteria_unclassified(85);Oxyphotobacteria_unclassified(85);	ATACCGCGGCGGCTGGCACGGAATTAGCCGATGCTTATTCCTTAGCTACCGTCTATTTTCTTCACTAAGAAAAGGATTTTACGACTCAAAAGCCTTCATCATCCACGCGGCATTGCTCCGTCAGGCTTTCGCCCATTGCGGAAAATTCCTCACTGCTGCCCTCCGTAGAGGTCTGGGCCGTGTCTCAGTCCCAGTGTGGTTGATCATCCTCTTAGACCAACTACTGATCATCGCCTTGGTAAACAATTAATTCACCACCAACCTAATCAGAGGCAGGCCCATCTTAAGGTAGTTTTCATTTTTTGCTCCCCAGCTTAGGGGGTTTTAGCCGCCGTTTCCAGTGGTTATCCCCCGCCTAAAGGTAGGTTCTTACATGTTACTCACCCGTTCGCTACTTAA…
>Fileamostra02all.seq16010_2_Bacteria(100);Proteobacteria(100);Alphaproteobacteria(100);Rhizobiales(100);Rhizobiaceae(100);Rhizobiaceae_unclassified(100);	GAATTACCGCGGCTGCTGGCACGAAGTTAGCCGGGGCTTCTTCTCCGGATACCGTCATTATCTTCTCCGGTGAAAGAACTTTACAACCCTAAGGCCTTCATCATTCACGCGGCATGGCTGGATCAGGCTTGCGCCCATTGTCCAATATTCCCCACTGCTGCCTCCCGTAGGAGTTTGGGCCGTGTCTCAGTCCCAATGTGGCTGATCATCCTCTCAGACCAGCTATGGATCGTCGCCTTGGTAGGCCTTTACCCCACCAACTAGCTAATCCAACGCGGGCTCATCCATCCCCGATAAATCTTTCCCCCAAAGGGCGTATACGGTATTAGCAGTCGTTTCCAACTGTTGTTCCGTAGGGTTGGGTAGATTCCCACGCGTTACTCACCCGTCTGCCGCTCC…
>Fileamostra02all.seq16049_2_Bacteria(100);Proteobacteria(100);Proteobacteria_unclassified(100);Proteobacteria_unclassified(100);Proteobacteria_unclassified(100);Proteobacteria_unclassified(100);	GTATTACCGCGGCTGCTGGCACGGAGTTAGCCGGGGCTTCTTCTGCGGGTACCGTCATCATCTTCCCCGCTGAAAGAGCTTTACAACCCTAAGGCCTTCTTCACTCACGCGGCATGGCTGGATCAGGCTTGCGCCCATTGTCCAATATTCCCCACTGCTGCCTCCCGTAGGAGTCTGGGCCGTGTCTCAGTCCCAGTGTGGCTGATCATCCTCTCAGACCAGCTACCGATCGCAGCCTTGGTAGGCCGTTACCCCACCAACTAGCTAATCCAACGCAGGCTCATCCGATAGCGCGAGGTCCGAAGATCCCCCGCTTTCCCCCATAGGGCGTATGCGGTATTAGCAGCTGTTTCCAACTGTTGTCCCCCACTACCAGGTAGATTCCTACGCGTTACTCAC…
>Fileamostra02all.seq1608_2_Bacteria(95);Cyanobacteria(85);Oxyphotobacteria(85);Oxyphotobacteria_unclassified(85);Oxyphotobacteria_unclassified(85);Oxyphotobacteria_unclassified(85);	AGAGTTTGATCATGGCTCAGGATGAACGCTGGCGGCATGCCTAACACATGCAAGTTGAACGAACTTAAATTTTTATAAATTTAAGTTAAGTAGCGAACGGGTGAGTAACATGTAAGAACCTACCTTTAGGCGGGGGATAACCACTGGAAACGGCGGCTAAAACCCCATAAGCTGTGGAGTAAAAAGGGAAAACTACCTAAAGATGGGCTTGCAATTGATTAGTTTGTTGTGGAATTAATTGTTTACCAAGGCGATGATCAGTAGTTGGTCTAAGAGGATGATCAACCACACGGGGACTGAGACACGGCCCAGACCTCTACGGAGGGCAGCAGTGAGGAATTTTCCGCAATGGGCGAAAGCCTGACGGAGCAATGCCGCGTGGATGATGAAGGCTTTTGA…
>Fileamostra02all.seq16094_2_Bacteria(98);Cyanobacteria(89);Oxyphotobacteria(89);Oxyphotobacteria_unclassified(89);Oxyphotobacteria_unclassified(89);Oxyphotobacteria_unclassified(89);	GTATTACCGCGGCGGCTGGCACGGAATTAGCCGATGCTTATTCCTTAGCTACCGTCTATTTTCTTCACTAAGAAAAGGATTTTACGACTCAAAAGCCTTCATCATCCACGCGGCATTGCTCCGTCAGGCTTTCGCCCATTGCGGAAAATTCCTCACTGCTGCCCTCCGTAGAGGTCTGGGCCGTGTCTCAGTCCCAGTGTGGTTGATCATCCTCTTAGACCAACTACTGATCATCGCCTTGGTAAACAATTAATTCACCAACAAACTAATCAGATGCAACCCCATCTTTAGGTAGTTTTCACTTTTTACTCCACGGCTTATGGGGTTTTAGCCGCCGTTTCCAGTGGTTATCCCCCGCCTAAAGGTAGGTTCTTACATGTTACTCACCCGTTCGCTACT…
>Fileamostra02all.seq1611_2_Bacteria(100);Proteobacteria(100);Alphaproteobacteria(100);Rhizobiales(100);Rhizobiales_Incertae_Sedis(100);Phreatobacter(100);	AGAGTTGATCCTGGGTCAGAACGAACGCTGGCGGCAGGCTTAACACATGCAAGTCGAGCGCCCCGCAAGGGGAGCGGCAGACGGGTGAGTAACGCGTGGGAACATACCCTTTGGTTCGGAATAACTCAGGGAAACTTGAGCTAATACCGGATACGTCCGTAAGGAGAAAGATTTATCGCCAAAGGATTGGCCCGCGTCCGATTAGCTAGTTGGTGAGGTAACGGCTCACCAAGGCTACGATCGGTAGCTGGTCTGAGAGGATGATCAGCCACATTGGGACTGAGACACGGCCCAAACTCCTACGGGAGGCAGCAGTGGGGAATATTGGACAATGGGCGCAAGCCTGATCCAGCCATGCCGCGTGAGTGATGAAGGCCTTAGGGTTGTAAAGCTCTTTTG…
>Fileamostra02all.seq1620_2_Bacteria(100);Proteobacteria(100);Gammaproteobacteria(100);Vibrionales(95);Vibrionaceae(95);Candidatus_Photodesmus(94);	CGGCTGCTGGCACGGAGTTAGCCGGTGCTTCTTCTGCAGCTAACGTCAAATCTAATAGGTATTAACTATTAAACCTTCCTCACTGCTGAAAGTGCTTTACAACCCGAAGGCCTTCTTCACACACGCGGCATGGCTGCATCAGGCTTGCGCCCATTGTGCAATATTCCCCACTGCTGCCTCCCGTAGGAGTCTGGACCGTGTCTCAGTTCCAGTGTGGCTGATCATCCTCTCAGACCAGCTAGGGATCGTCACCTAGGCGTATCCAGTAGCACAAGGCCAAAAGGTCCCCTGCTTTGCTCAAAAGAGATTATGCGGTATTAGCCATCGTTTCCAATGGTTATCCCCCTCTACTGGGCAACTTCCTAGGCATTACTCACCCGTCCGCCGCTCGACGCCAGA…
>Fileamostra02all.seq16235_2_Bacteria(100);Bacteroidetes(100);Bacteroidia(100);Chitinophagales(100);Chitinophagaceae(100);Cnuella(100);	GAATTACCGCGGCTGCTGGCACGGAGTTAGCCGGTGCTTATTCCCAGGGTACCGTCAAGCTCTCTAGAAAGAAAGTGTTTCGTCCCCTGTAAAAGAAGTTTACAACCCAGAGGGCCTTCATCCTCCACGCGGCATGGCTGGTTCAGACTTGCGTCCATTGACCAATATTCCTTACTGCTGCCTCCCGTAGGAGTCGGGCCCGTGTCTCAGTGCCCGTGTGACTGGTCGTGCTCTCACACCAGTTACTGATCAGCCGCACGCCCATCCTTGTCCTCCTGAGATTTAATAGCGAAGTGATGCCACTCTACTATCTTATGGGGAGTTAATCCACCTTTCGGTGGGCTATGCCCCAGACAAGGGTAAGTTGCGTACGTGTTCCGCACCCGTTTGCCGGTCGCC…
>Fileamostra02all.seq16241_2_Bacteria(100);Actinobacteria(100);Actinobacteria(100);Propionibacteriales(100);Propionibacteriaceae(100);Cutibacterium(100);	AGAGTTTGATCCTGGCTCAGGACGAACGCTGGCGGCGTGCTTAACACATGCAAGTCGAACGGAAAGGCCCTGCTTTTGTGGGGCGCTCGAGTGGCGAACGGGTGAGTAACACGTGAGTAACCTGCCCTTGACTTTGGGATAACTTCAGGAAACTGGGGCTAATACCGGATAGGAGCTCCTGCTGCATGGTGGGGGTTGGAAAGTTTCGGCGGTTGGGGATGGACTCGCGGCTTATCAGGGTGTTGGTGGGGAGCCGGCCTGAGAGGGTGGCCGGCCACATTGGGACTGAGATACGGCCCAGACTCCTACGGGAGGCAGCAGTGGGGAATATTGCACAATGGGCGGAAGCCTGATGCAGCAACGCCGCGTGCGGGATGACGGCCTTCGGGTTGTAAACCG…
>Fileamostra02all.seq16251_2_Bacteria(100);Proteobacteria(100);Alphaproteobacteria(100);Rhodobacterales(100);Rhodobacteraceae(100);Rhodobacteraceae_unclassified(100);	GTATTACCGCGGCGGCTGGCACGGAGTTAGCCGGGGTTTCTTCTACTGCTACCGTCATTATCTTCACAGTTGAAAGAGCTTTACGACCCTAGGGCCTTCTTCACTCACGCGGCATGGCTGGATCAGGCTTGCGCCCATTGTCCAAGATTCCCCACTGCTGCCTCCCGTAGGAGTCTGGGCCGTGTCTCAGTCCCAGTGTTGCTGATCATCCTCTCAAACCAGCTATTGATCGGTGACTTGGTAGGCCGTTACCCCACCAACAATCTAATCAAACGCGGGCCCATCCGATACCGATAAATCTTTCCCCCAAAGGGCGTATAAGGTATTACTCTTCGTTTCCAAAGGCTATTCCTTAGTACCAGGTAGGTTCCCACGCGTTACTAACCCGTCCGCCGCTCA…
>Fileamostra02all.seq16267_2_Bacteria(96);Cyanobacteria(92);Oxyphotobacteria(92);Oxyphotobacteria_unclassified(92);Oxyphotobacteria_unclassified(92);Oxyphotobacteria_unclassified(92);	GTATTACCGCGGCGGCTGGCACGGAATTAGCCGATGCTTATTCCTTAGCTACCGTCTATTTTCTTCGCTAAGAAAAGGAGTTTACGACCCAAAAGCCTTCATCTTCCACGCGGCATTGCTCCGTCAGGCTTGCGCCCATTGCGGAAAATTCCTCACTGCTGCCCTCCGTAGAGGTCTGGGCCGTGTCTCAGTCCCAGTGTGGTTGATCATCCTCTTAGACCAACTACTGATCATTGCCTTGGTAAACAATTACTTTACCAACATGCTAATCAGATGCAAGCCCATCTTTAGTTAGTTTTCACTTTTTTCTCCGCAGCTTATAGGGTTTTATCTACCGTTTCCAGTAGTTATTCCCCTACTAAAAGTAGGTTCTGACATGTTACGCACCCGTCCGCTACG…
>Fileamostra02all.seq16271_2_Bacteria(90);Bacteria_unclassified(90);Bacteria_unclassified(90);Bacteria_unclassified(90);Bacteria_unclassified(90);Bacteria_unclassified(90);	AGAGTTTGATCATGGCTCAGGATGAACGCTGGCGGCATGCCTAACACATGCAAGTTGAACGAACTTAACTTATTATAAATTTAAGTTAAGTAGAAAACGGGAGAGTCACCTGTAAGAACCTACATTTAGGCGGGGGATAACCACTGGAAACCGCGGTTACAACACCATAAAGGGTGGAGTAAAGAGGGAAAACTACCTTAAGATGGGCTTGCATCTGGGTAAAATGCTGGCGAATTAAATGTTTACCAAGGCGATGATCAGTAGTTGGTCTAAGAGGATGATCAGCCACACTGGGACTGAGACACGGCCCAGACCTCTACGGAGGGCAGCAGTGAGGAATTTTCCGCAATGGGCGAAAGCCTGACGGAGCAACGCCGCGTGAGTGATGAAGGCTTTTGA…
>Fileamostra02all.seq16276_2_Bacteria(93);Cyanobacteria(81);Oxyphotobacteria(81);Oxyphotobacteria_unclassified(81);Oxyphotobacteria_unclassified(81);Oxyphotobacteria_unclassified(81);	GTATTACCGCGGCTGCTGGCACGGAATTAGCCGATGCTTATTCCTTAGCTACCGTCTATTTTCTCCGCTAAGAAAAGGAGTTTACGACCCAAACTCCTTCATCTTCCACGCGGCATTTCCCCCTCACTCTTGCTCCCATTGCGGTAAATTCCTCACTTCTGTTCTCCTGAAAGGTCTGCGTCGTGTCTCAGTCCCAGTGTGTTTGATCATCCTCTTAGACAAACTACTTCTTATTCCCTTGGTAAACAATTACTTTAACAACAAGCTAATCAGATGCAAGCACATCGTTAGGTAGTTTTCACTTTTTACTCCGCAGCTTATAGGGTTTTAGCTACCGTTTCCAGTAGTTATTCCCCTCCTAAAGGTAGGTTCTTACATGTTACTCGCCCGTCCGCTACT…
>Fileamostra02all.seq16301_2_Bacteria(99);Cyanobacteria(86);Oxyphotobacteria(86);Oxyphotobacteria_unclassified(86);Oxyphotobacteria_unclassified(86);Oxyphotobacteria_unclassified(86);	AGAGTTTGATCATGGCTCAGGATGAACGCTGGCGGCATGCTTAACACATGCAAGTTGAACGAGCTTAATTTATTAAGCTAAGTAGCGGACGGGTGAGTAGCGCGTAAGAACCTACCTTTAGGAGAGGAATAACTATTGGAAACGATAGCTAATACCTCATAAACTGTGGAGTAAAAGGCGAAAGCCGCCTAAAGATGGGCTTGCGTCTGATTAGCTTGTTGGTAATTTAAAAGATTACCAAGGCAACGATCAGTAGTTGGTCTAAGAGGATGATCAGCCACACTGGGACTGAGACACGGCCCAGACCTCTGCGGAGGGCAGCAGTGAGGAATTTTCCGCAATGGGCGAAAGCCTGACGTAGCAATGCCGCGTGGAGGATGAAGGCTTGTGAGTCGTAAA…
>Fileamostra02all.seq16322_2_Bacteria(87);Bacteria_unclassified(87);Bacteria_unclassified(87);Bacteria_unclassified(87);Bacteria_unclassified(87);Bacteria_unclassified(87);	GTATTACCGCGGCTGCTGGCACGAAATTAGCCGGGGCTTTTTTCTTATCTAATGTCTATTTTATTCGCTAAGAAAAAGAGTTTTCCACCCAAAAACCTTCATCTTCCACATGACATTGCTCCGTCATGCTTGCGCCCATTGCTGAAAATTCCTCACTGCTGCCCTCCAAAAAAGTCTGGGCCGTGTCTCAGTCCCAGTGTGGTTGATCATCCTCTTAGACCAACTACTGATCATTCACTTGGTAAACAACTAAATTACCTTCTAGCTAATCATATGCAAGCCTTTCTTTATTTAGTTTTCACTTTTTACTTCGCAGCTTATACGGTTTTAGTCTTCGTTTCCAGTAATTATTTACTTCCTAAAGGTATGTTCTTACTTGTTTCTTACCCTTCAGTTACT…
>Fileamostra02all.seq16327_2_Bacteria(97);Cyanobacteria(94);Oxyphotobacteria(94);Oxyphotobacteria_unclassified(94);Oxyphotobacteria_unclassified(94);Oxyphotobacteria_unclassified(94);	GTATTACCGCGGCTGCTGGCACGGAGTTAGCCGATGCTTATTCCTTAGTTACCGTCTTGTTTCTTCGCTAAGAAAAGGAGTTTACGACTCCCAAGCCTTCATCCTCCACGCGGCATTGCTCCGTCAGGCTTTCGCCCATTTCGGAAAATTCCTCACTGCTGCCCTCCGTAGAGGTCTGGGCCGTGTCTCAGTCCCAGAGTGGCTGATCATCCTCTCAAACCAGCTCCTGATCGTAGCCTTGGTAGGCTTTTAATCTACCAACTAGCTAATCAGACATGAGCTTATCTTCGGGCAGATTTCTCTTTTTCACTTTCCAGCATATGGGGTATTAGCAGCTGTTTCCAATTGTTATCCCCCCCCCAAAGGTAGATTCTCATGCATTCCTCACCCGTCCGCTAC…
>Fileamostra02all.seq16336_2_Bacteria(99);Cyanobacteria(89);Oxyphotobacteria(89);Oxyphotobacteria_unclassified(89);Oxyphotobacteria_unclassified(89);Oxyphotobacteria_unclassified(89);	GAATTACCGCGGCTGCTGGCACGGAATTAGCCGATGCTTATTCCTTAGCTACCGTCTATTTTCTTCGCTAAGAAAAGGAGTTTACGACCCAAAAGCCTTCATCTTCCACGCGGCATTGCTCCGTCAGGCTTGCGCCCATTGCGGAAAATTCCTCACTGCTGCCCTCCGTAGAGGTCTGGGCCGTGTCTCAGTCCCAGTGTGGTTGATCATCCTCTTAGACCAACTACTGATCGTTGCCTTGGTAATCTTTTAAATTACCGACAAGCTAATCAGACGTAAGCCCATCTTTAGGCGGTTTTCGCCTTTTCCTCCACAGCTTTTGGGGTTTTAGCCGCCGTTTCCAGTGGTTATCCCCCGCCTAAAGGTAGGTTCTTACATGTTACTCACCCGTTCGCTACT…
>Fileamostra02all.seq16384_2_Bacteria(100);Proteobacteria(94);Proteobacteria_unclassified(94);Proteobacteria_unclassified(94);Proteobacteria_unclassified(94);Proteobacteria_unclassified(94);	CGGCGGCTCGCACAGAGTTAGCCGGTGCTTATTCTGCGAGTAACGTCCACTATCCAAGAGTATTAATCTCGGTAGCCTCCTCCTCGCTTAAAGTGCTTTACAACCAAAAGGCCTTCTTCACACACGCGGCATGGCTGGATCAGGGTTCCCCCCATTGTCCAATATTCCCCACTGCTGCCTCCCGTAGGAGTCTGGGCCGTGTCTCAGTCCCAGTGTGGCGGATCATCCTCTCAGACCCGCTACAGATCGTCGCCTTGGTAATCTTTTAAATTTCCAACAAGCTAATCAGACGCAAGCCCATCTTTAGGCGGCTTTCGCCTTTTACTCCACAGTTTATGAGGTATTAGCTATCGTTTCCAATAGTTATTCCTCTCCTAAAGGTAGGTTCTTACGCGCTAC…
>Fileamostra02all.seq16394_2_Bacteria(100);Proteobacteria(99);Alphaproteobacteria(99);Rhodobacterales(94);Rhodobacteraceae(94);Rhodobacteraceae_unclassified(94);	GAATTACCGCGGCTGCTGGCACGGAGTTAGCCGGGGTTTCTTCTACTGCTACCGTCATTATCTTCACAGTTGAAAGAGCTTTACGACCCTAGGGCCTTCTTCACTCACGCGGCATGGCTGGATCAGGCTTGCGCCCATTGTCCAAGATTCCCCACTGCTGCCTCCCGTAGGAGTCTGGGCCGTGTCTCAGTCCCAGTGTTGCTGATCATCCTCTCAAACCAGCTATTGATCGGTGACTTGGTAGGCCGTTACCCCACCAACAATCTAATCAAACGCGGGCCCATCCGATACCGATAAATCTTTCCCCCAAAGGGCGTATAAGGTAGATTCTCACGTATTACTCACCCGTCCGCTACTAGGATAAATCCTCGTTCAACTTGCATGTGTTAGGCATACCGC…
>Fileamostra02all.seq16396_2_Bacteria(93);Bacteria_unclassified(93);Bacteria_unclassified(93);Bacteria_unclassified(93);Bacteria_unclassified(93);Bacteria_unclassified(93);	GTATTACCGCGGCGGCTGGCACGGAATTAGCCGATGCTTATTCCTTAGCTACCGTCTATTTTCTTCACTAAGAAAAGGATTTTACGACTCAAAAGCCTTCATCATCCACGCGGCATTGCTCCGTCAGGCTTTCGTCCATTGCGGAAAATTCCTCACTGCTGCCCTCCGTAGAGGCCTGTGCCGTGCCTCAGTCCCAGTGTGGTTGATCATCCTCTTAGACCAACTACTGATCATCGCCTTGGTAAACAATTAATTCGCCAGCAAACTAATCAGATGCAAGTCCATCTTTAGAAAGTTTTCACTTTTTACTCCACAGCTGATGGGTTTTTAACCGCCGTTTCCAGTGGTTATCCCCCGCCTAAAGGTAGGTTCTTACATGTTACTCACCCGTTCGCTACT…
>Fileamostra02all.seq163_2_Bacteria(99);Cyanobacteria(86);Oxyphotobacteria(86);Oxyphotobacteria_unclassified(86);Oxyphotobacteria_unclassified(86);Oxyphotobacteria_unclassified(86);	GAATTACCCGGCTGCTGGCACGGAATTAGCCGATGCTTATTCCTTAGCTACCGTCTATTTTCTTCACTAAGAAAAGGATTTTACGACTCAAAAGCCTTCATCATCCACGCGGCATTGCTCCGTCAGGCTTTCGCCCATTGCGGAAAATTCCTCACTGCTGCCCTCCGTAGAGGTCTGGGCCGTGTCTCAGTCCCAGTGTGGTTGATCATCCTCTTAGACCAACTACTGATCATCGCCTTGGTAAACAATTAATTCACAAACAACCTAATCAAATGCAAGCCAATCTTGAGGTAGTTTTCACTTTTTACTCCACAGCTTATGGGGTTTTAGCCACCGTTTCCAGTGGTTATCCCCCGCCTAAAGGTAGGTTCTTACATGTTACTCGCCCGTTCGCTACTT…
>Fileamostra02all.seq16452_2_Bacteria(100);Proteobacteria(100);Gammaproteobacteria(100);SAR86_clade(100);SAR86_clade_fa(100);SAR86_clade_ge(100);	GTATTACCGCGGCTGCTGGCACGGAGTTAGCCGGTCCTTATTCTTCAGGTAACGTCAACATTTTAAGGTATTAATTTAAAATGCTTCTTCTCTGATTAAAGTGCTTTACAACCCTAGGGCCTTCTTCACACACGCGGTATACCTGGATCAGGGTTGCCCCCATTGTCCAATATTCTTAACTGCTGCCATCCGTAGATGTCTGGGCCGTGTCTCAGTCCCAATGTGGCTGATCGTCCTCTCAGACCAGCTAATCTTACGCAGGCTCATCCAATAGTGAGAGCAGTAAACTGCCCCCTTTCCCCCTCAGGGCGTATGCGGTATTAATCCGAGTTTCCTCGGGCTATCCCCCGCTACTGGGTAGATTCCTACGCGTTACTCACCCGTTCGCCGCTCGTCAGC…
>Fileamostra02all.seq16482_2_Bacteria(92);Cyanobacteria(81);Oxyphotobacteria(81);Oxyphotobacteria_unclassified(81);Oxyphotobacteria_unclassified(81);Oxyphotobacteria_unclassified(81);	GTATTACCGCGGCGGCTGGCACGGAATTAGCCGATGCTTATTCCTTAGCTACCGTCTATTTTCTTCACTAAGAAAAGGATTTTACGACTCAAAAGCCTTCATCATCCACGCGGCATTGCTCCGTCAGGCTTTCGCCCATTGCGGAAAATTCCTCACTGCTGCCCTCCGTAGAGGTCTGGGCCGTGTCTCAGTCCCAGTGTGGTTGATCATCCTCTTAGACCAACTACTGATCATCGCTTTGGTAAACAATTAATTCACCAAAAAATAAATAGGGTCGAACCCCTTCTTTGGGTAGTATTCACTTTGACTCCACATCTTAGGGGGTTTTAGCCGCCGTTTCCAGTGGTTATCCCCCGCCTAAAGGTAGGTTCTTACATGTTACTCACCCGTTCGCTACTT…
>Fileamostra02all.seq16486_2_Bacteria(98);Proteobacteria(97);Alphaproteobacteria(95);Sphingomonadales(91);Sphingomonadaceae(91);Croceicoccus(91);	AGAGTTTGATCATGGCTCAGAACGAACGCTGGCGGCATGCCTAACACATGCAAGTCGAACGAAGGCTTCGGCCTTAGTGGCGCACGGGTGCGTAACGCGTGGGAATCTACCCTTAGGTTCGGAATAACTCAGAGAAATTTGAGCTAATACCGGATAATGTCTTCGGACCAAAGATTTATCGCCTTTGGATGAGCCCGCGTAAGATTAGCTAGTTGGTAGGGTAAAGGCCTACCAAGGCGACGATCTTTAGCTGGGGGGAGAGGGGGAGGAGGCGCAGTGGGGCTGGGGCGGGGGGGGGGCGGCTGGGGGGGGGGGGGGGGGGGAAGGGGGGGCGAGGGGGGGGGGGGTGGGCCAGGGATGGCGGGTGAGTGAGGGAGGGGGTGGGGTCGGGGGGCTCTT…
>Fileamostra02all.seq16490_2_Bacteria(96);Cyanobacteria(86);Oxyphotobacteria(86);Oxyphotobacteria_unclassified(86);Oxyphotobacteria_unclassified(86);Oxyphotobacteria_unclassified(86);	GAATTACCGCGGCGGCTGGCACGGAATTAGCCGATGCTTATTCCTTAGCTACCGTCTATTTTCTTCCCTAAGAAAAGGATTTTACGACTCAAAAGCCTTCATCATCCACGCGGCATTGCTCCGTCAGGCTTTCGCCCATTGCGGAAAATTCCTCACTGTTGCCCTCCGTAGAGGTCTGGGCCGTGCCTCAGTCCCAGTGTGGTTGATCATCCTCTTAGACCAACTACTGACCATCGCCTTGGTAAACAATTAATTCACCAACAAACTAATCAGATGCACCCCTATCTTTAGGTATTTTTCACTTTTTACTCCACAGCTTATGGGGTTTTAGCCGCCGTTTCCAGTGGTTATCCCCCGCCTAAAGGTAGGTTCTTACATGTTACTCACCCGTTCGCTACT…
>Fileamostra02all.seq16601_2_Bacteria(87);Bacteria_unclassified(87);Bacteria_unclassified(87);Bacteria_unclassified(87);Bacteria_unclassified(87);Bacteria_unclassified(87);	AGAGTTTGATCCTGGCTCAGGATGAACGCTGGCGGCATGCTTAACACATGCAAGTTGAACGAGCTTAATTTATTAAGCTAACTAGCGGACGGGTGAGTAGAGCGTAAGAACCTACCTTTAGGAGAGGAATAACTATTGGAAACGATAACTACTACCTCATAAACTGTGGAGTAAAAGGCGAAAGCCGCCTAAAGATGTGCTTGCTTCTGATTAGCTTGTTGGAAATTTAAAAGATTACCAAGGCAACGATCAGTAGTGGGTGAAAGAGGATGACCAACCAAACAGGGAAAGAAACACGACCCAGACCTATACGGAGGGCAGGAGTGAGGAATTTTCAGCAATGGGCGAAAGACTGAGGGAGAAATGCCGCGTGGAGGATGAAGGCTTGTGAGGCATAAA…
>Fileamostra02all.seq16614_2_Bacteria(99);Cyanobacteria(89);Oxyphotobacteria(89);Oxyphotobacteria_unclassified(89);Oxyphotobacteria_unclassified(89);Oxyphotobacteria_unclassified(89);	AGAGTTTGATCATGGCTCAGGATGAACGCTGGCGGCATGCTTAACACATGCAAGTTGAACGAGCTTAATTTATTAAGCTAAGTAGCGGACGGGTGAGTAGCGCGTAAGAACCTACCTTTAGGAGAGGAATAACTATTGGAAACGATAGCTAATACCTCATAAACTGTGGAGTAAAAGGCGAAAGCCGCCTAAAGATGGGCTTGCGTCTGATTAGCTTGTTGGTAATTTAAAAGATTACCAAGGCAACGATCAGTAGTTGGTCTAAGAGGATGATCAGCCACACTGGGACTGAGACACGGACCAGACCACTACGGAGGGCAGCAGTGAGGAATTTTCCGCAATGGGCGAAAGCCTGACGGAGCAATGCCGCGTGGAGGATGAAGGCTTGTGAGTCGTAAA…
>Fileamostra02all.seq16656_2_Bacteria(98);Cyanobacteria(94);Oxyphotobacteria(94);Oxyphotobacteria_unclassified(94);Oxyphotobacteria_unclassified(94);Oxyphotobacteria_unclassified(94);	GTATTACCGCGGCGGCTGGCACGGAATTAGCCGATGCTTATTCCTTAGCTACCGTCTATTTCTTCACTAAGAAAAGGATTTTACGACTCAAAAGCCTTCATCATCCACGCGGCATTGCTCCGTCAGGCTTTCGCCCATTGCGGAAAATTCCTCACTGCTGCCCTCCGTAGAGGTCTGGGCCGTGTCTCAGTCCCAGTGTGGTTGATCATCCTCTTAGACCAACTACTGATCATCGCCTTGGTAAACAATTAATTCACCAACAACCTAATCAGATGCAGGCCCATCTTTAGGTAGTTTTCCCTTTTTACTCCACAGCTTATGGGGTTTTAGCCGCCGTTTCCAGTGGTTATCCCCCGCCTAAAGGTAGGTTCTTACATGTTACTCACCCGTTCGCTACTT…
>Fileamostra02all.seq16696_2_Bacteria(100);Bacteroidetes(100);Bacteroidia(100);Cytophagales(100);Amoebophilaceae(100);Candidatus_Amoebophilus(100);	AGTTTGATCATGGCTCAGGATGAACGCTAGCGGCAGGCCTCATACATGCAAGTCGAGGGGCAGCAGGACACTTCGGTGTTGCTGGCGACCGGCGCACGGGTGCGTAACACGTATGTAATCTGCCTTGTACTGGGGAATAGCCCCTGGAAACGGGGATTAATACCCCATATTGTCTTAACACAGCACATGCTGGTAAGATGAAAGCTCCGGCGGTACAAGATGAGCATGCGTCCCATTAGCTTGTTGGCGATGGGTAGGGGTTCTAAGAGGAAGATCCCCCACACTGGCACTGAGATACGGGCCAGACTCCTACGGGAGGCAGCAGTAGGGAATATTGGTCAATGGGCGCAAGCCTGAACCAGCCATGCCGCGTGCAGGATGAAGGCCCTCAGGGTTGTA…
>Fileamostra02all.seq16793_2_Bacteria(97);Cyanobacteria(86);Oxyphotobacteria(86);Oxyphotobacteria_unclassified(86);Oxyphotobacteria_unclassified(86);Oxyphotobacteria_unclassified(86);	GTATTACCGCGGCGGCTGGCACGGAGTTAGCCGGTGCTTATTCCTTAGTTACCGTCTTGTTTCTTCGCTAAGAAAAGGAGTTTACGACTCACAAGCCTTCATCCTCCACGCGGCATTGCTCCGTCAGGCTTTCGCCCATTGCGGAAAATTCCTAACTGCTGCCCTCCGTAGAGGTCTGGGCCGTGTCTCAGTCCCAGTGTGGTTGATCATCCTCTTAGACCAACTACTGATCGTTGCCTTGGTAATCTTTTGACTTTCCACCAAGCTAATCAGACGCAAGCCCATCTTTAGGCTGCTTTCGCCTTTTACTCCCCAGTTTATGAGGTATTAGCTATCGTTTCCAATAGTTATTCCTCTCCTAAAGGTAGGTTCTTACGCGCTACTCTCCCGTCCGCTCCT…
>Fileamostra02all.seq16798_2_Bacteria(100);Actinobacteria(100);Rubrobacteria(100);Rubrobacterales(100);Rubrobacteriaceae(100);Rubrobacter(100);	GAATTACCCGGCTGCTGGCACGTAGTTAGCCGGGGCTTCCTCGTCGGGTACCGTCAGGCTAGGGGCTATTAACCCTTCGCCCTTCGTCCCCGACAACAGGGCTTTACGACCCGAAGGCCTTCATCGCCCACGCGGCGTTGCTGCGTCAGGCTTTCGCCCATTGCGCAAGATTCCTGGCTGCTGCCTCCCGTAGGAGTCTGGGCCGTGTCTCAGTCCCAGTGTGGCTGACCACCCTCTCACGCCGGCTACCCGAAGCTACCTTTCCTTGCCGGAGCATGCGCCCCGGCAAGCGTACGGGGTATTAGCCGGGGTTTCCCCCGGTTATCCCCCTGCGAGGGGCAGGTTACCCACGTGTTACTCACCCGTTCGCCACTCTACTCACCCCCGAAGGGGCTTTCG…
>Fileamostra02all.seq16802_2_Bacteria(90);Bacteria_unclassified(90);Bacteria_unclassified(90);Bacteria_unclassified(90);Bacteria_unclassified(90);Bacteria_unclassified(90);	AGAGTTTGATCCTGGCTCAGGATGAACGCTGGCGGCATGCTTAACACATGCAAGTTGAACGAGCTTAATTTATTAAGCTAAGTAGCGGACGGGTGAGTAGCGCGTAAGAACCTACCTTTAGGAGAGGAATAACTATTGGAAACGATAGCTAATACCTCATAAACTGTGGAGTAAAAGGCGAAAGCCGCCTAAAGATGGGCTTGCGTCTGATTAGCTTGTTGGTAATTTAAAAGATTACCAAGGCAACGATCCGTAGTTGGTCTAAGAGGATGATCCACCACACTGGGACTGAGACACGGCCCCGACCTCTACGGAGGGCAGCAGTGAGGAATTTTCCGCAATGGGCGAAAGCCTGACGGAGCAATGCCGCGGGGAGGATTAAGGCTTGTGAGTCGTAAA…
>Fileamostra02all.seq16815_2_Bacteria(93);Bacteria_unclassified(93);Bacteria_unclassified(93);Bacteria_unclassified(93);Bacteria_unclassified(93);Bacteria_unclassified(93);	GAATTACCGCGGCGGCTGGCACGGAATTAGCCGATGCTTATTCCTTAGCTACCGTCTATTTTCTTCACTAAGAAAAGGATTTTACGACTCAAAAGCCTTCATCATCCACGCGGCATTGCTCCGTCAGGCTTTCGCCCATTGCGGAAAATTCCTCACTGCTGCCCTCCGCAGAGGTCTGGGCCGTGTCTCAGTCCCAGTGTGGTTGATCATCCTCTTAGACCAACTACTGATCATCGCCTGGGTAAACAATTAATTCACCATCAACCTAATCAGATGCAAGCCCAGCTTTAGGTATTTTTCACTTTTTACTCCACATCTTATGGGGTTTTAGCCGCCGTTTCCAGTGGTTATCCCCCGCCTAAAGGTAGGTTCTTACATGTTACTCACCCGTTCGCTACT…
>Fileamostra02all.seq16871_2_Bacteria(90);Bacteria_unclassified(90);Bacteria_unclassified(90);Bacteria_unclassified(90);Bacteria_unclassified(90);Bacteria_unclassified(90);	AGAGTTTGATCATGGCTCAGGATGAACGCTGGCGGCATGCTTAACACATGCAAGTTGAACGAGCTTACTTTATTAAGCTAAGTAGCGGACGGGTGAGTAGCGCGTAAGAACCTACCTTTAGGAGAGGAATAACTATTGGAAACGATAGCTAATACCTCATAAACTGTGGAGTAAAAGGCGAAAGCCGCCTAAAGATGGGCTTGCGTCTGATTAGCTTGTTGGTAATTTAAACGATTACCAAGGCAACGATCAGTAGTTGGTCTAAGAGGATGAGCAACCACACTGGGACTGAGAAACGGCCCAGACCTCGGCGGAGGGCAGCAGTGAGGAATTTTCAGCAATGGGCGAAAGCCTGACGGAGCAATGACGCGTGGAGGATGAAGGCTTGTGAGTCGTAAA…
>Fileamostra02all.seq16911_2_Bacteria(100);Bacteroidetes(100);Bacteroidia(100);Cytophagales(100);Amoebophilaceae(100);Candidatus_Amoebophilus(99);	AAGTTTGATCATGGCTCAGGATGAACGCTAGCGGCAGGCCTCATACATGCAAGTCGAGGGGCAGCAGGACACTTCGGTGTTGCTGGCGACCGGCGCACGGGTGAGTAACACGTATATAATCTGCCTTGTACTGGGAAATAGCCCCTGGAAACGGGGATTAATGTCCCATATTGTCTTATCAGCGCATGCTGGCTAGATGAAAGCTCCGGCGGTACAAGATGAGTATGCGCCCCATTAGCTTGTTGGGGAGGGGTTCTAAGAGGAAGATCCCCCACACTGGCACTGAGATACGGGCCAGACTCCTACGGGAGGCAGCAGTAGGGAATATTGGTCAATGGGCGCAAGCCTGAACCAGCCATGCCGCGTGCAGGATGAAGGCCCTCAGGGTTGTAAACTGCT…
>Fileamostra02all.seq16922_2_Bacteria(98);Cyanobacteria(91);Oxyphotobacteria(91);Oxyphotobacteria_unclassified(91);Oxyphotobacteria_unclassified(91);Oxyphotobacteria_unclassified(91);	AGAGTTTGATCCTGGCTCAGGATGAACGCTGGCGGCATGCCTAACACATGCAAGTTGAACGAACTTATATTTTTATAAATTTAAGTTAAGTAGCGGACGGGTGAGTAACATGTAAGAACCTACCTTTGGGGGGGGAATAATTATTGGAACGGGAAGTTAAAACCCTATAGGCTGCGGGGAAAAAAGGGAAAACTACTAAAGAATGGCCTTGAATCGGATAAGCTGGTGGGTAAAGTAATTGTTTACCAAGGCAATGATCAGTAGTTGGTCTAAGAGGATGATCAACCACACTGGGACTGAGACACGGCCCAGACCTCTACGGAGGGCAGCAGTGAGGAATTTTCCGCAATGGGCGCAAGCCTGACGGAGCAATGCCGCGTGGAAGATGAAGGCTTTTGG…
>Fileamostra02all.seq16924_2_Bacteria(97);Cyanobacteria(88);Oxyphotobacteria(88);Oxyphotobacteria_unclassified(88);Oxyphotobacteria_unclassified(88);Oxyphotobacteria_unclassified(88);	GTATTACCGCGGCTGCTGGCACGGAATTAGCCGATGCTTATTCCTTAGCTACCGTCTATTTTCTTCGCTAAGAAAAGGAGTTTACGACCCAAAAGCCTTCATCTTCCACGCGGCATTGCTCCGTCAGGCTTGCGCCCATTGCGGAAAATTCCTCACTGCTGCCCTCCGTAGAGGTCTGGGCCGTGTCTCAGTCCCAGCGTGGTTGATCATCCTCTTAGACCAACTACTGATCATTGCCTTGGTAAACAATTACTTTGCCAACAAGCTGATCAGAGGCAAGCCCATCTTTAGGTAGTTTTCACTTTTTGCTCCGCAGCTTATAGGATTTTAGCTGCCGTTTCCAGTAGTTATTCCCCTCCTAAAGATAGATTCTTACATGTTGCTCGCCCGTCCGCTACT…
>Fileamostra02all.seq16973_2_Bacteria(100);Proteobacteria(100);Gammaproteobacteria(100);Betaproteobacteriales(100);Burkholderiaceae(100);Ampullimonas(100);	GAATTACGCGGCTGCTGGCACGTAGTTAGCCGGTGCTTATTCTGCAGGTACCGTCATTAGTTCGCGGTATTAGCGCAAACCGTTTCGTTCCTGCCAAAAGTGCTTTACAACCCGAAGGCCTTCTTCGCACACGCGGCATGGCTGGATCAGGGTTGCCCCCATTGTCCAAAATTCCCCACTGCTGCCTCCCGTAGGAGTCTGGGCCGTGTCTCAGTCCCAGTGTGGCTGGTCGTCCTCTCAGACCAGCTACTCTGACATCGGCCGCTCCAATAGCGCGAGGTCTTGCGATCCCCCGCTTTCCTGCTCACAGCGTATGCGGTATTAGCTACGCTTTCGCGTAGTTATCCCCCACTACTGGGCACGTTCCGATGTATTACTCACCCGTTCGCCACTCGCCAC…
>Fileamostra02all.seq17006_2_Bacteria(90);Bacteria_unclassified(90);Bacteria_unclassified(90);Bacteria_unclassified(90);Bacteria_unclassified(90);Bacteria_unclassified(90);	GTATTACCGCGGCTGCTGGCACGGAATTAGCCGATGCTTATTCCTTAGCTACCGTCTATTTTCTTCACTAAGAAAAGGATTTTACGACTCAAAAGCCTTCATCATCCACGCGGCATTGCTCCGTCAGGCTTTCGCCCATTGCGGTAAATTCCTCACTGCTGCCCTCCGTAGAGGTCTGGGCCGTGTCTCAGTCCCAGTGTGGTTGATCATCCTCTTAGACCAACTACTGATCATCGCCTTGGTAAACAATTAGTCGACCAACAATCTATTCAGTGGCAGGCCCATCTTTAGTTAGTTTTCGCTTTTTACTCCACAGCTTATGGCGTTTATGCCGCCGTTTCCGGTGGTTATCCCCCGCCTAAAGGTAGGTTCTTACATGTTACTCTCCCGTTCGCTGCT…
>Fileamostra02all.seq17015_2_Bacteria(92);Bacteria_unclassified(92);Bacteria_unclassified(92);Bacteria_unclassified(92);Bacteria_unclassified(92);Bacteria_unclassified(92);	GTATTACCGCGGCTGCTGGCACGGAATTAGCCGATGCTTATTCCTTAGCTACCGTCTATTTTCTTCACTAAGAAAAGGATTTTACGACTCAAAAGCCTCCATCATCCACGCGGCATTGCTCCGTCAGGCTTTCGCCCATTGCGGAAAATTCCTCACTGCTGCCCTCCGCAGAGGTCTGGGCCGTGTCTCAGTCCCAGTGTGGTTGATCATCCTCTTAGACCAACTACTGATCCTCGCCTTGGTAAACAATTAAGTGCCAAACAAACGAATCAGAGGCAAGCCCATGTTTAGGTAGTTTTCACTTTTTACTCCGCGGCTTATGGGGTTTTAGCGGCCGTTTCCAGTGGTTATCCCCCGACTAAAGGTAGGTTCTTACATGTTACTCACCCGTTCGCTACT…
>Fileamostra02all.seq17077_2_Bacteria(100);Proteobacteria(100);Alphaproteobacteria(100);Rhodobacterales(100);Rhodobacteraceae(100);Rhodobacteraceae_unclassified(100);	GAATTACCGCGGCTGCTGGCACGGAGTTAGCCGGGGTTTCTTTACCTGCTACCGTCATTATCTTCACAGGCGAAAGAGCTTTACGACCCTAGGGCCTTCATCACTCACGCGGCATGGCTGGATCAGGGTTGCCCCCATTGTCCAAGATTCCCCACTGCTGCCTCCCGTAGGAGTCTGGGCCGTGTCTCAGTCCCAGTGTTGCTGATCATCCTCTAAAACCAGCTATAGATCGTAGACTTGGTAGGCCATTACCCCACCAACTATCTAATCTAACGCGGGCCGATCCAAATCCGATAAATCTTTCCCCCGAAGGGCGTATAAGGTATTACTCACCGTTTCCAGTGGCTATTCCTTAGATCTGGGCACGTTCCCACGCGTTACTAACCCGTCCGCCGCTCA…
>Fileamostra02all.seq170_2_Bacteria(81);Bacteria_unclassified(81);Bacteria_unclassified(81);Bacteria_unclassified(81);Bacteria_unclassified(81);Bacteria_unclassified(81);	GAATTACCGCGGCTGCTGGCACGGAATTAGCCGATGCTTATTCCTTAGCTACCGTCTATTTTCTTCACTAAGAAAAGGATTTTACGACTCAAAAGCCTTCATCATCCACGCGGCATTGCTCCGTCAGGCTTTCGCCCATTGCGGAAAATTCCTCACTGCTGCCCTCCGTAGAGGCCTGGGCCGTGTCTCAGTCCCAGTGTGGTTGATCATCCTCTTAGACCAACTACTGTTCATCGCCTTGGTAAACAATTAATTCACCAACAAACTAATCAGATTCAATCAAATCTTTAGTTATTTTTCTCTTTTTCCTCCCCAGCTTATGTGGTTTTATCCCGCGTTTCCAGTAGTTATCCCCCGCCTAAAGGTAGGTTCTTACATGTTACTCTCCCGTTCGCTACT…
>Fileamostra02all.seq17118_2_Bacteria(100);Proteobacteria(100);Alphaproteobacteria(100);Reyranellales(99);Reyranellaceae(99);Reyranella(99);	GAATTACCGCGGCGGCTGGCACGAAGTTAGCCGGGGCTTATTCTGCGGGTACCGTCATCATCGTCCCCGCCAAAAGAGCTTTACAACCCGAAGGCCTTCATCACTCACGCGGCATGGCTGGATCAGGGTTGCCCCCATTGTCCAATATTCCCCACTGCTGCCTCCCGTAGGAGTCTGGGCCGTGTCTCAGTCCCAGTGTGGCTGATCGTCCTCTCAGACCAGCTACCGATCGTCGCCTTGGTAGGCCATTACCCCACCAACTAGCTAATCGGACGCGGACTCATCTCTTGGCGATAAATCTTTATCCCGTAGGAACCATTCGGTATTAGCCCCAGTTTCCCGGGGTTATTCCGAACCAAGAGGCAGATAATCCACGTGTTACTCACCCGTGCGCCACTC…
>Fileamostra02all.seq17131_2_Bacteria(100);Cyanobacteria(100);Oxyphotobacteria(100);Phormidesmiales(100);Phormidesmiaceae(100);Phormidesmis_ANT.LACV5.1(100);	AGTTTGATCCTGGCTCAGGATGAACGCTGGCGGCGTGCTTAACACATGCAAGTCGAACGAACCTTTTCGGAGGTTAGTGGCGGACGGGTGAGTAACGCGTGAGGATCTGCCTACAGGACGGGGACAACAGTGGGAAACTGCTGCTAACACCCGATGTGCCGAGAGGTGAAATATTTATAGCCTGTAGATGAGCTCGCGTCTGATTAGCTAGTTGGTGTGGTAATGGCATACCAAGGCGACGATCAGTAGCTGTTCTGAGAGGAAGATCAGCCACACTGGGACTGAGACACGGCCCAGACTCCTACGGGAGGCAGCAGTGGGGAATTTTCCGCAATGGGCGCAAGCCTGACGGAGCAACGCCGCGTGAGGGAGGAAGGCCTGTGGGTCGTAAACCTCTTT…
>Fileamostra02all.seq17144_2_Bacteria(100);Bacteroidetes(100);Bacteroidia(100);Flavobacteriales(100);Flavobacteriaceae(100);Croceitalea(94);	AGAGTTTGATCCTGGCTCAGGATGAACGCTAGCGGCAGGCTTAACACATGCAAGTCGAGGGGTAACGATTAGTGCTTGCACTAAGGCGACGACCGGCGCACGGGTGCGTAACGCGTATAGAACCTACCTTTTACTGGAGAATAGCCCAGAGAAATTTGGATTAATGCTCCATAGTATTGTTATGACACATGTTATAATAATTAAAGATTTATCGGATAGAGATGGCCATGCGTACCATTAGTTAGTTGGTTAGGGGCCCTGAGAGGGGGATCCCCCACACTGGTACTGAGACACGGACCAGACTCCTACGGGAGGCAGCAGTGAGGAATATTGGACAATGGGCGAGAGCCTGATCCAGCCATGCCGCGTGCAGGATGACGGCCCTATGGGTTGTAAACT…
>Fileamostra02all.seq17208_2_Bacteria(100);Bacteroidetes(100);Bacteroidia(100);Cytophagales(100);Amoebophilaceae(100);Candidatus_Amoebophilus(98);	GTATTACCGCGGCTGCTGGCACGGAGTTAGCCGGTGCTTATTCTTATGGTACCTTCAATAGCCCTCGCAAGGGCTTTTTATTCCCATACAAAAGCAGTTTACAACCCTGAGGGCCTTCATCCTGCACGCGGCATGGCTGGTTCAGGCTTGCGCCCATTGACCAATATTCCCTACTGCTGCCTCCCGTAGGAGTCTGGCCCGTATCTCAGTGCCAGTGTGGGGGATCTTCCTCTTAGAACCCCGACCCATTCATCTAGCCAGCATGCGCTGATAAGACAATATGGGACATTAATCCCCGTTTCCAGGGGCTATTTCCCAGTACAAGGCAGATTATATACGTGTTACTCACCCGTGCGCCGGTCGCCAGCAACCCCGAAGTGTCCTGCTGCCCCTCGACTT…
>Fileamostra02all.seq17211_2_Bacteria(86);Bacteria_unclassified(86);Bacteria_unclassified(86);Bacteria_unclassified(86);Bacteria_unclassified(86);Bacteria_unclassified(86);	GTTTGATCCTGGCTCAGGATGAACGCTGGCGGCATGCCTAACACATGCAAGTTGAACGAACTTATATTTTTATAAATTTAAGTTAAGTAGCGGACGGGTGAGTAACATGTAAGAACCTACCTTTAGGAGGGGAATAACTACTGGAAACGGTAGCTAAAACCCTATAAGCTGCGGAGTAAAAAGTGAAAACTACCTAAAGATGGGCTTGCATCTGATTAGCTTGTTGGTAAAGTAATTGTTTACCAAGGCAATGATCAGTAGCTGGTCTAAGAGGATGATCAACCACACTGGTATTGAGACACGGACTAGACCTTTACGGAGGGCAGCAGTGAGGAATGTCCCGCATTGGGCGCAAGCATGCCGGAGCAATGCCGAGTGGAAGATGAAGGCTTTTGGGTC…
>Fileamostra02all.seq17229_2_Bacteria(94);Cyanobacteria(82);Oxyphotobacteria(82);Oxyphotobacteria_unclassified(82);Oxyphotobacteria_unclassified(82);Oxyphotobacteria_unclassified(82);	GAATTACCGCGGCGGCTGGCACGGAATTAGCCGATGCTTATTCCTTAGCTACCGTCTATTTTCTTCGCTAAGAAAAGGAGTTTACGACCCAAAAGCCTTCATCTTCCACGCGGCATTGCTCTGTCAGGCTTGCGCCCATTGCGGAAAATTCCTCACTGCTGCCCTCCGTAGAGGTCTGGGCCGTGTCTCAGTCCCAGTGTGGCTGATCATCCTCTTAGACCAACTACTGATCATTGCCTTGGTAAACAATCACTTTACCTACGAGCTAATCTGATGCAAGCGCATCTTTAGATAGTTTTCACTTATTACTCAGCAGCTTATAGGGTTTTAGCTACCGTTTCCAGTAGTTATTCCCCTCCTAAAAGTAGGTTCTTACATGTTACTCACCCGTCCGCTACT…
>Fileamostra02all.seq17248_2_Bacteria(100);Proteobacteria(100);Alphaproteobacteria(100);Rhodobacterales(100);Rhodobacteraceae(100);Ruegeria(83);	GTATCCGCGGCTCCTGGCACGGAGTTAGCCGGGGTTTCTTTACCTGCTACCGTCATTATCTTCACAGGCGAAAGAGCTTTACGACCCTAAGGCCTTCATCACTCACGCGGCATGGCTGGATCAGGGTTGCCCCCATTGTCCAAGATTCCCCACTGCTGCCTCCCGTAGGAGTCTGGGCCGTGTCTCAGTCCCAGTGTTGCTGATCATCCTCTAAAACCAGCTATAGATCGTAGGCTTGGTAGGCCATTACCCCACCAACTGCCTAATCTAACGCGGGCCAATCCTTTGGCGATAAATCTTTCCCCCGAAGGGCTCATACGGTATTACTCTCCGTTTCCAGAGGCTATTCCGTTCCAAAGGGTATGTTCCCACGCGTTACTAACCCGTCCGCCGCTCACC…
>Fileamostra02all.seq17262_2_Bacteria(100);Proteobacteria(100);Alphaproteobacteria(100);Rhodobacterales(99);Rhodobacteraceae(99);Rhodobacteraceae_unclassified(99);	AGAGTTTGATCATGGCTCAGAACGAACGCTGGCGGCAGGCCTAACATATGCAAGTCGAGCGCGCCTTCGGGTGAGCGGCGGACGGGTTAGTAACGCGTGGGAACCTACCTGGTACTAAGGAATAGCCTTTGGAAACGAAGAGTAATACCTTATACGCCCTTTGGGGGAAAGATTTATCGGTATCGGATGGGCCCGCGTTTGATTAGATTGTTGGTGGGGTAACGGCCTACCAAGTCACCGATCAATAGCTGGTTTGAGAGGATGATCAGCAACACTGGGACTGAGACACGGCCCAGACTCCTACGGGAGGCAGCAGTGGGGAATCTTGGACAATGGGCGCAAGCCTGATCCAGCCATGCCGCGTGAGTGAAGAAGGCCCTAGGGTCGTAAAGCTCTTTC…
>Fileamostra02all.seq17272_2_Bacteria(89);Bacteria_unclassified(89);Bacteria_unclassified(89);Bacteria_unclassified(89);Bacteria_unclassified(89);Bacteria_unclassified(89);	AGAGTTTGATCATGGCTCAGGATGAACGCTGGCGGCATGCCTAACACATGCAAGTTGAACGAACTTATATTTTTACAAATTTAAGTTAAGTAGCGGACGGGCGAGCAACATGTAAGAACCTACCTTTAGGAGGGGAATAACTACTGGAAACGGTAGCTAAAACCCTATAAGCTGCGGAGCAAAAAGTGAAAACTACCTAAAGATGGGCTTGCATCTGATTAGCTTGTTGGTCAAGGAATTGTTTACTAAGGGAAGAATCAGTAGATGGTCTAAGGGAGGGATCACCCTCACTGGGACTGAGACACAGCGCAGACCTCTACGGAGAGCAGCAGTGAGGGATATTCCGCAATGGGCGCGAGCGTGACGTGGCAAAGCCGCGTGGAAGATGAAGGCTTTTGA…
>Fileamostra02all.seq17284_2_Bacteria(86);Bacteria_unclassified(86);Bacteria_unclassified(86);Bacteria_unclassified(86);Bacteria_unclassified(86);Bacteria_unclassified(86);	AGAGTTTGATCCTGGCTCAGGATGAACGCTGGCGGCATGCTTAACACATGCAAGTTGAACGAGCTTAATTTATTAAGCTAAGTAGCGGACGGGTGAGTAGCGCGTAAGAACCTACCTTTAGGAGAGGAATAACTATTGGAAACGATAGCTAATACCTCATAAACTGTGGAGTAAAAGTCGAAAGCCGCCTAAAGATGGGCTTGCGTCTGATTAGCTTGTTGGTAATTTAAAAGATTACCAAGGCAACGATCAGTAGTTGGTTGAAGAGGATGATCAACACCACGGGGACTGGGACACGGCCCAGACCTCTACGGAGGGCAGCAGTGAGGAATTTTCCGCAATGGGCGAAGGCCTGACGGAGCAATGCCGCGTGGAGGATGAAGGCTTGTGAGTCGTAAA…
>Fileamostra02all.seq17326_2_Bacteria(100);Cyanobacteria(100);Oxyphotobacteria(99);Oxyphotobacteria_unclassified(99);Oxyphotobacteria_unclassified(99);Oxyphotobacteria_unclassified(99);	GTATTACCGCGGCGGCTGGCACGGAGTTAGCCGATGCTTATTCCTTAAGTACCGTCAAAATTCTTTCTTAAGAAAAGAGGTTTACAACCCACGGGCCTTCTTCCCTCACGCGGTATTGCTCCGTCAGGCTTTCGCCCATTGCGGAAAATTCCCTACTGCTGCCTCCCGTAGGAGTCTGGGCCGTGTCTCAGTCCCAGTGTGGCTGATCATCCTCTAAGACCAACTACTGATCGTAGTCTTGGTAGGCCTTTCCCCCCCCAACAAACTAATCAGACGCAAGCTCCTCTCAAGGCGGATTACTCCATTTCACTTCTCAGCATATGGGGCATTAGCAATCGTTTCCAACTGTTGTTCCCCTCCTTGAGGCAGATTCTTACGCGTTACTCACCCGTCCGCCAC…
>Fileamostra02all.seq1735_2_Bacteria(99);Cyanobacteria(95);Oxyphotobacteria(95);Oxyphotobacteria_unclassified(95);Oxyphotobacteria_unclassified(95);Oxyphotobacteria_unclassified(95);	AGAGTTTGATCCTGGCTCAGGATGAACGCTGGCGGCGTGCTTAACACATGCAAGTCGAACGAATCCTTCGGACTGAGTGGCGGACGGGTGAGTAACGCGTGAGTATCTGCCCTAAGGTGGGGGACAACCATTGGAAACGATGGCTAATACCCCATATGCCGAGCGGGGAAAGGTTTTCTGCCTTGCGATGAGCTCGCGTCTGATTAGCTAGCTGGTGGGGTAACGGCTTACCAGGGCGACGATCAGTGGCTGGAGAGAGAGGATGGACACCCGCGCTGGGACGGAGACACGGCCCAGATACCTGCGGGAGGCAGCGGTGGGGAATTTTCAGGAGTGGGCGAAAGCCGGAGGGAGAAACCCCGCGGGAGGGAGGAGGGTCTTTGGTTTGCAACCTTTTTT…
>Fileamostra02all.seq17362_2_Bacteria(96);Cyanobacteria(87);Oxyphotobacteria(87);Oxyphotobacteria_unclassified(87);Oxyphotobacteria_unclassified(87);Oxyphotobacteria_unclassified(87);	GTTTGATCCTGGCTCAGGATGAACGCTGGCGGCATGCCTAACACATGCAAGTTGAACGAACTTAAATTTTTATAAATTTAAGTTAAGTAGCGAACGGGCGAGTAACATGTAAGAACCTACCTTTAGGCGGGGGATAACCACTGGAAACGGCGGCCAAAACCCCCTAAGCTGTGGAGTAAAAAGTGAAAACTACCTAAAGATGGGCTTGCATCTGCTTAGTTTGTTGGTGAATTAATTGTTTACCAAGGCGATGAGCAGTAGTTGGTCTAAGAGGATGATCAACCACACTGGGACTGAGACACGGCCCAGACCTCGACGGAGGGCAGCAGTGAGGAATTTTCCGCAATGGGCGAAAGCCTGACGGAGCAATGCCGCGTGGATGATGAAGGCTTTTGAGTC…
>Fileamostra02all.seq17409_2_Bacteria(100);Bacteroidetes(100);Bacteroidia(100);Flavobacteriales(100);Flavobacteriaceae(100);Tenacibaculum(100);	GAATTACCGCGGCGGCTGGCACGGAGTTAGCCGGTGCTTATTCTTATGGTACCGTCAAGCCTCTACACGTAGAGGGGTTTCTTCCCATATAAAAGTAGTTTACAACCCATAGGGCAGTCTTCCTACACGCGGCATGGCTGGTTCAGAGTTGCCTCCATTGACCAATATTCCTCACTGCTGCCTCCCGTAGGAGTCTGGTCCGTGTCTCAGTACCAGTGTGGGGGATAATCCTCTCAGACCCCCTACCTATCAGGACGCATAGTCATCTTGTACCGATAAATCTTTAATTAAAATATGATGCCATATCTCAACATTATGGAGTATTAATCTTCATTTCTAAAGGCTATCCTCCTGTACAAGGCAGATTCTATACGCGTTACGCATCCGTGCGCCGGTCGC…
>Fileamostra02all.seq17417_4_Bacteria(100);Proteobacteria(100);Alphaproteobacteria(100);Rhodobacterales(100);Rhodobacteraceae(100);Rhodobacteraceae_unclassified(100);	AGAGTTTGATCCTGGCTCAGAACGAACGCTGGCGGCAGGCCTAACACATGCAAGTCGAGCGCGCCTTCGGGTGAGCGGCGGACGGGTTAGTAACGCGTGGGAACCTACCTGGTACTAAGGAATAGCCTTTGGAAACGAAGAGTAATACCTTATACGCCCTTTGGGGGAAAGATTTATCGGTATCGGATGGGCCCGCGTTTGATTAGATTGTTGGTGGGGTAACGGCCTACCAAGTCACCGATCAATAGCTGGTTTGAGAGGATGATCAGCAACACTGGGACTGAGACACGGCCCAGACTCCTACGGGAGGCAGCAGTGGGGAATCTTGGACAATGGGCGCAAGCCTGATCCAGCCATGCCGCGTGAGTGAAGAAGGCCCTAGGGTCGTAAAGCTCTTTC…
>Fileamostra02all.seq17439_2_Bacteria(95);Bacteria_unclassified(95);Bacteria_unclassified(95);Bacteria_unclassified(95);Bacteria_unclassified(95);Bacteria_unclassified(95);	GAATTACCGCGGCTGCTGGCACGGAATTAGCCGATGCTTATTCCTTAGCTACCGTCTATTTTCTTCGCTAAGAAAAGGAGTTTACGACCCAAAAGCCTTCATCTTCCACGCGGCATTGCTCCGTCAGGCTTGCGCCCATTGCGGAAAATTCCTCACTGCTGCCCTCCGTAGAGGTCTGGGCCGTGTCTCAGTCCCAGTGTGGTTGATCATCCTCTTAGACCAACTACTGATCATTGCCTTGGTAAACAATTACTATACCAGCAAGATAGTCAGATGCGATCCCGTCTTTAGGTGGTTTTCACTTTTTACTCCGCAGCTTATAGGATTTTAGCGACCGTTTCCAGTAGTTATTCCCCTCCGAAAGGTAGGGTCTTACATGTTACTCACCCGTGCGCTACT…
>Fileamostra02all.seq17441_2_Bacteria(95);Cyanobacteria(89);Oxyphotobacteria(89);Oxyphotobacteria_unclassified(89);Oxyphotobacteria_unclassified(89);Oxyphotobacteria_unclassified(89);	TGATCCTGGCTCAGGATGAACGCTGGCGGCATGCCTAACACATGCAAGTTGAACGAACTTAAATTTTTATAAATTTAAGTTAAGTAGCGAACGGGTGAGTAACATGTAAGAACCTACCTTTAGGCGGGGGATAACCACTGGAAACGGCGGCTAAAACCCCATAAGCTGTGGAGTAAAAAGGGAAAACTACCTAAAGATGGGCTTGCATCTGATTAGTTTGTTGGTGAATTAATTGTTTACCAAGGTGATGATCAGTAGTTGGTGTAAGAGGATGATCAACCACACTGGGACTGTGACACGGCCCAGACCTCTACGGAGGGCAGCGGTGAGGAATTTTCCGCAATGGGCGAAAGCCTGACGGAGCAATGCCGCGTGGATGATGAAGGCTTTTGAGTCGTA…
>Fileamostra02all.seq17450_2_Bacteria(95);Cyanobacteria(86);Oxyphotobacteria(86);Oxyphotobacteria_unclassified(86);Oxyphotobacteria_unclassified(86);Oxyphotobacteria_unclassified(86);	GTATTACCGCGGCGGCTGGCACGGAGTTAGCCGATGCTTATTCATTAAGTACCGTCATTATTCTTCCTTAATAAAAGAGGTTTACAACCCATAGGCAGTCATCCCTCACGCGGTATTGCCCCGTCAGGCTTTCGCCCATTGCGGAAAATTCCCCACTGCTGCCTTCCGTAGAAGTCTGGACCGTGTCTCAGTTCCAGTGTGGCTGATCATCCTTTCAAACCAGCTACTGATCGTAGTCTTGGTAGACCATTCCCCCACCAACAAACTAATCTGGCGTGAGCTCATCTTCATGCGAATAATCATTTCATGCGTAAGCATATGGGTCATTAGCATTCTCTTCCAACTGTTATTCCCCGGCTAAATGTAGATCCTCACGTTTCACTCCCCCGTCTGCTGGCA…
>Fileamostra02all.seq17465_2_Bacteria(98);Bacteria_unclassified(98);Bacteria_unclassified(98);Bacteria_unclassified(98);Bacteria_unclassified(98);Bacteria_unclassified(98);	AGAGTTTGATCATGGCTCAGGGTGAACGCTAGCGGTGCGCCTAACACATGCAAGTCGAGCGGTAACGTTATTTTTGATTCCTTCGGGATGATTAAATATTGTGAGAGCGGCGAACGGGTGAGTAACACGTTGGTATCTGCCCCCAAGTCAGGGATAGCCATTGGAAACGATGATTAATACCGGATAGTCTCTTCGGAGTAAAGATTTATTGCTTGGGGAGGAACCTGCGTTCTATCAGCTTGTTGGTAAGGCTATGACGGATAGCTGGTCTAAGAGGATGATCAACCACACTGGGACTGAGACACGGCCCAGACCTCTACGGAGGGCAGCAGTGAGGAATTTTCCGCAATGGGCGAAAGCCTGACGGAGCAATGCCGCGTGGAGGATGAAGGCTTGTGA…
>Fileamostra02all.seq17466_2_Bacteria(90);Bacteria_unclassified(90);Bacteria_unclassified(90);Bacteria_unclassified(90);Bacteria_unclassified(90);Bacteria_unclassified(90);	AGAGTTTGATCCTGGCTCAGGATGAACGCTGGCGGCATGCCTAACACATGCAAGTTGAACGAACTTAAATTTTTATAAATTTAAGTTAAGTAGCGAACGGGTGAGTAACATGTAAGAACCTACCTTTAGGCGGGGGATAACCACTGGAAACGGCGGCTAAAACCCCATAAGCTGTGGAGTAAAAAGTGAAAACTACCTAAAGATGGGCTTGCCTCTGATTAGTTTTATGGTGAATTAATTGTTTACCAAGGCGATGCGGAGTAGTTGGTCTAAGAGGAAGATCAACCAAACAGCGACTGAGACACGGCACAGACCTCAGCGGAGGACAGCAGTGAGGAATTTTCCGCAATGGGCGAAAGCCTGACGGAGCAATGACGCGTAGATGATGAAGGCTTTGGA…
>Fileamostra02all.seq17488_2_Bacteria(93);Cyanobacteria(86);Oxyphotobacteria(86);Oxyphotobacteria_unclassified(86);Oxyphotobacteria_unclassified(86);Oxyphotobacteria_unclassified(86);	CGGCTGCTGGCACGGAATTAGCCGATGCTTATTCCTTAGCTACCGTCTATTTTCTTCGCTAAGAAAAGGAGTTTACGACCCAAAAGCCTTCATCTTCCACGCGGCATTGCTCCGTCAGGCTTGCGCCCATTGCGGAAAATTCCTCACTGCTGCCCTCCGTAGAGGTCTGGGCCGTGTCTCAGTCCCAGTGTGGTTGATCATCCTCTTAGACCAACTACTGATCATTGCCTTGGTAAACAATTACTTTACCTACATGCTAAACCGAAGCAAACCCTTCTTTAGGTAGTTTTCACTTTTTACTCCGCAGCTTATAGGGTAGTAGCTACCGTTTCCAGTAGGTATTCCCCTCCTAAAGGTAGGTTCTTACATGTTACTCTCCCGTCCGCTACTTAACTTAAA…
>Fileamostra02all.seq17492_2_Bacteria(98);Cyanobacteria(97);Oxyphotobacteria(97);Oxyphotobacteria_unclassified(97);Oxyphotobacteria_unclassified(97);Oxyphotobacteria_unclassified(97);	AGAGTTTGATCATGGCTCAGGATGAACGCTGGCGGTATGCCTAACACACGCAAGTTGAACGAGGATTTATCCTAGTAGCGGGCGGGGGAGTAATACGTGAGAACCTACCTTTAGGAGGGGAATAACAGTTGGAAACGACTGCTAATGCCCCATATGCTTACGAGTGAAATGATTTTTCGCCTGAAGATGAGCTCACGCCTGATTAGTTGGTTGGTAGGGCAATGGCCTACTAAGACTACGATCAGTAGCTGGTGTGAGGGGATGCTCAGCCACACTCGAACTGAGACACGATCCAGACTTCTACGGAAGGCAGCAGTGGGCAATTTTCCGCAATGGGCGAAAGCGTGACGGAGCAATACCGCGTGAGGGATGACTGCCTGTGGGTTGTAAACCTCTTTT…
>Fileamostra02all.seq17561_2_Bacteria(97);Cyanobacteria(83);Oxyphotobacteria(83);Oxyphotobacteria_unclassified(83);Oxyphotobacteria_unclassified(83);Oxyphotobacteria_unclassified(83);	GTATTACCGCGGCTGCTGGCACGGAATTAGCCGATGCTTATTCCTTAGCTACCGTCTATTTTCTTCGCTAAGAAAAGGAGTTTACGACCCAAAAGCCTTCATCTTCCACGCGGCATTGCTCCGTCAGGCTTGCGCCCATTGCGGAAAATTCCTCACTGCTGCCCTCCGTAGAGGTCTGTGCCGTGTCTCAGTCCCAGTGTGGTTGATCATCCTCTTAGACCAACTACTGATCATTGCCTTGGTAAACAATTACTTTACCAACAAGCTAATCAGATACAAGCCCATCTTTAGGTAGTTTGCACTTTTGACTCCGGAGCTTATAGGGTTTTAGCTACCGTTTCCAGTAGTTATTCCCCTCCTAAAGGTAGGTTCTTACATGATACTCGCCCGTCCGCTGCT…
>Fileamostra02all.seq17577_2_Bacteria(98);Cyanobacteria(92);Oxyphotobacteria(92);Oxyphotobacteria_unclassified(92);Oxyphotobacteria_unclassified(92);Oxyphotobacteria_unclassified(92);	GTATTACCGCGGCGGCTGGCACGGAGTTAGCCGATGCTTCTTCCTTAGTTAACGTCTTGTTTCTTCGCTAAGAAAAGGAGTTTACGACTCACAAGCCTTCATCCTCCACGCGGCATTGCTCCTTCAGGCTTTCGCCCATTGCGGAAAATTCCTCACTGCTGCCCTCCGTAGAGGTCTGGGCCGTGTCTCAGTCCCAGTGTGGTTGATCATCCTCTTAGACCAACTACTGATCGTTGCCTTGGTAATCTTTTAAATTACCAACAAGCTAATCAGACGCAAGCCCATCGTTAGGCGGCTTTCGCCTTTTACTCCACAGTGTATGAGGTATTAGCTATCGTTTCCAATAGTTATTCCTCTCCTAAAGGTAGGTTCTTACGCGCTACGCACCCGTCCGCTACT…
>Fileamostra02all.seq1762_2_Bacteria(98);Cyanobacteria(85);Oxyphotobacteria(85);Oxyphotobacteria_unclassified(85);Oxyphotobacteria_unclassified(85);Oxyphotobacteria_unclassified(85);	AGAGTTTGATCCTGGCTCAGGATGAACGCTGGCGGCATGCCTAACACATGCAAGTTGAACGAACTTAAATTTTTATAAATTTAAGTTAAGTAGCGAACGGGTGAGTAACATGTAAGAACCTACCTTTAGGCGGGGGATAACCACTGGAAACGGCGGCTAAAACCCCCTAAGCTGTGGAGTAAAAAGTGAAAACTACCTAAAGATGGGCTTGCATCTGATTAGTTTGTTGGTGAATTAATTGTTTACCAAGGCGATGATCAGTAGTTGGTCTAAGAGGATGAACAACCACACTGGGACTGAGACACGGCCCAGACCTCTACGGAGGGCGGAAGTGAGGAATTTTCCGCAATGGGCGAAAGCCTGACGGAGGAATGCCGCGTGGATGATGAAGGCTTTTGA…
>Fileamostra02all.seq17667_2_Bacteria(100);Proteobacteria(100);Alphaproteobacteria(100);Rhodobacterales(100);Rhodobacteraceae(100);Rhodobacteraceae_unclassified(100);	CGGCTGCTGGCACGGAGTTAGCCGGGGTTTCTTCTACTGCTACCGTCATTATCTTCACAGTTGAAAGAGCTTTACGACCCTAGGGCCTTCTTCACTCACGCGGCATGGCTGGATCAGGCTTGCGCCCATTGTCCAAGATTCCCCACTGCTGCCTCCCGTAGGAGTCTGGGCCGTGTCTCAGTCCCAGTGTTGCTGATCATCCTCTCAAACCAGCTATTGATCGGTGACTTGGTAGGCCGTTACCCCACCAACAATCTAATCAAACGCGGGCCCATCCGATACCGATAAATCTTTCCCCCAAAGGGCGTATAAGGTATTACTCTTCGTTTCCAAAGGCTATTCCTTAGTACCAGGTAGGTTCCCACGCGTTACTAACCCGTCCGCCGCTCACCCGAAGGC…
>Fileamostra02all.seq17680_2_Bacteria(100);Proteobacteria(100);Alphaproteobacteria(100);Rhodobacterales(100);Rhodobacteraceae(100);Rhodobacteraceae_unclassified(100);	AATTACCGCGGCTGCTGGCACGGAGTTAGCCGGGGTTTCTTTACCAGGTACTGTCATTATCATCCCTGGCGAAAGAGCTTTACGACCCTAAGGCCTTCGTCACTCACGCGGCATGGCTAGATCAGGCTTTCGCCCATTGTCTAAGATTCCCCACTGCTGCCTCCCGTAGGAGTCTGGGCCGTGTCTCAGTCCCAGTGTTGCTGATCATCCTCTCAAACCAGCTACTGATCGTAGACTTGGTAGGCCGTTACCCCACCAGCTATCTAATCAGACGCGGGCTAATCCATCACCGATAAAGCTTTCCCCCGAAGGGCGTATACGGTATTCCTCTTCGTTTCCAAAGGCTCTTCCGTAGTGAAGGGTATATTCCCCCGCGTTACTAACCCGTCCGCCGCTCAC…
>Fileamostra02all.seq17713_2_Bacteria(83);Bacteria_unclassified(83);Bacteria_unclassified(83);Bacteria_unclassified(83);Bacteria_unclassified(83);Bacteria_unclassified(83);	GTATTACCGCGGCTGCTGGCACGGAATTAGCCGATGCTTATTCCTTAGCTACAGTCTATTTTCTTCGCTAAGAAAAGGAGTTTACACCCCACAAACCTTCATCTTCCACGCGCCATTGCTCCGTCAGACTTTCTCCCATTGCGCAAAATTCCTCACTGCTGCCCTCCGTAGAGGTCTGGGCAGTGTCTCAGTCCCCGTGTGGTTGATCATCCTCTTTGACCACCTACTGATCATTGCCTTGGTAAACAATTTCGTTACCAACAACCCAATCAGCAGCAAGACCAGCTTTAGGTAGTTTTCTCTTTTTACTACTCCGCTTATAGGGTTTTAGTTACCGTTTTCAGTAGTTGTTCCCCTCCTAAATGTAGGTTCTTACATGTTACTCACCCGTCCGCTACT…
>Fileamostra02all.seq17729_2_Bacteria(100);Bacteroidetes(100);Bacteroidia(100);Flavobacteriales(96);Flavobacteriaceae(96);Flavobacteriaceae_unclassified(96);	GCTGCTGGCACGGAGTTAGCCGGTGCTTATTCGTAGAGTACCGTCAGTGTTCTACACGTAGAACAGTTTCTTCCTCTATAAAAGAAGTTTACAACCCATAGGGCAGTCATCCTTCACGCGGCATGGCTGGTTCAGAGTTGCCTCCATTGACCAATATTCCTCACTGCTGCCTCCCGTAGGAGTCTGGTCCGTGTCTCAGTACCAGTGTGGGGGATCTCCCTCTCAGGACCCCTACCTATCGTCGCCATGGAAATCTTTAAACTTTGAATGATGCCAATCAAAATCACCATGAGGTATTAATCTTCATTTCTAAAGGCTATCCCTCAGTAATAGGTAGGTTTCATACGCGTTACGCACCCGTGCGCCGGTCGTCATCTTCAGCAAGCTGAAATGTTACCC…
>Fileamostra02all.seq17751_2_Bacteria(97);Cyanobacteria(80);Oxyphotobacteria(80);Oxyphotobacteria_unclassified(80);Oxyphotobacteria_unclassified(80);Oxyphotobacteria_unclassified(80);	AGAGTTTGATCCTGGCTCAGGATGAACGCTGGCGGCATGCTTAACACATGCAAGTTGAACGAGCTTAATTTATTAAGCTAAGTAGCGGACGGGTGAGTAGCGCGTAAGAACCTACCTTTAGGAGAGGCATAACTATTGGAAACGATAGCTAATACCTCATAAACTGTGAAGTAAAAGCCGAAAGCCGCCTAAAGATGGGCTTGCGTCTGACTACCTTGTGGGCAATTTAAAAGATTACCAAGGCAACGATCAGTAGTTGGTCTAAGAGGATGATCGACAACACTGGGACTGAGACACGGCCCAGGCCTCTACGGAGGGCAGCAGTGAGGAATTTTCCGCAAGGGGCAGAAGCCTGACGGAGCAATGCGGAGTGGAGGATGAAGGCTTGTGAGTCGTAAA…
>Fileamostra02all.seq17812_2_Bacteria(91);Bacteria_unclassified(91);Bacteria_unclassified(91);Bacteria_unclassified(91);Bacteria_unclassified(91);Bacteria_unclassified(91);	AGAGTTTGATCCTGGCTCAGGATGAACGCTGGCGGCATGCTTAACACATGCAAGTTGAACGAACTTAAATTTTTATAAATTTAAGTTAAGTAGCGAACGGGTGAGTAACATGTAAGAACCTACCTTTAGGCGGGGGATAACCACTGGAAACAGCGGCTAAAACCCCATAAGCTGTGGAGTAAAAAGTGAAAACTACCTAAAGATGGGCGTTCATCTGATTAGTTTGTTGGCGAATTAATTGTTTACCAAGGCGATGATCAGTAGTTGGTCTAAGAAGATGATCAACCACCCTGGGACTGAGACACGGCCCAGACCTCTACGGAGGGCAGCAGTGAGGAATTTTCCGCAATGGGCGAAAGCCTGACGGAGCAATGCCGCGTGGATGATGAAGGCTTTTGA…
>Fileamostra02all.seq17864_2_Bacteria(100);Proteobacteria(99);Alphaproteobacteria(97);Alphaproteobacteria_unclassified(97);Alphaproteobacteria_unclassified(97);Alphaproteobacteria_unclassified(97);	AGCTTTTTCTCCTTTCTCCTCCCTCACGCTGGCGGCAGGCCTAACACATGCAAGTCGAACGCGCCTTCGGGTGAGCGGCGGACGGGGGAGTAACGCGTGGGAACCTACCTGGTACTAAGGGGTAGCCTTTGGAAACGAAGAGTAATACCTCATACGCTCCTTGGGGGAAAAATTTATCTGTATCGGATGAGCCCGCGTTGGTTTAGATTGTTGTTGGGGTAATGGCCTACCAAGTCACCGATCAATAGCTGGTTTGAGAGGATGACCAGCACCCCTGGGACTGAGCCACGGCCCAGCCTCCTACGGGAGGCAGCAGTGGGGAATTTTGGCCAATGGGCGCAAGCCTGATCCAGCCATGCCGCGTGAGTGAAGAAGGCCCTAGGGTCGTAAAGCTCTTTC…
>Fileamostra02all.seq17872_2_Bacteria(84);Bacteria_unclassified(84);Bacteria_unclassified(84);Bacteria_unclassified(84);Bacteria_unclassified(84);Bacteria_unclassified(84);	AGAGTTTGATCCTGGCTCAGGATGAACGCTGGCGGCATGCCTAACACATGCAAGTTGAACGAACTTATATTTTTATAAATTTAAGTTAAGTAGCGGACGGGCGAGTAACATGTAAGAACCTACCTTTAGGAGGGGAATAACTACTGGAAACGGTAGCTAAAACCCTATAAGCTGCGGAGTAAAAAGTGAAAACTACCTAAAGATGGGCTTGCATCTGATTAGCTTGTTGGTAAAGAAATTGTTTACCAAGGCAATGAACAGTAGTTGGTGTAAGAGGATGAACAAGCACACTCGGAATGAGACACAGACCAGACCTCTCCGGAGGACAGCAGTGAGGAATTTTCCGCAAAGGGCGCAGGCCTGCCGGACCAATACCGCGTGGAAGATGAGGGCTTTTGG…
>Fileamostra02all.seq1787_2_Bacteria(97);Cyanobacteria(83);Oxyphotobacteria(83);Oxyphotobacteria_unclassified(83);Oxyphotobacteria_unclassified(83);Oxyphotobacteria_unclassified(83);	GTATTACCGCGGCTGCTGGCACGGAATTAGCCGATGCTTATTCCTTAGCTACCGTCTATTTTCTTCGCTAAGAAAAGGAGTTTCCGACCCAAAAGCCTTCACCTTCCACGCGCCATTGCTCCGTCAGGCTTCCGCCCATTGCGGAAAATTCCTCACTGCTGCCCTCCGTAGAGGTCTGGGCCGTGTTTCAGTCCCAGTGTGGTTGTTCATCCTCTTAGCCCAACTACTGACCATTGCCTTGGTAAACAATTTCTTTACCAACAAGCTAATCAGAAGCAATCCCATCATTAGGTGGTTTTCACTTTTTAGTCCGCAGCTTATAGGGTTTTAGCTACCGTTTCCAGTAGTTATTCCCCTCCTAAAGGTAGGTTCTTACAGGTTACTCCCCCGTCCGCTACT…
>Fileamostra02all.seq17881_2_Bacteria(100);Planctomycetes(100);Phycisphaerae(100);Phycisphaerales(100);Phycisphaeraceae(100);Algisphaera(100);	AGAGTTTGATCCTGGCTCAGATCGAACGCTGGCGGCATGGCTAAAACATGCAAGTCGAACGAGAAGCCATCTTCGGATGGTGGACAGTGGCGAAAGGGCGAGTAATGCGTTTCTAACGTACCTCCAAGCCAGGGATAGCATCGAGAAATCGGTGGTACTACCTGATGACCCCGTAGTGTCGTATGGCACAGCGGGCAAAGGCTTGCTACTTGGAGATCGGGGAACGCCCTATCAGCTTGTTGGTGAGGTAGTGAGGGCGCGCCCCGCTGCAGCTGGACTGCGACGCTGGCCGGACTCCTACGGGAGTCTGACGTAACGAGTATTCCGCAATGCCCGAAAGCGTGGCGGGGCAATGCCGCGTGCAGGATGAGGCCCCTCGGGGTGTAAACTGCTGTCAGG…
>Fileamostra02all.seq1788_2_Bacteria(96);Cyanobacteria(82);Oxyphotobacteria(82);Oxyphotobacteria_unclassified(82);Oxyphotobacteria_unclassified(82);Oxyphotobacteria_unclassified(82);	AGAGTTTGATCCTGGCTCAGGATGAACGCTGGCGGCATGCTTAACACATGCAAGTTGAACGAGCTTAATTTATTAAGCTAAGTAGCGGACGGGTGAGTAGCGCGTAAGAACCTACCTTTAGGAGAGGAATAACTATTGGAAACGATAGCTAATACCTCATAAACTGTGGAGAAAAAGGCGAAAGCCGCCTAAAGATGGGCTTGCGTCTGATTAGCTTGTTGGCAATTTAAAAGATTACCAAGGCAACGATCAGTAGTCGGTCAAAGAGGATGAGCAACCACACTGGGACTTAGACACGGCCCGGACCTCTACGGAGGGCAGCAGTGAGGAATTTTCCGCAATGGGAGAAAGCCTGGCGGAGCAATGCCGCGTGGAGGATGAAGGCTTGTGAGTGGTAAA…
>Fileamostra02all.seq18005_2_Bacteria(97);Cyanobacteria(87);Oxyphotobacteria(87);Oxyphotobacteria_unclassified(87);Oxyphotobacteria_unclassified(87);Oxyphotobacteria_unclassified(87);	GAATTACCGCGGCTGCTGGCACGGAATTAGCCGATGCTTATTCCTTAGCTACCGTCTATTTTCTTCGCTAAGAAAAGGAGTTTACGACCCAAAAGCCTTCATCTTCCACGCGGCATTGCTCCGTCAGGCTTGCGCCCATTGCGGAAAATTCCTCACTGCTGCCCTCCGTAGAGGTCTGGGCCGTGTCTCAGTCCCAGTGTGGTTGATCATCCTCTTAGACCAACTACTGATCATTGCCTTGGTAAACAATTAGTTTACGAACAAGCTAATCAGATGCAAGTCTATCTTTAGGTAGTTTACACATTTTACGCCGCAGCTTATTGGGTTTTAGTTAACGTTTCCAGTAGTTATTCCCCTCCGAAAGGTAGGTTCTTCCATGTTACTCACCCGTCCACTACT…
>Fileamostra02all.seq18026_2_Bacteria(94);Bacteria_unclassified(94);Bacteria_unclassified(94);Bacteria_unclassified(94);Bacteria_unclassified(94);Bacteria_unclassified(94);	AGAGTTTGATCATGGCTCAGGATGAACGCTGGCGGCATGCTTAACACATGCAAGTTGAACGAGCTTAATTTATTAAGCTAAGTAGCGGACGGGTGAGAAGCGCGTAAGAACCTATCTTTAGGAGAGGAATAACTATTGGAAACGATAGCTAATACCTCATAAACTGTGGAGTAAAAGGCGAAAGCCGCCTAAAGATGGGCTTGCGTCTGATTAGCTTGTTGGTAATTTAAAAGATTACCAAGGCAACGATCAGTAGTTGGTCTAAGAGGATGATCAACCACACTGGGAGTGAGACGCGGCCCAGACCTCTACGGAGGGCAGCAGTGAGGAATTTTCCGCAAGGGGCGAGAGCCTGGCGGAGCAATGCCGCGTGGGGGATGAAGGCTTGTGAGTCGTAAA…
>Fileamostra02all.seq18048_2_Bacteria(100);Proteobacteria(100);Gammaproteobacteria(100);Alteromonadales(99);Pseudoalteromonadaceae(89);Algicola(86);	GCGGCTGCTGGCACGGAGTTAGCCGGTGCTTCTTCTGCGAGTAACGTCAAACATAGCAGGTATTAACTACTACATCTTCCTCCTCGCTGAAAGTGCTTTACAACCCGAAGGCCTTCTTCACACACGCGGCATGGCTGCATCAGGGTTCCCCCCATTGTGCAATATTCCCCACTGCTGCCTCCCGTAGGAGTCTGGACCGTGTCTCAGTTCCAGTTTGGCTGATCATCCTCTCAGACCAGCTTGGGATCCTTGAAAGGCGAGAGCCGAAGCCCCCTTTGTGCCGTAGCAATTATGCGGTATTAGCAGTCGTTTCCAACTGTTGTCCCCCACCTCAAGGCAAATTCCCAAGCATTACTCACCCGTCCGCCACTCGTCAGCAAAGAAGCAAGCTTCTTTCTG…
>Fileamostra02all.seq18098_2_Bacteria(100);Proteobacteria(100);Alphaproteobacteria(100);Rhodobacterales(99);Rhodobacteraceae(99);Rhodobacteraceae_unclassified(99);	GTTTGATCATGGCTCAGAACGAACACTGGCGGCAGGCCTAACACATGCAAGTCGAGCGCGCCTTCGGGTGAGCGGCGGACGGGTTAGTAACGCGTGGGAACCTACCTGGTACTAAGGAATAGCCTTTGGAAACGAAGAGTAATACCTTATACGCCCTTTAGGGGAAAGATTTATCGGTATCGGATGGGCCCGCGTTTGATTAGATTGTTGGTGGGGTAACGGCCTACCAAGTCACCGATCAATAGCTGGTTTGAGAGGATGATCAGCAACACTGGGACTGAGACACGGCCCAGACTCCTACGGGAGGCAGCAGTGGGGAATCTTGGACAATGGGCGCAAGCCTGATCCAGCCATGCCGCGTGAGTGAAGAAGGCCCTAGGGTCGTAAAGCTCTTTCAAC…
>Fileamostra02all.seq18105_2_Bacteria(100);Proteobacteria(100);Alphaproteobacteria(100);Rhodobacterales(98);Rhodobacteraceae(98);Rhodobacteraceae_unclassified(98);	GAATTACCGCGGCGGCTGGCACGGAGTTAGCCGGGGTTTCTTCTACTGCTACCGTCATTATCTTCACAGTTGAAAGAGCTTTACGACCCTAGGGCCTTCTTCACTCACGCGGCATGGCTGGATCAGGCTTGCGCCCATTGTCCGAGATTCCCCACTGCTGCCTCCCGTAGGAGTCTGGGCCGTGTCTCAGTCCCAGTGTTGCTGATCATCCTCTCAAACCAGCTATTGATCGGTAACTTGGTAGGCCGTTACCCCACCAACAATCTAATCAATCGCGGGCCCATCCGATCCCAATAAATCTTTCCCCCAAAGGGCGTATAAGGTATTGCTCTTCGTTTCCAAAGGCTATTCCTTAGTACCAGGTATGTTCCCACGCGTTACTAACCCGTCCGCCGCTCA…
>Fileamostra02all.seq18155_2_Bacteria(85);Bacteria_unclassified(85);Bacteria_unclassified(85);Bacteria_unclassified(85);Bacteria_unclassified(85);Bacteria_unclassified(85);	GAATTACCGCGGCGGCTGAGCCAGGATCAAACTCTTAGACCAACTACTGATCGTTGCCTTGGTAATCTTTTAAATTACCAACAAGCTAATCAGACGCAAGCCCATCTTTAGGCGGCTTTCGCCTTTTACTCCACAGTTTATGAGGTATTAGCTATCGTTTCCAATAGTTATTCCTCTCCTAAAGGTAGGTTCTTACGCGCTACTCACCCGTCCGCTACTTAGCTTAATAAATTAAGCTCGTTCAACTTGCATGTGTTAAGCATGCCGCCAGCGTTCATCCTGAGCCATGATCAAACTCT
>Fileamostra02all.seq18208_2_Bacteria(98);Cyanobacteria(81);Oxyphotobacteria(81);Oxyphotobacteria_unclassified(81);Oxyphotobacteria_unclassified(81);Oxyphotobacteria_unclassified(81);	AGAGTTTGATCCTGGCTCAGGATGAACGCTGGCGGCATGCCTAACACATGCAAGTTGAACGAACTTAAATTTTTATAAATTTAAGTTAAGTAGCGAACGGGTGAGTAACATGTAAGAACCTACCTTTAGGCGGGGGATAACCACTGGAAACGGCGGCTAAAACCCCATAAGCTGTGGAGTAAAAAGTGAAAACTACCTAAAGATGGGCTTGCATCTGATTAGTTTGTTGGTGAATTAATTGTTTACCAAGGCGATGATCAGTAGTTGGTGTAAGAGGATGATCAACCACACTGAGACTGAGACACGGCCCAGACCTCAACGGAGGGCAGCAGTGAGGAATTTTGCGCAATGGGCGAAAGCCTGACGGAGCAATGCCGCGTGGATGATGAAGGCTTTTGA…
>Fileamostra02all.seq18218_2_Bacteria(86);Bacteria_unclassified(86);Bacteria_unclassified(86);Bacteria_unclassified(86);Bacteria_unclassified(86);Bacteria_unclassified(86);	GAATTACCGCGGCTGCTGGCACGGAATTAGCCGATGCTTATTCCTTAGCTACCGTCTATTTTCTTCACTAAGAAAAGGATTTTACGACTCAAAAGCCTTCATCATCCACGCGGCATTGCTCCGTCAGGCTTTCGCCCATTGCGGAAAATTCCTCACTGCTGCCCTCCGTAGAGGTCTGGGCCGTGTCTCAGTCCCAGTGTGGTTGATCATCCTCTTAGACCAACTACTGATCATCGCCTTGGTAAACAATTAACTACCCGACAACACACACAGTGGCAAGCAGATGTTGAGGTGTTTTTCACTTTTTCCTCCACAGGTTAAGGGTGTTTAGCCGCCGTTTCCAGTGGTTATCCCCCGCCAAAAGGTAGGTTCGTACATGTTACTCGCCCGTGCGCTACT…
>Fileamostra02all.seq18236_2_Bacteria(100);Bacteroidetes(100);Bacteroidia(100);Flavobacteriales(100);Flavobacteriaceae(100);Flavobacteriaceae_unclassified(100);	GTATTACCGCGGCTGCTGGCACGGAGTTAGCCGGTGCTTATTCATATAGTACCGTCAAATTCCCACACGTGGGAGTGTTTCTTCCTATATAAAAGCAGTTTACAACCCATAGGGCAGTCTTCCTGCACGCGGCATGGCTGGATCAGAGTTGCCTCCATTGTCCAATATTCCTCACTGCTGCCTCCCGTAGGAGTCTGGTCCGTGTCTCAGTACCAGTGTGGGGGATCTCCCTCTCAGGACCCCTATCTATCTTATACCAATAAATCTTTACTATAATTGTGATGCCACATCTATAGACCATGGAGTATTAATCTTCATTTCTAAAGGCTATCCTCCAGTATAAGGCAAATTGTATACGCGTTACGCACCCGTGCGCCGGTCGTCAGCGGATTGCAAGCA…
>Fileamostra02all.seq18355_2_Bacteria(100);Proteobacteria(100);Gammaproteobacteria(100);Alteromonadales(100);Pseudoalteromonadaceae(98);Algicola(97);	GTATTAACCGCGGCTGCTGGCACGGAGTTAGCCGGTGCTTCTTCTGCGAGTAACGTCAAACATAGCAGGTATTAACTACTATATCTTCCTCCTCGCTGAAAGTGCTTTACAACCCGAAGGCCTTCTTCACACACGCGGCATGGCTGCATCAGGGTTTCCCCCATTGTGCAATATTCCCCACTGCTGCCTCCCGTAGGAGTCTGGACCGTGTCTCAGTTCCAGTGTGGCTGATCATCCTCTCAGACCAGCTCCCTAATCCCACTTGGGCTTCTCTAAAGGCGAGAGCCGGAGCCCCCTTTGTGCCGTAGCAATTATGCGGTATTAGCAGTCGTTTCCAACTGTTGTCCCCCACCTCAAGGCAAATTCCCAAGCATTACTCACCCGTCCGCCACTCGTCAG…
>Fileamostra02all.seq18375_2_Bacteria(98);Cyanobacteria(83);Oxyphotobacteria(83);Oxyphotobacteria_unclassified(83);Oxyphotobacteria_unclassified(83);Oxyphotobacteria_unclassified(83);	AGAGTTTGATCCTGGCTCAGGATGAACGCTGGCGGCATGCCTAACACATGCAAGTTGAACGAACTTAAATTTTTATAAATTTAAGTTAAGTAGCGAACGGGTGAGTAACATGTAAGAACCTCCCTTTAGGCGGGGGATAAACACTGGAAACGGCGGCTAAAATCCCATAAGCTGTGGAGTAAAAAGTGAAAACTACCTAAAGATGGGCATGCATCTGATTAGTTTGTTGGTGAATTAATTGTTTACCAAGGCGATGATCAGTAGTTGGTCTAAGAGGATGATCAAACACACTGGGACTGAGACACGGCCCAGACCTCTACGGAGGGCAGCAGTGAGGAATTTTCCGCAATGGGCGAAAGCCTGACGGAGCAATGCCGCGTGGATGATGAAGGCTTTTGA…
>Fileamostra02all.seq18381_2_Bacteria(88);Bacteria_unclassified(88);Bacteria_unclassified(88);Bacteria_unclassified(88);Bacteria_unclassified(88);Bacteria_unclassified(88);	GAGTTTGAGCATGGCTCAGGATGAACGCTGGCGGCATGCCTAACACATGCAAGTTGAACGAACTTAAATTTTTATAAATTTAAGTTAAGTAGCGAACGGGTGAGCAACATGTAAGAACCTACCTTTAGGCGGGGGATAACCACTGGAAACGGCGGCTAAAACCCCATAAGCTGTGGAGTAAGAAGTGAAAACTACCTAAAGATGGGCTTGCATCTGATTAGTTTGTTGGTGAATTAATTGTTTACCAAGGCGATGATCAGTAGTTGGTCTAAGCGAATGATCAACCGCACTTGGACTGAGACACGGCCCAGACCTCTACGGAGGGCAGCAGTGAGGAATTTTCCGCAATGGGCGAAAGCCTGAAGGAGCAATGCCGGGTGGATGATGAAGGCTTTTGAG…
>Fileamostra02all.seq18390_2_Bacteria(97);Cyanobacteria(88);Oxyphotobacteria(88);Oxyphotobacteria_unclassified(88);Oxyphotobacteria_unclassified(88);Oxyphotobacteria_unclassified(88);	GTATTACCGCGGCGGCTGGCACGGAATTAGCCGATGCTTATTCCTTAGCTACCGTCTATTTTCTTCACTAAGAAAAGGATTTTACGACTCAAAAGCCTTCATCATCCACGCGGCATTGCTCCGTCAGGCTTTCGCCCATTGCGGAAAATTCCTCACTGCTGCCCTCCGTAGAGGTCTGGGCCGTGTCTCAGTCCCAGTGTGGTTGATCATCCTCTTAGACAACCTACTGATATTCGCCTTGGTAAACAATTAATTCACCAACAAACTAATCAGATGCAAGCCCATCTTTAGGTAGTTTTCACTTTTTACTCCACAGCTTATGGGGTTTTAGCCGCCGTTTCCAGTGGTTATCCCCCGCCTAAAGGTAGGTTCTTACATGTTACTCACCCGTTCGCTACT…
>Fileamostra02all.seq18397_2_Bacteria(100);Proteobacteria(100);Alphaproteobacteria(100);Caulobacterales(100);Hyphomonadaceae(100);uncultured(93);	CGGCTGCTGGCACGGAGTTAGCCGGGGCTTCTTTACCAAGTACTGTCATTATCATCCTTGGCGAAAGAATTTTACAACCCTAAGGCCTTCATCATTCACGCGGCATGGCTGCATCAGGCTTGCGCCCATTGTGCAATATTCCCCACTGCTGCCTCCCGTAGGAGTCTGGACCGTGTCTCAGTTCCAGTGTGGCTGATCATCCTCTCAGACCAGCTATAGATCGTAGCCTTGGTGAGCCGTTACCTCACCAACTAGCTAATCTAACGCGGACCGATCTTTCACCGATAAATCTTTCCCCCGGAGGGCGTATACGGTATTACCTTTCGTTTCCAAAAGCTATTCCGTAGTGAAAGGCACGTTTCCACGCGTTACTCACCCGTCTGCCACTATATCGTTCGA…
>Fileamostra02all.seq18409_2_Bacteria(100);Proteobacteria(100);Alphaproteobacteria(100);Rhodobacterales(98);Rhodobacteraceae(98);Rhodobacteraceae_unclassified(98);	GTATTACCGCGGCTGCTGGCACGGAGTTAGCCGGGGTTTCTTCTACTGCTACCGTCATTATCTTCACAGTTGAAAGAGCTTTACGACCCTAGGGCCTTCTTCACTCACGCGGCATGGCTGGATCAGGCTTGCGCCCATTGTCCAAGATTCCCCACTGCTGCCTCCCGTAGGAGTCTGGGCCGTGTCTCAGTCCCAGTGTTGCTGATCATCCTCTCAAACCAGCTATTGATCGGTGACTTGGTAGGCCGTTACCCCACCAACAATCTAATCAAACGCGGGCCCATCCGATACCGAGAAATCTTGCCCCCAAAGGGCGTATAAGGTATTACTCTTCGTTTCCAAAGGCTATTCCTTAGTACCAGGTAGGTTCCCACGCGTGACTAACCCGTCCGCCGCTCA…
>Fileamostra02all.seq18426_2_Bacteria(100);Proteobacteria(100);Alphaproteobacteria(100);Sphingomonadales(100);Sphingomonadaceae(100);Erythrobacter(93);	GTATTACGCGGCTGCTGGCACGGAGTTAGCCGGAGCTTATTCTCCAGGTACTGTCATTATCATCCCTGGTAAAAGAGCTTTACAACCCTAAGGCCTTCATCACTCACGCGGCATTGCTGGATCAGGCTTTCGCCCATTGTCCAATATTCCCCACTGCTGCCTCCCGTAGGAGTCTGGGCCGTGTCTCAGTCCCAGTGTGGCTGATCATCCTCTCAGACCAGCTATGGATCGTCGACTTGGTAGGCCATTACCCCACCAACTATCTAATCCAACGCGGGCCCATCTAAAGGCAATAAATCTTTGGTCCGAAGACATTATCCGGTATTAGCAGTCATTTCTAACTGTTATTCCGAACCTAAAGGCAGGTTCCCACGCGTTACGCACCCGTGCGCCACTAAC…
>Fileamostra02all.seq18464_2_Bacteria(100);Cyanobacteria(91);Oxyphotobacteria(91);Oxyphotobacteria_unclassified(91);Oxyphotobacteria_unclassified(91);Oxyphotobacteria_unclassified(91);	AGAGTTTGATCCTGGCTCAGGATGAACGCTGGCGGCATGCTTAACACATGCAAGTTGAACGAGCTTAATTTATTAAGCTAAGTAGCGGACGGGTGAGTAGCGCGTAAGAACCTACCTTTAGGAGAGGAATAACTATTGGAAACGATAGCTAATACCTCATAAACTGTGGAGTAAAAGGCGAAAGCCGCCTAAAGATGGGCTTGCGTCTGATTAGCTTGTTGGTAATTTAAAAGATTACCAAGGCAACGATGAGTAGTTGGTCTAAGAGGATGATCAACCGCACTGGGGCTGAGACACGGCCCAGACCTCTACGGAGGGCAGCAGTGGGGAATTTTCCGCAATGGGCGAAAGCCTGACGGAGCAATGCCGCGTGGAGGATGAAGGCTTGTGAGTCGTAAA…
>Fileamostra02all.seq18478_2_Bacteria(84);Bacteria_unclassified(84);Bacteria_unclassified(84);Bacteria_unclassified(84);Bacteria_unclassified(84);Bacteria_unclassified(84);	AGAGTTTGATCCTGGCTCAGGATGAACGCTGGCGGCATGCCTAACACATGCAAGTTGAACGAACTTATATTTTTATAAATTTAAGTTAAGTAGCGGACGGGGGAGTAACATGTAAGAACCTACCTTTAGGAGGGGAATAACTACTGGAAACGGTAGCTAAAACCCTATAAGCTGCGGAGTAAAAAGTGAAAACTACGTAAAGAAGGGATTGCATCTGATTAGATTGTTGGTAAAGTAATTGTTTACAAAGGCAAGTATCAGTTGTTGTTCTAATATGATTATCAACCACCCGGGGACTGTGACACGGCCCAACCCTCTACGGAGGGCAGCAGTGAGGAATTTTCCGCAATGGGCGCAAGCCTGACGCAGCAATGCCGCGTGGAAGATGAAGGCTTTTGG…
>Fileamostra02all.seq18481_2_Bacteria(96);Cyanobacteria(82);Oxyphotobacteria(82);Oxyphotobacteria_unclassified(82);Oxyphotobacteria_unclassified(82);Oxyphotobacteria_unclassified(82);	AGAGTTTGATCATGGCTCAGGATGAACGCTGGCGGCATGCCTAACACATGCAAGTTGAACGAACTTATATTTTTATAAATTTAAGTTAAGTATCGGACGGGTGAGTAACATGTAAGAACCTACCTTTAGGAGGGGAATAACTACTGGAAACGGTAGCTAAAACCCTATAAGCTGCGGAGTAAAAAGTGAAAACTACCTAAAGATGGGCTTGCATCTGATTAGCTTGTTGGTAAAGTAATTGTTTACCAAGGCAATGATCAGTAGTTGGTCTAAGAGGATGAGCAACCACACTGGGACTGAGACACGGCGCAGACCTCTACGGAGGGCAGCAGTGAGGAATTTTCAGCAATGGGCGCAAGCCTGACGGAGCAATGCCGCGTGGAAGATAAAGGCTTTTGG…
>Fileamostra02all.seq18506_2_Bacteria(100);Firmicutes(100);Bacilli(100);Bacillales(100);Staphylococcaceae(100);Staphylococcus(100);	AGAGTTTGATCCTGGCTCAGGATGAACGCTGGCGGCGTGCCTAATACATGCAAGTCGAGCGAACAGACGAGGAGCTTGCTCCTCTGACGTTAGCGGCGGACGGGTGAGTAACACGTGGATAACCTACCTATAAGACTGGGATAACTTCGGGAAACCGGAGCTAATACCGGATAATATATTGAACCGCATGGTTCAATAGTGAAAGACGGTTTTGCTGTCCCTTATAGATTGATCCGCGCCGCTGGAGCTGAGACACGGTCCAGACTCCTACGGGAGGCAGCAGTAGGGAATCTTCCGCAATGGGCGAAAGCTTGACGGAGCAACGCCGCGTGAGTGATGAAGGTCTTCGGATCGTAAAACTCTGTTATTAGGGAAGAACAAATGTGTAAGTAACTATGC…
>Fileamostra02all.seq18516_2_Bacteria(100);Proteobacteria(99);Alphaproteobacteria(85);Alphaproteobacteria_unclassified(85);Alphaproteobacteria_unclassified(85);Alphaproteobacteria_unclassified(85);	AGAGTTTGATCCTGGCTCAGAGCGAACGCTAGTGGTATGCTTAACACATGCAAGTCGAACGAGGATGAATTTAGCTTGCTAGATTCAAGCCGAGTGGCGAACGGGTGAGTAACGCGTAGGAATCTACCCAATAGTACGGAATAACACTCAGAAGTGAATGCTAATACCGTATATTCTCTACGGAGGAAAGATTTATCGCTATTGGATGAGCCTGCGTTAGATTAGCTAGTTGGTGGGGTAAAGGCCTACCAAGGCAACGATCTATAGCTGGTTTGAGAGAATGATCAGCCACACTGGAACTGAGACACGGTCCAGACTCCTACGGGAGGCAGCAGTGGGGAATATTGGACAATGGGCGCAAGCCTGATCCAGCAATACCACGTGAATGATGAAGGTCTT…
>Fileamostra02all.seq18709_2_Bacteria(100);Proteobacteria(100);Alphaproteobacteria(100);Rhodobacterales(91);Rhodobacteraceae(91);Rhodobacteraceae_unclassified(91);	CGGCTGCTGGCACGGAGTTAGCCGGGGTTTCTTCTACTGCTACCGTCATTATCTTCACAGTTGAAAGAGCTTTACGACCCTAGGGCCTTCTTCACTCACGCGGCATGGCTGGATCAGGCTTGCGCCCATTGTCCAAGATTCCCCACTGCTGCCTCCCGTAGGAGTCTGGGCCGTGTCTCAGTCCCAGTGTTGCTGATCATCCTCTCAAACCAGCTATTGATCGGTGACTTGGTAGGCCGTTACCCCACCAACAAACTAAGCAAACGCGGGCCCAGCGGACACCGATAAATCTTTCCCCGAAAGTGCGTATAAGGTATTACTCTGCGTTCCCAAAGGCTATTCCTGAGTACCGGGTAGGTTCCCACGCGTTTCTAACCCGTCCGCCGCGCGCCCGAAGGC…
>Fileamostra02all.seq18769_2_Bacteria(96);Cyanobacteria(83);Oxyphotobacteria(83);Oxyphotobacteria_unclassified(83);Oxyphotobacteria_unclassified(83);Oxyphotobacteria_unclassified(83);	GAATTACCGCGGCTGCTGGCACGGAATTAGCCGATGCTTATTCCTTAGCTACCGTCTATTTTCTTCACTAAGAAAAGGATTTTACGACTCAAAAGCCTTCATCATCCACGCGGCATTGCTCCGTCAGGCTTTCGCCCATTGCGGAAAATTCCTCACTGCTGCCCTCCGTAGAGGTCTGGGCCGTGTCTCAGTCCCAGTGTGGTTGATCATCCTCTTAGACCAACCACTGATCATCGCCTTGGTAAACAATTAATTCACCAACAAACTAATCAAATGCAAGCCCATCTTTAGGTAGTTTTCCCTTTTAACTCCACTGTTTATGGGGTTTTAGCCGGCGTTTCCAGTGGTTATCCCCCGCCTAAAGGTAGGTTCTTACATGTTACTCACCCGTTCGCTACT…
>Fileamostra02all.seq18783_2_Bacteria(100);Cyanobacteria(100);Oxyphotobacteria(100);Phormidesmiales(100);Phormidesmiaceae(100);Phormidesmis_ANT.LACV5.1(100);	AGAGTTTGATCATGGCTCAGGATGAACGCTGGCGGCGTGCTTAACACATGCAAGTCGAACGAACCTTTTCGGAGGTTAGTGGCGGACGGGTGAGTAACGCGTGAGGATCTGCCTACAGGACGGGGACAACAGTGGGAAACTGCTGCTAACACCCGATGTGCCGAGAGGGGAAATATTTATAGCCTGTAGATGAGCTCGCGTCTGATTAGCTAGTTGGTGTGGTAATGGCATACCAAGGCGACGATCAGTAGCTGTTCTGAGAGGAAGATCAGCCACACTGGGACTGAGACACGGCCCAGACTCCTACGGGAGGCAGCAGTGGGGAATTTTCCGCAATGGGCGCAAGCCTGACGGAGCAACGCCGCGTGAGGGAGGAAGGCCTGTGGGTCGTAAACCTCT…
>Fileamostra02all.seq18789_2_Bacteria(85);Bacteria_unclassified(85);Bacteria_unclassified(85);Bacteria_unclassified(85);Bacteria_unclassified(85);Bacteria_unclassified(85);	AGAGTTTGATCATGGCTCAGGATGAACGCTGGCGGCATGCCTAACACATGCAAGTTGAACGAACTTATATTTTTATAAATTTAAGTTAAGTAGCGGCCGGGTGAGTAACATGTAAGAACCTACCTTTAGGAGGGGAATAACTACTGGAAACGGCAGCTAAAACCCTATAAGCTGCGGAGTAAAAAGTGAAAACTACCTAAAGATGGGCTTGCATCTGATTAGCTTGTTGGTAAAGCAATTGTTTACCAAGGCAATGATCAGTAGTTGGTCTAAGAGGATGAACAACCACACTGGGACTGGGACACGGCCCAGGCCTCTACGGAGGGCAGGAATGAGGAAATTTCCGCAAAGGGCGCAAGGCTGAAGGAGCAATGCCGCGTGGAAGGTGAAGGGTTTTGG…
>Fileamostra02all.seq1878_2_Bacteria(100);Proteobacteria(100);Gammaproteobacteria(100);Alteromonadales(100);Pseudoalteromonadaceae(100);Algicola(100);	AGAGTTTGATCCTGGCTCAGATTGAACGCTGGCGGCAGGCCTAACACATGCAAGTCGAACGGTAACATAACTAGCTTGCTAGTTGATGACGAGTGGCGGACGGGTGAGTAATGCTTGGGAATTTGCCTTGAGGTGGGGGACAACAGTTGGAAACGACTGCTAATACCGCATATTGTCTACGGACGAAAGGGGGCTTCGGCTCTCGCCTTTAGAGAAGCCCAAGTGGGATTAGGTGGTTGGAGAGGTAAAGGAGCCACACTGGAACTGAGACACGGTCCAGACTCCTACGGGAGGCAGCAGTGGGGAATATTGCACAATGGGGGAAACCCTGATGCAGCCATGCCGCGTGTGTGAAGAAGGCCTTCGGGTTGTAAAGCACTTTCAGTCGTGAGGAAGGGT…
>Fileamostra02all.seq18794_2_Bacteria(92);Bacteria_unclassified(92);Bacteria_unclassified(92);Bacteria_unclassified(92);Bacteria_unclassified(92);Bacteria_unclassified(92);	AGGTTTGATCATGGCTCAGGATGAACGCTGGCGGCATGCCTAACACATGCAAGTTGAACGAACTTATATTTTTATAAATTTAAGTTAAGTAGCGGACGGGTGAGTAACATGTAAGAACCTACCTTTAGGAGGGGAATAACTACTGGAAACGGTAGCTAAAACCCTATAAGCTGCGGAGTAAAAAGTGAAAACTACCTAAAGATGGGCTTGCATCTGATTAGCTTGTTGGTAAAGTAATTGTTTACCAAGGCAATGATCAGTAGTTGGTCTAAGAGGATGATCAACCACACTGGGACTGAGACACGGCCCAGACCTCTACGGAGGGCAGCAGTGAGGAATTTTCCGCAATGAGCGAAAGCTTGACCCAGCAAGGTTACGTGTGTGATGAAAGTATTTAAC…
>Fileamostra02all.seq1886_2_Bacteria(100);Cyanobacteria(100);Oxyphotobacteria(100);Synechococcales(100);Cyanobiaceae(100);Synechococcus_CC9902(99);	AGAGTTTGATCATGGCTCAGGATGAACGCTGGCGGCGTGCTTAACACATGCAAGTCGAACGAACCTTCGGGTTAGTGGCGGACGGGTGAGTAACGCGTGAGAATCTGCCCTCAGGAGGGGGACAACAGCTGGAAACGGCTGCTAATACCCCATATGCCGCGAGGTGAAATGAATTTCGCCTGAGGATGAGCTCGCGTCTGATTAGCTAGTTGGTGTAGGTAATGGCTCACCAAGGCATCGATCAGTAGCTGGTCTGAGAGGATGATCAGCCACACTGGGACTGAGACACGGCCCAGACTCCTACGGGAGGCAGCAGTGGGGAATTTTCCGCAATGGGCGAAAGCCTGACGGAGCAACGCCGCGTGAGGGATGAAGGCCTCTGGGCTGTAAACCTCTTTT…
>Fileamostra02all.seq18881_2_Bacteria(100);Proteobacteria(100);Alphaproteobacteria(100);Rhizobiales(100);Rhizobiaceae(100);Rhizobiaceae_unclassified(100);	GAATTACCGCGGCTGCTGGCACGAAGTTAGCCGGAGCTTCTTCTACGGTTACCGTCATTATCTTCACCGTTGAAAGTGCTTTACAACCCTAGGGCCTTCATCACACACGCGGCATGGCTGGATCAGGCTTTCGCCCATTGTCCAATATTCCCCACTGCTGCCTCCCGTAGGAGTCTGGGCCGTGTCTCAGTCCCAGTGTGGCTGATCATCCTCTCAGACCAGCTATTGATCGTCGCCTTGGTGAGCCATTACCTCACCAACTAGCTAATCAAACGCGGGCTCATCCAATACCGATAAATCTTTCCCCCGGAGGGCGTATACGGTATTAGCAGTCATTTCTAACTGTTGTTCCGTAGTACTGGGTAGATTCCCACGCGTTACTCACCCGTCTGCCACTCT…
>Fileamostra02all.seq1890_2_Bacteria(92);Bacteria_unclassified(92);Bacteria_unclassified(92);Bacteria_unclassified(92);Bacteria_unclassified(92);Bacteria_unclassified(92);	AGAGTTTGATCCTGGCTCAGGATGAACGCTGGCGGCATGCTTAACACATGCAAGTTGAACGAGCTTAATTTATTAAGCTAAGCAGCGGACGGGTGAGCAGCGCGTAAGAACCTACTTTTAGGAGAGGAATAACTATTGGAAACGATAGCTAATACCTCATAAACTGTGGAGTAAAAGGCGAAAGCCGCCTAAAGATGGGCTTGCGTCTGATTAGCTTGTTGGTAATTTAAAAGATTACCAAGGCAACGATCAGTAGTTGGTCTAAGAGGATGATCAACCACACTGGGGCTGAGACGCGGCCCAGACCTCTGCGGAGAGCAGCAGTGAAGAATTTTCCGCAATGGGCGAAAGCCTGACGGAACAATGCGGGGTGGAGGATGAAGGCTTGTGAGTCGTAAA…
>Fileamostra02all.seq18949_2_Bacteria(97);Cyanobacteria(85);Oxyphotobacteria(85);Oxyphotobacteria_unclassified(85);Oxyphotobacteria_unclassified(85);Oxyphotobacteria_unclassified(85);	GTATTCCGCGGCTGCTGGCACGGAATTAGCCGATGCTTATTCCTTAGCTACCGTCTATTTTCTTCACTAAGAAAAGGATTTTACGACTCAAAAGCCTTCATCATCCACGCGGCATTGCTCCGTCAGGCTTTCGCCCATTGCGGAAAATTCCTCACTGCTGCCCTCCGTAGAGGTCTGGGCCGTGTCTCAGTCCCAGTGTGGTTGATCATCCTCTTAGACCAACTACTGATCATCGCCTTGGTAAACAATTAATTCACCAACAATCTAATCAGATGCAACCCCATCTTTAGGTATTTTTCACTTTTTACTCCACATCTTATGGGGTTTTAGCCTCCGTTTCCAGTGGTTATCCCCCGCCTAATGGTAGGTTCTTACATGTTACTCCCCCGTTCGCTACTT…
>Fileamostra02all.seq19009_2_Bacteria(96);Proteobacteria(91);Proteobacteria_unclassified(91);Proteobacteria_unclassified(91);Proteobacteria_unclassified(91);Proteobacteria_unclassified(91);	CGCGGCTGCTGGCACAGAGTTAGCCGGTGCTTATTCTGTGGGTAACGTCCACTTAGCCCAGGTATTAACCAGGTAAGCCTCCTCCCCACTTAAAGTGCTTTACAACCAAAAGGCCTTCTTCACACACGCGGCATGGCTGGATCAGGGTTCCCCCCATTGTCCAATATTCCCCACTGCTGCCTCCCGTAGGAGTCTGGGCCGTGTCTCAGTCCCAGTGTGGCGGATCATCCTCTCCGACCAACTAACTAATCCGACTTAGGCTCATCTATGAGCGAAAGGTAACAACTGGCCCCCTGCTTTCGCCCGATGGACCTATGCGGTATTAACAACCCATTCGAAAAGTTGCCCCCCCCTAATGGGCAGTTTCCTAATCTATCCTCGCCCATCCGCCGCTAGCTC…
>Fileamostra02all.seq19037_2_Bacteria(90);Bacteria_unclassified(90);Bacteria_unclassified(90);Bacteria_unclassified(90);Bacteria_unclassified(90);Bacteria_unclassified(90);	GAATTACCGCGGCTGCTGGCACGGAATTAGCCGATGCTTATTCCTTAGCTACCGTCTATTTTCTTCACTAAGAAAAGGATTTTACGACTCAAAAGCCTTCATCATCCACGCGGCATTGCTCCGTCAGGCTTTCGCCCATTGCGGAAAATTCCTCACTGCTGCCCTCCGTAGAGGTCTGGGCCGTGTCTCAGTCCCAGTGTGGTTGATCATCCTCTTAGACCAACTACTGATCATCGCCTTGGTAAACAATTAATGCACCAAGAAGGTAGTCAGATGCAGGACCATCTTTAGGTAGTTTACTCTTTCTACGCCACAGCTGATGGGTTTTAGCCGGCGTTTCCAGTGTTTATCCCCCGCCTAAAGGTAGGTTCTTACATGTTACTAGCCCGTTCGCTAGTT…
>Fileamostra02all.seq19039_2_Bacteria(82);Bacteria_unclassified(82);Bacteria_unclassified(82);Bacteria_unclassified(82);Bacteria_unclassified(82);Bacteria_unclassified(82);	GTATTACCGCGGCGGCTGGCACGGAGTTAGCCGATGCTTATTCCTTAGGTACCGTCTTGTCTCTTCCCTAAGAAAAAGAGTTTACGACCCACAAGCCTTTACTTCCCACACGCGGTTGTTCCGTCACGCTTTTGCCCATATCGGAAAATTTCCCACACTTCCCCCTCGCGGAGGACTGGGCCCCGTGTCACACCCCCAGTGGGTGTGCACCCCCTTACACCAACTCCTCATCGTTGCCTTGTTAATCTTTTAAATTCCCTACCAGCTAATCAGACGCAAGCCCATCTTTAGTCGGCTTTCGCCTTTTTCTCCACAGTTTATGAGGTATTAGCTATCATTTCCAATAGTTATTCCTCTCCTAAAGGTAGGTTCTTACGCGCTACTCCCCCGTCCGCTGCT…
>Fileamostra02all.seq19051_2_Bacteria(98);Cyanobacteria(87);Oxyphotobacteria(87);Oxyphotobacteria_unclassified(87);Oxyphotobacteria_unclassified(87);Oxyphotobacteria_unclassified(87);	GTATTACCGCGGCTGCTGGCACGGAATTAGCCGATGCTTATTCCTTAGCTACCGTCTATTTTCTTCACTAAGAAAAGGATTTTACGACTCAAAAGCCTTCATCATCCACGCGGCATTGCTCCGTCAGGCTTTCGCCCATTGCGGAAAATTCCTCACTGCTGCCCTCCGTAGAGGTCTGGGCCGTGTCTCAGTCCCAGTGTGGTTGATCATCCTCTTAGACCAACTACTGATCATCGCCTTGGTAAACAATTACTTCACCAACAAACTAACCAGATGAAAACCCATCTTAAGGTAGTTTTCCCTTTTTGCTCCACAGCTTATGGGATTTTAGCCGCCGTTTCCAGTGGTTATCCCCCGCCTAAAGGTAGGTTCTTACATGTTACTCACCCGTTCGCTACT…
>Fileamostra02all.seq19086_2_Bacteria(97);Cyanobacteria(87);Oxyphotobacteria(87);Oxyphotobacteria_unclassified(87);Oxyphotobacteria_unclassified(87);Oxyphotobacteria_unclassified(87);	GTATTACCGCGGCTGCTGGCACGGAGTTAGCCGATGCTTATTCCTTAGTTACCGTCTTGTTTCTTCGCTAAGAAAAGGGGTCTACGACTCACAAGCCTTCATCCTCCACGCGGCATTGCTCCGTCAGGCTTTCGCCCATTGCGGCAAATTCCTCCCTTCTGCCCTCCGTAGAGGTCTGTGCCGTGTCTCAGTCCCAGCGTTGATGATCATCCTCTTAAACAAACTACTGATCGTTGCCTTGGTAATCTTTTAAATTACCAACAATCTAATCAGACGCAAGCCCATCTTTATGCGGCTTTCGCCTTTTACTCCACAGGTTATGAGGTATTAACTATCGTTTCCAATAGTTAGTCCTCTCCTAAAGGTAGGTTCTTACGCGCTACTCACCCGTCCGCTACT…
>Fileamostra02all.seq1910_2_Bacteria(94);Cyanobacteria(87);Oxyphotobacteria(87);Oxyphotobacteria_unclassified(87);Oxyphotobacteria_unclassified(87);Oxyphotobacteria_unclassified(87);	AGAGTTTGATCCTGGCTCAGGATGAACGCTGGCGGCATGCCTAACACATGCAAGTTGAACGAACTTATATTTTTATAAATTTAAGTTAAGTAGCGGACGGGTGAGTAACATGTAAGAACCTACCTTTAGGAGGGGAATAACTACTGGAAACGGTAGCTAAAACCCTATAAGCTGCGGCGTAAAAAGTGAAAACTACCTAAAGATGGGCTTGCATCTGATTAGTTTGTTGGTAAAGTAATTGTTTACCAAGGCAATGAGCAGTAGTTGGTCTAAGAGGATGAGCAACCACACAGGGACTGAGACACGGCGCAGACCTCTGCGGAGAGCAGCAGTGAGGAATTTTCCGCAATGGGCGCAAGCGTGACGGAGCAATGGCGCGTGGAAGATGAAGGCTTTTGG…
>Fileamostra02all.seq19120_2_Bacteria(93);Cyanobacteria(86);Oxyphotobacteria(86);Oxyphotobacteria_unclassified(86);Oxyphotobacteria_unclassified(86);Oxyphotobacteria_unclassified(86);	AGCTTTTTCTCCTTTCTCCTTTTTAACGCTGGCGGCATGCTTAACACATGCAAGTTGAACGAGCTTAATTTATTAAGCTAAGTAGCGGACGCGTGAGTAGCGCGTAAGAACCTACCTGTAGGAGAGGAATAACTATTGGAAACGATAGCTAATACCTCATAAACTGTGGAGTAAAAGGCGAAAGCTGTGTAAAGATGGGCTTGCGCCTGATTAGCTTGTTGGTAATTTAAAAGATTACTAAGGCAACGATCAGTAGTTGGTCTAAGAGGATGAACAACCACGCTGGGGCTGAGACACGGGCCAGACCTCTACGGAGGGCGGCAGTGAGGAATTTTCCGCAATGGGCGAAAGCCTGACGGAGCAATGCCGAATGGAGGATGAAGGCTTGTGAGTCGTAAA…
>Fileamostra02all.seq19149_2_Bacteria(82);Bacteria_unclassified(82);Bacteria_unclassified(82);Bacteria_unclassified(82);Bacteria_unclassified(82);Bacteria_unclassified(82);	GAATTACCGCGGCTGCTGGCACGGAATTAGCCGATGCTTATTCCTTAGCTACCGTCTATTTTCTTCACTAAGAAAAGGATTTTACGACTCAAAAGCCTTCATCATCCACGCGGCATTGCTCCGTCAGGCTTTCGCCCATTGCGGAAAATTCCTCACTGCTGCCCTCCGTAGAGGTCTGGGCCGTGTCTCAGTCCCAGTGTGGTTGATCATCCTCTTAGACCAACTACTGATCATCGCAGTGGTAAACAATTAAGTCAGCATTAAGCGAATCAGATCGAAAACCTGCTGTTGGTTGTTATGATTTGTGACTTCCAAAATTGAGGGGTTGTGGCCGGCGTTTCCAGTCGTTATCCAAGGCATAAAGGTATGTTCTTCCATGTTACGCACCCGTGCGCTACG…
>Fileamostra02all.seq19164_2_Bacteria(88);Cyanobacteria(81);Oxyphotobacteria(81);Oxyphotobacteria_unclassified(81);Oxyphotobacteria_unclassified(81);Oxyphotobacteria_unclassified(81);	AGAGTTTGATCCTGGCTCAGGATGAACGCTGGCGGCATGCTTAACACATGCAAGTTGAACGAGCTTAATTTATTAAGCTAAGTAGCGGGCGGGTGAGAAGCGCGTAAGAACCTACCTTTAGGAGAGGAATAACTATTGGAAACGATAGCTAATACCTCATAAACTGTGGAGTAAAAGGCGAAAGCCGCCTAAAGATGGGCTTGCGTCTGATTAGCTTGTTGGTAATTTAAAAGATTACCAAGGCAACGATCAGTAGTTGGTCTAAGAGGATGATCAACCACTGTGGGACTGAGACACGGCAGAGACCTCTGCGGAGGGGAGCAGTGAGGAATTCTCCGCAATGGGCGAAAGCCTGACGGAGCAATGCCGCGTGGAGTATGAAGGCTTGTGAGTCGTAAA…
>Fileamostra02all.seq19180_2_Bacteria(80);Bacteria_unclassified(80);Bacteria_unclassified(80);Bacteria_unclassified(80);Bacteria_unclassified(80);Bacteria_unclassified(80);	GTATTACCGCGGCGGCTGGCACGGAATTAGCCGATGCTTATTCCTTAGCTACCGTCTATTTTCTTCACTAAGAAAAGGATTTTACGACTCAAAAGCCTTCATCATCCACGCGGCATTGCTCCGTCAGGCTTTCGCCCATTGCGGAAAATTCCTCACTGCTGCCCTCCGTAGAGGTCTGGGCCGTGTCTCAGTCCCAGTGTGGTTGATCATCCTCTTAGACCAACTACTGATCATCGCATTGGTAAACAATTAATTCACCAGCAAACGAATCGGGAGCAAGCCCAGCTTTAGGTAATTTGCGCTTTGTACTCCCCAGCTTAGGGGGTTTGAGCCGCCGTTTCCAGTGGTTAGCCCCCGCCTAAAGGTAGGTTCTTACATGTGACTCACCCGTGCGCTTCG…
>Fileamostra02all.seq19207_2_Bacteria(93);Cyanobacteria(80);Oxyphotobacteria(80);Oxyphotobacteria_unclassified(80);Oxyphotobacteria_unclassified(80);Oxyphotobacteria_unclassified(80);	AGAGTTTGATCATGGCTCAGGATGAACGCTGGCGGCATGCCTAACACATGCAAGTTGAACGAACTTATATTTTTATAAATTTAAGTTAAGTAGCGGACGGGTGAGTAACATGTAAGAACCTACCTTTAGGAGGGGAATAACTACTGGAAACGGTAGCTAAAACCCTATAAGCTGCGGAGTAAAAAGTGAAAACTACCTAAAGATGGGCTTGCATCTGATTAGCTTGTTGGTAAAGTAATTGTTTACCAAGGCAATGACTGTTAAGTGGTCCAAGAGGATGATCAACCTCACGGGGACTGAGACACGGCCCAGACCGCTACGGAGGGCAGCAGTGAGGAATTTCCCGCAATGGGCGCAAGCCTGACGGAGCAATGCCGCGTGGAAGATGAAGGCTTTTGG…
>Fileamostra02all.seq1921_2_Bacteria(96);Cyanobacteria(85);Oxyphotobacteria(85);Oxyphotobacteria_unclassified(85);Oxyphotobacteria_unclassified(85);Oxyphotobacteria_unclassified(85);	AGAGTTTGATCCTGGCTCAGGATGAACGCTGGCGGCATGCTTAACACATGCAAGTTGAACGAGCTTAATTTATTAAGCTAAGTAGCGGACGGGCGAGTAGCGCGTAAGAACCTACCTTTAGGAGAGGAATAACTATTGGAAACGATAGCTAATACCTCATAAACTGTGGAGTAAAAGGCGAAAGCCGCCTAAAGATGGGCTTGCGTCTGATTAGCTTGTTGGTAATTTAAAAGATTACCAAGGCAACGATCAGTAGTTGGTATAAAAGGATGATCAACCGCACTGGGACGGAGACACGGCCCAGGCCTCTGCGGAAGGCAGCAGTGAGGAATTTTCCGCAATGGGCGAAAGCCTGACGGAGCAATGCCGCGTGGAGGATGAAGGCTTGTGAGTCGTAAC…
>Fileamostra02all.seq19261_2_Bacteria(97);Cyanobacteria(82);Oxyphotobacteria(82);Oxyphotobacteria_unclassified(82);Oxyphotobacteria_unclassified(82);Oxyphotobacteria_unclassified(82);	AGAGTTTGATCCTGGCTCAGGATGAACGCTGGCGGCATGCTTAACACATGCAAGTTGAACGAGATTAATTTATTAAGCTAAGTAGCTGACGGGTGAGTAGCGCGTAAGAACCTACCTTTAGGAGAGGAATAACTATTGGAAACGATAGCTAATACTTCATATACTATGGAGTAAAAGGCGAAAGCCGCCTCAAGATGGGCTTGCGTCTGATTAGCTTGGTTGTAATTTAAAAGATTACCAAGGCAACGACCAGTAGTTGGTCTAAGAGGATGATCAACCACACTGGGACAGAGAGAAGGCACAGACCTCTACGGAGGGAAGCAGTGAGGAATTTTCCGCAATGGGCGAAAGCCTGACGGAGCAATGGCGCGTGGAGGATGAAGGCTTGGGAGTCGTAAA…
>Fileamostra02all.seq19267_2_Bacteria(93);Bacteria_unclassified(93);Bacteria_unclassified(93);Bacteria_unclassified(93);Bacteria_unclassified(93);Bacteria_unclassified(93);	AGAGTTTGATCCTGGCTCAGGATGAACGCTGGCGGCATGCCTAACACATGCAAGTTGAACGAACTTAAATTTTTATAAATTTAAGTTAAGTAGCGAACGGGTGAGTAACATGTAAGAACCTACCTTTAGGCGGGGGATAACCACTGGAAACGGCGGCTAAAACCCCATAAACTGGGGAGTAAAAAGTGAAAACTACCTAAAGATGGGCTTGCATCTGGTTAGGTTGTTGGTGAATTAATTGTTTACCAAGGCGAAGGTCAGTAGTCGGTCTAAGAGGAAGGACAACCACCCTGGGACTGAGACACGGCCCAGGCCTCTACGGAGGGCAGCAGGTAGGAATTTTCCGCAATGGGCGAAAGCCTGACGGAGCAATGCCGCGTGGATGATGAAGGCTTTTGA…
>Fileamostra02all.seq1928_2_Bacteria(83);Bacteria_unclassified(83);Bacteria_unclassified(83);Bacteria_unclassified(83);Bacteria_unclassified(83);Bacteria_unclassified(83);	AGAGTTTGATCATGGCTCAGGATGAACGCTGGCGGCATGCCTAACACATGCAAGTTGAACGAACTTAAATTTTTATAAATTTAAGTTAAGTAGCGAACGGGTGAGTAACATGTAAGAACCTACCTTTAGGCGGGGGATAACCACTGGAAACGGCGGCTAAAACCCCATAAGCTGTGGAGTAAAAAGTGAAAACTACCTAAAGTTGGGGTTGCATTTGGTTAGTTTGTTGGTGAATTAATTGTTTACCAAGGAGATGAACAGTAGTTGGTCTAAGAGGATGATCAACCACGCTGGGACTGAGACACGACCCAGACCTCTACGAAGGGCAGCAGTGAGGAATTCTCCGCAATGGGCGAAAGACTGGCGGGGCAATGCAGAGTGGATGATGAAGGCTTTTGA…
>Fileamostra02all.seq19291_2_Bacteria(92);Bacteria_unclassified(92);Bacteria_unclassified(92);Bacteria_unclassified(92);Bacteria_unclassified(92);Bacteria_unclassified(92);	AGAGTTTGATCATGGCTCAGGATGAACGCTGGCGGCATGCCTAACACATGCAAGTTGAACGAACTTAAATTTTTATAAATTTAAGTTAAGTAGCGAACGGGTGAGTAACATGTAAGAACCTACCTTTAGGCGGGGGATAACCACTGGAAACGGCGGCTAAAACCCCATAAGCTGTGGAGACAAAAGTGAAAACTACCTAAAGATGGGCTTGCATTTGGTTTGTTTGTTGGTGAATTAATTGTTTACCCAGGCGATGATCAGTAGTTGGTCTAAGAGGATGATCAACCACACTGGGACTGAGACACGGCCCAGACCTCTACGGAGGGCAGCAGTGAGGAAATTTCCGCAATGGGCGAAAGCCTGACGGAGCAATGCCGCGTGGATGATGAAGGCTTTTGA…
>Fileamostra02all.seq1929_2_Bacteria(80);Bacteria_unclassified(80);Bacteria_unclassified(80);Bacteria_unclassified(80);Bacteria_unclassified(80);Bacteria_unclassified(80);	AGAGTTTGATCCTGGCTCAGGATGAACGCTGGCGGCGTGCTTAACACATGCAAGTTGAACGAACCTAATTTATTAAGCTGGGTAGGGGACGGGTGAGTAGCGAGTAGGAACCTACCGTTGGGAGAGGGATAGCTATTGGAAACAATAGCTCATACCTCATAAACTGTGGAGAAAAACGCGAGAGCCGCCTATAGCGGGGCTTTCGTCTGATTAGCTTGTTGGTACTTTAAAAGATTACCAAGGCAAGATTGTGTAGAGGCGCACAGAGGATGATAAACCGCACGGGGTCCGAGGGGCGGCCGAGATGACGAAGGAGGGCAGCAGTGAGGAACTTTCCGCAAGGGGTGACAGGTGGACGGAGCAAGGTCGAGTGGAGGTAGAAGGCTTGTAAGCAGTAAG…
>Fileamostra02all.seq19338_2_Bacteria(85);Bacteria_unclassified(85);Bacteria_unclassified(85);Bacteria_unclassified(85);Bacteria_unclassified(85);Bacteria_unclassified(85);	GAATTACCGCGGCTGCTGGCACGGAGTTAGCCGATGCTTATTCCTTAGTTACCGTCTTGTTTCTTCGCTAAGAAAAGGAGTTTACGACTCACAAGCCTTCATCCTCCACGCGGCATTGCTCCGTCAGGCTTTCGCCCATTGCGGAAAATTCCTCACTGCTGCCCTCCGTAGAGGTCTGGGCCGTGTCCCAGCCCCAGGGTGGTTGTTCATCCTCTTAAACCAACTACTGATCGTTGCCTTGGTAATCTTTTAAATTACCACCAAGCTAATCAGACGCAAGCCCATCTTTAGGTCGCTTTCGCCTTTTCCTCCGCAGTTTATGAAGTATTAGCTATCGTTTCCAATAGTTATTCCTCTCCTAAAGGTAGGTTCTTACGCGCTACTCACCCGTCCTGTACT…
>Fileamostra02all.seq19382_2_Bacteria(98);Cyanobacteria(88);Oxyphotobacteria(88);Oxyphotobacteria_unclassified(88);Oxyphotobacteria_unclassified(88);Oxyphotobacteria_unclassified(88);	AGAGTTTGATCCTGGCTCAGGATGAACGCTGGCGGCATGCTTAACACATGCAAGTTGAACGAGCTTAATTTATTAAGCTAAGTAGCGGACGGGTGAGTAGCGCGTAAGAACCTACCTTTAGGAGAGGAATAACTATTGGAAACGATAGCTAATACCTCATAAACTGTGGAGTAAAAGGTGAAAGCCGCCTAAAGATGGGCTTGCGTCTGATTAGCTTGTTGGTAATTTAAAAGGTTACCAAGGCAACGATCAGTAGTTGGTCTAAGAGGATGATAAACCACACTGGGACTGAGACGCGGCCCAGACCGCTACGGAGGGCAGCAGTGAGGAATTTTCCGCAATGGGCGAAAGCCTGACGGAGCAATGCCGCGTGGAGGATGAAGGCTTGTGAGTCGTAAA…
>Fileamostra02all.seq19410_2_Bacteria(97);Bacteria_unclassified(97);Bacteria_unclassified(97);Bacteria_unclassified(97);Bacteria_unclassified(97);Bacteria_unclassified(97);	GTATTACCGCGGCGGCTGGCACGGAGTTAGCCGATGCTTATTCCTTAGTTACCGTCTTGCTTCTTCGCTAAGAAAAGGAGTTTACGACCCACAAGCCTTCATCCTCCACGCGGCATTGTTCTGTCAGGCTTTCGCCCATTGCGGAAAATCCCTCACTGCTGCCCTCCGTAGAGGACTGGGCCGTGTCTCAGTCCCCGTGTGGTTGATCATCCTCTTAGACCAACTACTGATCGTTGCCTTGGTAATCTTTTAAATTACCAACAAACTAATCAGACGCAAGCCCATCTTTAGGCGGCTTTCGCCTTTTACTCCGCAGTTTATGAGGTATTAGCTATCGTTTCCAATAGTTATTCCTCTCCTAAAGGTAGGTTCTTACGCGCTACTCACCCGTCCGCTACT…
>Fileamostra02all.seq19417_2_Bacteria(84);Bacteria_unclassified(84);Bacteria_unclassified(84);Bacteria_unclassified(84);Bacteria_unclassified(84);Bacteria_unclassified(84);	AGAGTTTGATCCTGGCTCAGGATGAACGCTGGCGGCATGCCTAACACATGCAAGTTGAACGAACTTATATTTTTATAACTTTAAGTTAAGTAGCGGACGGGAGCGTAACATGTAAGACCCTACATTTAGGAGGGGAATAACTACTGGAAACGGTAGCTAAAACCCTATAAGCTGCGGAGTAAAAAGTGCAAACTACCTAAAGATGGGCTTGCATCTGATTAGCTTGTTGGTAAAGTAATTGTTTACCAAGGCAATGATCAGTAGTTGGGCTAAGAGGATTATCAACCACACTGGGACTTAGGCACGGCCCAGACCTCTACGGAGGGCAGCAGTTAGGAATTTTCCGCAATGGGCGCAAGCCTTACGGAGCAATGCCGCGTGGAAGATGAAGGCTTTTGG…
>Fileamostra02all.seq19431_2_Bacteria(88);Bacteria_unclassified(88);Bacteria_unclassified(88);Bacteria_unclassified(88);Bacteria_unclassified(88);Bacteria_unclassified(88);	AGAGTTTGATCCTGGCTCAGGATGAACGCTGGCGGCATGCTTAACACATGCAAGTTGAACGATCTTAATTTATTAAGCTAAGTATCGGACGGGTGAGCAGCGCGTCAGAACCTACCTTTAGGAGAGGCATAACTATTGGAAACGATAGCTAATACCTCATACACTGTGGCGCAAAAGGCGCAAGCCGCCTAAAGATCGGCTTGCGTCTGATTAGCTTGTTGGTAATTTAAAAGATTACCAAGGCAACGATCAGTAGTTGGTCTAAGAGGATGATCAACCAAACTGGGACTGAGAGACGGCCCAGACCTCTACGGAGGGGAGCAGCGAGGAATTTTCCGTAATGGGCGAAAGCCTGACGGAGCAATGCCGCGTGGAGGATGAAGGCTTGTGAGTGGTAAG…
>Fileamostra02all.seq19445_2_Bacteria(95);Cyanobacteria(85);Oxyphotobacteria(85);Oxyphotobacteria_unclassified(85);Oxyphotobacteria_unclassified(85);Oxyphotobacteria_unclassified(85);	GTATTACCGCGGCTGCTGGCACGGAGTTAGCCGATGCTTATTCCTTAGTTACCGTCTTGTTTCTTCGCTAAGAAAAGGAGTTTACGACTCACAAGCCTTCATCCTCCACGCGGCATTGCTCCGTCAGGCTTTCGCCCATTGCGGAAAATTCCTCACTGCTGCCCTCCGTAGAGGTCTGGGCCGCGTCTCAGTCTCCGTGTGGTTGATCATCCTCTCAGACCAACTACTGATCGATGCCTTGGTAATCTTTTAAATTTACAACTAGCTAGTCAGACGCAAGCCCATCTTTAGGCAGCTTTCACCATTTACTCCACAGTTAGTAAGGTATTAGCTATCGTTTACAATAGTAATTCCTTTCCTAAAGATAGATTCTTACGCTCTACACGCCCGTCCGCTACG…
>Fileamostra02all.seq19461_2_Bacteria(100);Cyanobacteria(95);Oxyphotobacteria(95);Oxyphotobacteria_unclassified(95);Oxyphotobacteria_unclassified(95);Oxyphotobacteria_unclassified(95);	GTATTACCGCGGCTGCTGGCACGGAGTTAGCCGATGCTTATTCCTTAGTTACCGTCTTGTTTCTTCGCTAAGAAAAGGAGTTTACGACTCACAAGCCTTCATCCTCCACCCGGCATTGCTCCGTCAGGCTTTCGCCCATTGCGGAAAATTCCTCACTGCTGCCCTCCGTAGAGGTCTGGGCCGTGTCTCAGTCCCAGTGTGGTTGATCATCCTCTTAGACCAACTACTGATCGTTGCCTTGGTAATCTTTTAAATTACCAACAAGCTAATCAGACGCAAGCCCATCTTTAGGCGGCTTTCGCCTTTTACTCCACAGTTTATGAGGTATTAGCTATCGTTTCCAATAGTTATTCCTCTCCTAAAGGTAGGTTCTTACGCGCTACTCTCCCGTCCGCTCCT…
>Fileamostra02all.seq19540_2_Bacteria(100);Proteobacteria(100);Alphaproteobacteria(100);Caulobacterales(100);Caulobacteraceae(100);Caulobacteraceae_unclassified(100);	GAGTTTGATCATGGCTCAGAGCGAACGCTGGCGGCAGGCCTAACACATGCAAGTCGAACGAACTCTTCGGAGTTAGTGGCGGACGGGTGAGTAACACGTGGGAACGTGCCTTTAGGTTCGGAATAACTCAGGGAAACTTGTGCTAATACCGAATGTGCCCTTCGGGGGAAAGATTTATCGCCTTTAGAGCGGCCCGCGTCTGATTAGCTAGTTGGTGAGGTAATGGCTCACCAAGGCGACGATCAGTAGCTGGTCTGAGAGGATGATCAGCCACATTGGGACTGAGACACGGCCCAAACTCCTACGGGAGGCAGCAGTGGGGAATCTTGCGCAATGGGCGAAAGCCTGACGCAGCCATGCCGCGTGAATGATGAAGGTCTTAGGATTGTAAAATTCTTT…
>Fileamostra02all.seq19544_2_Bacteria(99);Bacteria_unclassified(99);Bacteria_unclassified(99);Bacteria_unclassified(99);Bacteria_unclassified(99);Bacteria_unclassified(99);	AGAGTTTGATCATGGGCTCAGGATGAACGCTGGCGGCATGCTTAACACATGCAAGTTGAACGAGCTTAATTTATTAAGCTAAGTAGCGGACGGGTGAGTAGCGCGTAAGAACCTACCTTTAGGAGAGGAATAACTATTGGAAACGATAGCTAATACCTCATAAACTGTGGAGTAAAAGGCGAAAGCCGCCTAAAGATGGGCTTGCGTCTGATTAGCTTGTTGGTAATTTAAAAGATTACCAAGGCAACGATGAGTAGTTGGTCTAAGGGGATGGTGAACCACACTGGGACTGAGCCACGGCCCAGACCTCTACGGAGGGCAGCAGTGAGGAATTCTCCGCAATGGGCAAAAGCCTGACGGAGCAATGCCGCCTGGGGGATGAAGTCCTGTGAGTCGTAA…
>Fileamostra02all.seq19670_2_Bacteria(96);Cyanobacteria(82);Oxyphotobacteria(82);Oxyphotobacteria_unclassified(82);Oxyphotobacteria_unclassified(82);Oxyphotobacteria_unclassified(82);	AGAGTTTGATCCTGGCTCAGGATGAACGCTGGCGGCATGCTTAACACATGCAAGTTGAACGAGCTTAATTTATTAAGCTAAGTAGCGGACGGGTGAGTAGCGCGTAAGAACCTACCTTTAGGAGAGGAATAACTATTGGAAACGATAGCTAATACCTCATAAACTGTGGAGTAAAAGGCGAAAGCCGCCTAAAGATGGGCTTGCGTCTGATTAGCTTGTTGGTAATTTAAAAGATTACCAAGGCAACGATCAGTAGTTGGTCTAAGAGGATGATCAACCAACCTGGAACTAAGCCACGGCCCAGGCCTCTACGGAGAGCAGCAGTTAGGAATTTTCCGCAATGGGCGAAAGCCTGACGGAGCAATGCCGCGTGGAGGATGAAGGCTTGTGAGTCGTAAA…
>Fileamostra02all.seq19673_2_Bacteria(100);Cyanobacteria(94);Oxyphotobacteria(94);Oxyphotobacteria_unclassified(94);Oxyphotobacteria_unclassified(94);Oxyphotobacteria_unclassified(94);	GTATTACCGCGGCTGCTGGCACGGAGTTAGCCGATGCTTATTCCTTAGTTACCGTCTTGTTTCTTCGCTAAGAAAATGAGTTTACGACTCACAAGCCTTCATCCTCCACGCGGCATTGCTCCGTCAGGCTTTCGCCCATTGCGGAAAATTCCTCACTTCTGCCCTCCTTAGAGGTCTGGGCCGTGTCTCAGTCCCAGTGCGGTTGATCATCCTCTTAGACCAGCTACTGATCGTTGCCTTGGTAATCTTTTAAATTTCAAACAAGCTAATCAGACGCAAGCCCATCTTTAGGCGGCTTTCGCATTTTACTCCACAGTTTATGAGGTATTAGCTAGCGTTTCCAATAGTTATACCTCTCCTAAAGGTAGGTTCTTACGCGCTACTCCCCCGTCCGCTACT…
>Fileamostra02all.seq1968_2_Bacteria(93);Cyanobacteria(84);Oxyphotobacteria(84);Oxyphotobacteria_unclassified(84);Oxyphotobacteria_unclassified(84);Oxyphotobacteria_unclassified(84);	AGAGTTTGATCATGGCTCAGGATGAACGCTGGCGGCATGCTTAACACATGCAAGTTGAACGAGCTTAATTTATTAAGCTAAGTAGCGGACGGGTGAGTAGCGCGTAAGAACCTACCTTTAGGAGAGGAATAACTATTGGGAACGATAGCTAATACCTCATAAACTGTGGAGTAAAAGGCGAAAGCCGCCTAAAGATGGGCTTGCGTCTGATTAGCTTGTTGGTAATTTAAAAGATTACCAAGGCAACGATCAGAAGTTGGTCTAAGAGGATGATCAACCACACTGGGACTGAGACCAGGCCCAGGCCTCTACGGAGGGCAGCAGTGAGGAATTTTCCGCAATGGGCGAAAGCCTGACGGAGCAATGCCGCGTGGAGGATGAAGGCTTGTGAGTCGTAAA…
>Fileamostra02all.seq196_2_Bacteria(86);Bacteria_unclassified(86);Bacteria_unclassified(86);Bacteria_unclassified(86);Bacteria_unclassified(86);Bacteria_unclassified(86);	AGAGTTTGATCATGGCTCAGGATGAACGCTGGCGGCATGCCTACCACATGCAAGTTGAACGAACTTAAATTTTTATAAATTTAAGTTAAGTAGCGAACGGGTGAGTAACATGTAAGAACCTACCTTTAGGCGGGGGATAACTACTGGAAACGGCGGCTAAAACCCCATCAGCTGTGGAGTAAAAAGTGAAAACTACCTAAAGATGCGCTTGCATCTGATTAGTTTGTTGGTGAATTAATTGTTTACCAAGGAGATGATCAGTAGTTGGTCTAAGAGGATGATCAACCACACTAGGACTGAGACACAGACCAAACCTCTGCGGAGGGCAGCTGTGAGGAATTTTCCGCAATGGGCGAAAGCCTGACGGAGCAATGCCGCGTGGATGATGAAGGCTATTGA…
>Fileamostra02all.seq19722_2_Bacteria(97);Cyanobacteria(93);Oxyphotobacteria(93);Oxyphotobacteria_unclassified(93);Oxyphotobacteria_unclassified(93);Oxyphotobacteria_unclassified(93);	ACCGCGGCGGCTGGCACGGAGTTAGCCGATGCTTATTCCTTAGTTACCGTCTTGTTTCTTCGCTAAGAAAAGGAGTTTACGACTCACAAGCCTTCATCCTCCACGCGGCATTGCTCCGTCAGGCTTTCGCCCATTGCGGAAAATTCCTCACTGCTGCCCTCCGTAGAGGTCTGGGCCGTGTCTCAGTCCCAGTGTGGTTGATCATCCTCTTAGACCAACTACTGATCGTTGCCTTGGTAATCTTTTAAATTACCAACAAGGTAATCAGACGCAAGACCATCTTTAGGCGGGTTTCGCCTTTTACTCCACAGTTTATGAGGTATTTGCTATCGTTTCCAATAGTTATTCCTATCCTAAAGGTAGGTTCGTACGCGCTACTCACCCGTCCGCTACTTAGCT…
>Fileamostra02all.seq19751_2_Bacteria(96);Cyanobacteria(86);Oxyphotobacteria(86);Oxyphotobacteria_unclassified(86);Oxyphotobacteria_unclassified(86);Oxyphotobacteria_unclassified(86);	AGAGTTTGATCATGGCTCAGGATGAACGCTGGCGGCATGCCTAACACATGCAAGTTGAACGAACTTATATTTTTATAAATTTAAGTTAAGTAGCGGACGGGTGAGTAACATGTAAGAACCTACCTTTAGGAGGGGAATAACTACTGGAAACGGTAGCTAAAACCCTATAAGCTGCGGAGTAAAAAGTGAAAACTACCTAAAGATGGGCTTGCATCTGATTAGCTTGTTGGTAAAGTAATTGTTTACCAAGGCAATGATCAGTAGTTGGTCTAAGAGGATGATCAACCACACTGGGACTGAGACACGGGCCAGGCCTCTACGGAGGGCAGCAGTGAAGAATTTTCCGCAGTGGGCGAAAGCCTGACGGAGCAATGCCGAGTGGAAAACGAAGGCTTTTGG…
>Fileamostra02all.seq19792_2_Bacteria(81);Bacteria_unclassified(81);Bacteria_unclassified(81);Bacteria_unclassified(81);Bacteria_unclassified(81);Bacteria_unclassified(81);	GAATTACCGCGGCGGCTGGCACGGAATTAGCCGATGCTTATTCCTTAGCTACCGTCTATTTTCTTCACTAAGAAAAGGATTTTACGACTTAAAAGCCTTCTTCATCCACGCGGCATTGCTCCGTCAGGCTTTCGCCCATTGAGGAAAATTCCTCACTGCTGCCCTCCGTAGAGGCCTGGGCCGCGTCTCAGTCCCAGTGTGGTTGATCATCTTCTTAGACCAACTACTGATCATCGCCTTGGTAAACAATTACTTCACCAACAGACTGATCAGTTCCAAGCCCATCTTTAGTTAGTTTTCACTTTTTACTCCCCGGCTTATGGGGTTGTAGCCGCCGTTTCCAGTGGTTGTCCCCCGCCTAAAGGTAGGTTCTTACCTGTTTCTCCCCCGTTCGCTGCT…
>Fileamostra02all.seq19793_2_Bacteria(100);Proteobacteria(100);Gammaproteobacteria(100);Alteromonadales(100);Pseudoalteromonadaceae(96);Pseudoalteromonas(96);	GAATTACCGCGGCTGCTGGCACGGAGTTAGCCGGTGCTTCTTCTGTAAGTAACGTCACAGCTAGCAGGTATTAACTACTAACCTTTCCTCCTTACTGAAAGTGCTTTACAACCCTAAGGCCTTCTTCACACACGCGGCATGGCTGCATCAGGCTTGCGCCCATTGTGCAATATTCCCCACTGCTGCCTCCCGTAGGAGTCTGGACCGTGTCTCAGTTCCAGTGTGGCTGATCATCCTCTCAAACCAGCTAATCCCACTTGGGCCGATCATAAGGCGAGAGCCGAAGCCCCCTTTGGTCCGTAGACATTATGCGGTATTAGCCATCGTTTCCAATGGTTGTCCCCCACCTTACGGCACGTTCCCAAGCATTACTCACCCGTCCGCCGCTCGACGCCGAAT…
>Fileamostra02all.seq1983_2_Bacteria(99);Proteobacteria(97);Gammaproteobacteria(87);Gammaproteobacteria_unclassified(87);Gammaproteobacteria_unclassified(87);Gammaproteobacteria_unclassified(87);	GAATTACCGCGGCTGCTGGCACGGAGTTAGCCGGTCCTTCTTCTCTAGTTAACGTCACAGCACAAGGGCATTAACCTTATACCTTTCCTCACTAGTGAAAGTGCTTTACAACCCTAGGGCCTTCTTCACACACGCGGCATGGCTGCGTCAGGGTTGCCCCCATTGCGCAATATTCCCCACTGCTGCCTCCCGTAGGAGTCTGGGCCGTGTCTCAGTCCCAGTGTGTCTGATCATCCTCTCAGACCAGCTACGCCGAGGCGAGCTCATCCAATCGTGCAAGGTAAAAAGATGCCCTGCTTTCCCCCCCAAGACTTATGCGCTATTAATCCGGGTTTCCCCTGGCTATCCCCCGCTACTGGATAGATCCCCACGCGTTACTCTCCCGTCCGCCGCTCGACG…
>Fileamostra02all.seq19846_2_Bacteria(98);Cyanobacteria(96);Oxyphotobacteria(96);Oxyphotobacteria_unclassified(96);Oxyphotobacteria_unclassified(96);Oxyphotobacteria_unclassified(96);	GAATTACCGCGGCGGCTGGCACGGAGTTAGCCGATGCTTATTCCTTAGTTACCGTCTTGTTTCTTCGCTAAGAAAAGGAGTTTACGACTCACAAGCCTTCATCCTCCACGCGGCATTGCTCCGTCAGGCTTTCGCCCATTGCGGAAAATTCCTCACTGCTGCCCTCCGTAGAGGTCTGGGCCGTGTCTCAGTCCCAGTGTGGTTGATCATCCTCTTAGACCAACTACTGATCGTTGCCTTGGTAATCTTTTAAATTACCAACAAGCTAATCAGACG
>Fileamostra02all.seq1984_2_Bacteria(97);Cyanobacteria(80);Oxyphotobacteria(80);Oxyphotobacteria_unclassified(80);Oxyphotobacteria_unclassified(80);Oxyphotobacteria_unclassified(80);	GTATTACCGCGGCTGCTGGCACGGAATTAGCCGATGCTTATTCCTTAGCTACAGTCTATTTTCTTCCCTAAGAAAAGGATTTTACGACTCAAAAGCCTTCATCATCCACGCGGCATTGCTCCTTCAGGCTTTCGCCCCTTGCGGAAAATTCCTCACTGCTGCCCTCCGTAGAGGTCTTGGCCGTGTCTCCGTCCCAGTGTGGTTGATCATCCTCTTAGACCAACTACTGATCATCGCCTTGGTAAACAATTAATTCACCAACAACCTAATCAGAGGCAAGCCCATCTTTAGGTAGTTTTCTAGTTTTACTCCACAGTTCACGGGGTTTTAGCCGCCGTTTCCAGTGGTTATCCCCCGCCTAAAGGTAGGTTCTTACATGTTACTCACCCGTTCGCTACT…
>Fileamostra02all.seq19916_2_Bacteria(89);Bacteria_unclassified(89);Bacteria_unclassified(89);Bacteria_unclassified(89);Bacteria_unclassified(89);Bacteria_unclassified(89);	GTATTACCGCGGCTGCTGGCACGGAGTTAGCCGATGCTTATTCTTTAGTTACCGTCTTGTTTCTTCGCTAAGAAAAGGAGTTTACAACTCACAAGCCTTCATCCTCCACGCGGCATTGCTCCTTCAGGCTTTCGCCCATTGCGGAAATTTCCTCACTGCTGCCCTCCTTAGAGGTCTGGGCCGTGTTTCATTCCCAGTGTGGTGGATCATCCTCTTAGACCAACTACGGTTCGTTGCCTTGTTAATCTTTTACATTCCAAACAAGCTAGTCCGCCGCAAGCCCATCTCTAGGCGGCTTTCCCCTTTTACTCCACAGTTTATGAGGTATTAGCTATCGTTTCCAACAGTTATTCCTCTCATAAAGGTAGGTTCTTACGCGCTACTCACCCGTACGCTACT…
>Fileamostra02all.seq20031_2_Bacteria(92);Bacteria_unclassified(92);Bacteria_unclassified(92);Bacteria_unclassified(92);Bacteria_unclassified(92);Bacteria_unclassified(92);	AGAGTTTGATCATGGCTCAGGATGAACGCTGGCGGCATGCTTAACACATGCAAGTTGAACGAGCTTAATTTATTAAGCTAAGTAGCGGACGGGTGAGTAGCGCGTAAGAACCTACCTTTAGGAGAGGAATAACTATTGGAAACGATAGCTAATACCTCATAAACTGTGGAGTAAAAGGCGAAAGCCGCCTAAAGATGGGCTTGCGTCTGATTAGCTTGTTGGTAATTTAAAAGATTACCAAGGCAACGATCAGTAGTTGGTCTAAGAGGATGATCAGCCGCACTGGGACTGGAACACGGCCCAGGCCTCTGCGGGGGGCAGCAGTGAGGAATTTTCCGCAATGGGCGAAAGCCTAACGGAGCAAGGCCGCGTGGAAGATGAAGGCTTGTGAGTCGGAAA…
>Fileamostra02all.seq20035_2_Bacteria(94);Bacteria_unclassified(94);Bacteria_unclassified(94);Bacteria_unclassified(94);Bacteria_unclassified(94);Bacteria_unclassified(94);	GAATTACCGCGGCGGCTGGCACGGAATTAGCCGATGCTTATTCCTTAGCTACCGTCTATTTTCTTCGCTAAGAAAAGGAGTTTACGACCCAAAAGCCTTCATCTTCCACGCGGCATTGCTCCGTCAGGCTTGCGCCCATTGCGGAAAATTCCTCACTGCTGCCCTCCGTAGAGGTCTGGGCCGTGTCTCAGTCCCAGTGTAGTTGATCATCCTCTTAGACCAACTACTGATCATTGCCTTGGTAAACAATTACTATACCTACAAGCGAATCAGATACAAGCCCAGCTTTATGTAGTTTTCACTTTTTACTCCGCAGCTTGTAGGGTTTTAGCTACCGTTTCGAGTAGTTATTCCCCTCCTAAAGGTAGGTTCTTACATGTTACTCACCCGTCCGCTGCT…
>Fileamostra02all.seq2003_2_Bacteria(96);Cyanobacteria(82);Oxyphotobacteria(82);Oxyphotobacteria_unclassified(82);Oxyphotobacteria_unclassified(82);Oxyphotobacteria_unclassified(82);	AGAGTTTGATCATGGCTCAGGATGAACGCTGGCGGCATGCCTAACACATGCAAGTTGAACGAACTTAAATTTTTATAAATTTAAGTTAAGTAGCGAACGGGTGAGTAACATGTAAGAACCTACCTTTAGGCGGGGGATAACCACTGGAAACGGCGGCTAAAACCCCATAAGCTGTGGAGTAAAACGTGAAAACTACCTAAAGATGGGCTTGCATCTGCTTAGTTTGTTGGTGAATTAATTGTTTACCAAGGCGATGATCAGTAGTTGGTCTAAGAGGATGATCAACCACACTGGGACTGAGACACGGCCCAGACGTCTACGGAGGGCAGCAGTGAGGAATTTTCCGCAATGGGCGAAAGCCGGACGGAGCAATGCCGCGTGGATGATGAAGGCTGTTGA…
>Fileamostra02all.seq20062_2_Bacteria(83);Bacteria_unclassified(83);Bacteria_unclassified(83);Bacteria_unclassified(83);Bacteria_unclassified(83);Bacteria_unclassified(83);	GAATTACCGCGGCGGCTGGCACGGAGTTAGCCGATGCTTATTCCTTAGTTACCGTCTTGTTTCTTCGCTAAGAAAAGGAGTTTACGACTCACAAGCCTTCATCCTCCACGCGGCATTGCTCCGTCAGGCTTTCGCCCATTGCGGAAAATTCCTCACTGCTGCCCTCCGTAGAGGTCTGGGCCGTGTCTCAGTCCCAGTGTGGTTGATCATCCTCTTAGACCAACTACTGATCGTTGCCTTGGTAATCTTTTAAATTACCAACAAGCGAATCAGACGCAAGCCGAGCGTTAGGCGTCTTTCGACGTTTACACCATAGTTTATGATGTATTAGCTATCGTTTCCAATATTTAGTACTCTCTGAAAGATGGGTACTTACGCGGTACTCACACGTCCGCTGAT…
>Fileamostra02all.seq20100_2_Bacteria(98);Cyanobacteria(85);Oxyphotobacteria(85);Oxyphotobacteria_unclassified(85);Oxyphotobacteria_unclassified(85);Oxyphotobacteria_unclassified(85);	GAGTTTGACCTGGCTCAGGATGAACGCTGGCGGCATGCTTAACACATGCAAGTTGAACGAGCTTAATTTATTAAGCTAAGTAGCGGACGGGTGAGTAGCGCGTAAGAACCTACCTTTAGGAGAGGAATAACTATTGGAAACGATAGCTAATACCTCATAAACTGTGGAGTAAAAGGCGAAAGCCGCCTAAAGATGGGCTTGCGTCTGATTAGCTTGTTGGTAATTTAAAAGATTACCAAGGCAACGATCAGTAGTTGGTCTAAGAGGATGATCAACCACACTGGGACTGAGACACGGCCCAGACCTCTACGGAGGGCAGCAGTGAGGAATTTTCCGCAATGGGCGAAAGCCTGACGGAGCAATGCCGCGTGGATGATGAAGGCTTTTGAGTCGTAAAAT…
>Fileamostra02all.seq20122_2_Bacteria(93);Bacteria_unclassified(93);Bacteria_unclassified(93);Bacteria_unclassified(93);Bacteria_unclassified(93);Bacteria_unclassified(93);	AGAGTTTGATCATGGCTCAGGATGAACGCTGGCGGCATGCTTAACACATGCAAGTTGAACGAGCTTAATTTATTAAGCTAAGTAGCGGACGGGTGAGTAGCGCGTAAGAACCTACCTTTAGGAGAGGAATAACTATTGGAAACGATAGCTAATACCTCATAAACTGTGGAGTAAAAGGCGAAAGCCGCCTAAAGTTGGGCTTGGGATTGTTTAGCTTGTGGGTATTTTAAAAGTTTACCAAGGCAACGATAAGGAGTTGGTCTAAGAGGATGAGCAACCACGCTGGGACTGAGACACGGCCCAGACCTCTGCGGAGGGCAGCAGTGAGGAAGTTTCCGCAATGGGCGAAAGCCTGACGGAGCAATGCCGCGTGGAGGATGAAGGCTTGTGGGTCGTAAA…
>Fileamostra02all.seq20177_2_Bacteria(94);Bacteria_unclassified(94);Bacteria_unclassified(94);Bacteria_unclassified(94);Bacteria_unclassified(94);Bacteria_unclassified(94);	GTATTACCGCGGCTGCTGGCACGGAATTAGCCGATGCTTATTCCTTAGCTACCGTCTATTTTCTTCGCTAAGAAAAGGAGTTTACGACCCAAAAGCCTTCTTCTTCCACGCGGCATTGCTCCGTCAGCCTTGCGCCCATTGCGCAAAATTCCTCCCTGCTTCCCTCCGTACTGGTCTGGGCCGTCCCTCAGTCCCAGGGTCGTTGATCATCCTCTTAGACCAACTACTGATCCTTGCCTCAGCAAACAATTACGTTACCCACAAGCTAATCAGATGCAAGCCCCTCTTTAGGTAGTTTTCTCTTATTACTCCTCAGCTTAGAGGGTTTTAGCTACCGTTTCCAGTAGTTATTCCCCTCCTAAAGGTAGGTTCTTACATGTTACTCCCCCGTCCGCTACT…
>Fileamostra02all.seq20205_2_Bacteria(98);Cyanobacteria(84);Oxyphotobacteria(84);Oxyphotobacteria_unclassified(84);Oxyphotobacteria_unclassified(84);Oxyphotobacteria_unclassified(84);	AGAGTTTGATCATGGCTCAGGATGAACGCTGGCGGCATGCCTAACACATGCAAGTTGAACGAACTTAAATTTTTATAAATTTAAGTTAAGTAGCGAACGGGTGAGTAACATGTAAGAACCTACCTTTAGGCGGGGGATAACCACTGGAAACGGCGGCTAAAACCCCATAAGCTGTTGAGTAAAAAGTGAAAACTACCTAAAGATGGGCTTGCATCTGATTAGATTGTTGGTGAATTAATTGTTTACCAAGGCGATGAACAGTAGTTGGTCTAAGAGGATGATCAACCACTCTGGGACTGAGACACGGCCCAGACCTCTACGGGGGGCAGCAGTGAGGAATTTTCCGCAAGGGGCGAAAGCCTGACGGAGCAATGCCGCGTGGATGATGAAGGCTTTTGA…
>Fileamostra02all.seq20208_2_Bacteria(100);Proteobacteria(100);Alphaproteobacteria(100);Sphingomonadales(100);Sphingomonadaceae(100);Sphingobium(93);	GTATTACCGCGGCGGCTGGCACGGAGTTAGCCGGGGCTTATTCTCCCGGTACTGTCATTATCATCCCGGGTAAAAGAGCTTTACAACCCTAAGGCCTTCATCACTCACGCGGCATTGCTGGATCAGGGTTGCCCCCATTGTCCAATATTCCCTACTGCTGCCTCCCGTAGGAGTCTGGGCCGTGTCTCAGTCCCAGTGTGGCTGATCATCCTCTCAGACCAGCTAAGGATCGTCGCCTTGGTAGGCCTTTACCCCACCAACTAGCTAATCCTACGCGGGCTCATCCCTGGGCGATAAATCTTTGGACTTACGTCATCATCCGGTATTAGCGTCAGTTTCCCGACGTTATTCCGAACCCAAGGGCAGATTCCCACGCGTTACGCACCCGTGCGCCACTAG…
>Fileamostra02all.seq2023_2_Bacteria(100);Proteobacteria(100);Alphaproteobacteria(100);Rhodobacterales(99);Rhodobacteraceae(99);Rhodobacteraceae_unclassified(99);	GAATTACCGGCGGCTGGCACGGAGTTAGCCGGGGTTTCTTCTACTGCTACCGTCATTATCTTCACAGTTGAAAGAGCTTTACGACCCTAGGGCCTTCTTCACTCACGCGGCATGGCTGGATCAGGCTTGCGCCCATTGTCCAAGATTCCCCACTGCTGCCTCCCGTAGGAGTCTGGGCCGTGTCTCAGTCCCAGTGTTGCTGATCATCCTCTCAAACCAGCTATTGATCGGTGACTTGGTAGGCCGTTACCCCACCAACAATCTAATCAAACGCGGGCCCATCCGATACCGATAAATCTTTCCCCCAAAGGGCGTATAAGGTATTACTCTTCGTTTCCAAAGGCTATTCCTTAGTACCAGGTAGGTTCCCACGCGTTACTAACCCGTCCGCCGCTCACC…
>Fileamostra02all.seq20248_2_Bacteria(89);Bacteria_unclassified(89);Bacteria_unclassified(89);Bacteria_unclassified(89);Bacteria_unclassified(89);Bacteria_unclassified(89);	GTATTACCGCGGCTGCTGGCACGGAGTTAGCCGATGCTTATTCCTTAGTTACCGTCTTGTTTCTTCGCTAAGAAAAGGAGTTTACGACTCACAAGCCTTCATCCTCCACGCGGCATTGCTCCGTCAGGCTTTCGCCCATTGCGGAAAATTCCTCACTGCTGCCCTCCGTAGAGGTCTGGGCCGTGTCTCAGTCCCAGTGTGGTTGATCATCCTCTTAGACCAACTACTGATCGTTGCCTTGGTAATCTTTTAAATTACCCACATGCTAATCAGACACAAGCCCATCTTTAGGAGGCTCTCGCCTGTTACTCCACAGTTTATGAGGTATTAGCTATCGTTTCCAATAGTTACTCCTATCCTAAAGGTACGTTCTTACGCGCTAATCACCCGCCCGCTTAG…
>Fileamostra02all.seq20257_2_Bacteria(98);Cyanobacteria(91);Oxyphotobacteria(91);Oxyphotobacteria_unclassified(91);Oxyphotobacteria_unclassified(91);Oxyphotobacteria_unclassified(91);	GTATTATCGCGGCTGCTGGCACGGAGTTAGCCGATGCTTATTCCTTAGTTACCGTCTTGTTTCTTCGCTAAGAAAAGGAGTTTACGACTCACAAGCCTTCATCCTCCACGCGGCATTGCTCCGTCAGGCTTTCGCCCATTGCGGAAAATTCCTCACTGCTGCCCTCCGTAGAGGTCTGGGCCGTGTCTCAGTCCCAGTGTGGTTGATCATCCTCTTAGACCAACTACTGATCGTTGCCTTGGTAATCTTTTAAATTTCCCACAAGCTAATCAGACGCAAGCCCATCTTTAGCCGGCTTTCGCCATTTTCTCCACAGTTTATGAGGTATTAGCTATCGTTTCCAATAGTTACTCCTCTCCTAAAGGTAGTTTCTTACCCGCTGCTCACCCGTCCGCTGCG…
>Fileamostra02all.seq2026_2_Bacteria(100);Cyanobacteria(100);Oxyphotobacteria(100);Synechococcales(100);Cyanobiaceae(100);Cyanobiaceae_unclassified(100);	GAATTACCGCGGCTGCTGGCACGGAATTAGCCGTGGCTTATTCATCAAGTACCGTCAGATCTTCTTCCTTGATAAAAGAGGTTTACAGCCCAGAGGCCTTCATCCCTCACGCGGCGTTGCTCCGTCAGGCTTTCGCCCATTGCGGAAAATTCCCCACTGCTGCCTCCCGTAGGAGTCTGGGCCGTGTCTCAGTCCCAGTGTGGCTGATCATCCTCTCAGACCAGCTACTGATCGATGCCTTGGTAGGCCTTTACCCCCCCAACTAGCAAATCAGACGCGAGCTCATCCTCAGGCGAAATTCATTTCACCCCGCGGCATATGGGGTATTAGCGGCCGTTTCCAGCCGTTATCCCCCTCCTGAGGGCAGATTCTCACGCGTTACTCACCCGTCCGCCACTA…
>Fileamostra02all.seq20279_2_Bacteria(100);Proteobacteria(100);Alphaproteobacteria(100);Rhizobiales(100);Rhizobiales_Incertae_Sedis(100);Phreatobacter(100);	GTATTACCGCGGCGGCTGGCACGAAGTTAGCCGGGGCTTATTCTTCCGGTACAGTCATTATCTTCCCGGACAAAAGAGCTTTACAACCCTAAGGCCTTCATCACTCACGCGGCATGGCTGGATCAGGCTTGCGCCCATTGTCCAATATTCCCCACTGCTGCCTCCCGTAGGAGTTTGGGCCGTGTCTCAGTCCCAATGTGGCTGATCATCCTCTCAGACCAGCTACCGATCGTAGCCTTGGTGAGCCGTTACCTCACCAACTAGCTAATCGGACGCGGGCCAATCCTTTGGCGATAAATCTTTCTCCTTACGGACGTATCCGGTATTAGCTCAAGTTTCCCTGAGTTATTCCGAACCAAAGGGTATGTTCCCACGCGTTACTCACCCGTCTGCCGCTCC…
>Fileamostra02all.seq20328_2_Bacteria(100);Proteobacteria(100);Alphaproteobacteria(100);Rhodobacterales(100);Rhodobacteraceae(100);Rhodobacteraceae_unclassified(100);	GAATTACCGCGGCGGCTGGCACGGAGTTAGCCGGGGTTTCTTCTACTGCTACCGTCATTATCTTCACAGTTGAAAGAGCTTTACGACCCTAGGGCCTTCTTCACTCACGCGGCATGGCTGGATCAGGCTTGCGCCCATTGTCCAAGATTCCCCACTGCTGCCTCCCGTAGGAGTCTGGGCCGTGTCTCAGTCCCAGTGTTGCTGATCATCCTCTCAAACCAGCTATTGATCGGTGACTTGGTAGGCCGTTGCCCCACCAGCAATCTAATCAAGCGCGGGCCCATCCGATACCGATAAATCTTTCCCCCAAAGGGCGTATAAGGTATTACTCTTCGTTTCCAAAGGCTATTCCTTAGTACCAGGTGGGTTCCCACGCGTTACTAACCCGTCCGCCGCTCA…
>Fileamostra02all.seq20405_2_Bacteria(98);Cyanobacteria(87);Oxyphotobacteria(87);Oxyphotobacteria_unclassified(87);Oxyphotobacteria_unclassified(87);Oxyphotobacteria_unclassified(87);	GTATTACCGCGGCTGCTGGCACGGAATTAGCCGATGCTTATTCCTTAGCTACCGTCTATTTTCTTCACTAAGAAAAGGATTTTACGACTCAAAAGCCTTCATCATCCACGCGGCATTGCTCCGTCAGGCTTTCGCCCATTGCGGAAAATTCCTCACTGCTGCCCTCCGTAGAGGTCTGGGCCGTGTCTCAGTCCCAGTGTGGTTGATCATCCTCTTAGACAAACTACTGATCATCGCCTGGGTAAACAATTAATTCGCCAACAAACTAATCAGATGCAGGCCGATCTTAAGGTAGTTTTCACTTTTTACCCCACAGCTTATGGGGTTTGAGCCGCCGTTTCCAGTGGTTATCCCCCGCCTAAAGGTAGGTTCTTACATGTTACTCACCCGTTCGCTACT…
>Fileamostra02all.seq20407_2_Bacteria(100);Lentisphaerae(100);Lentisphaeria(100);Lentisphaerales(100);Lentisphaeraceae(100);Lentisphaera(100);	AGGTTGATCATGGCTCAGAATGAACGCTGGCGGCATGGATTAGGCATGCAAGTCGAACGAGAAACTCTTCGGAGTGGAAAGTGGCGAAAGGGTGAGTAACGCGTGAGTAACTTGCCTCCAAATCGAGGATAACAGTTGGAAACGACTGCTAATACTGGATGTGATAAAAGAATCGCATGTTTCTTTTATTAAAGATCCGTTGTTTGGAGATAGGCTCGCGTCCCATTAGTTTGTTGGTAAGGTAACGGCTTACCAAGACTTTGACGGGTAGGTGGTCTGAGAGGATGGTCACCCACACTGGGACTGAGACACTGCCCAGACTCCTGCGGGAGGCTGCAGTCGAGAATCTTCCGCAATGCGCGAAAGCGTGACGGAGCAATGCCGCGTGAATGATGAAGG…
>Fileamostra02all.seq20413_2_Bacteria(100);Bacteroidetes(100);Bacteroidia(100);Flavobacteriales(100);Flavobacteriaceae(100);Aquimarina(100);	AGAGTTTGATCATGGCTCAGGATGAACGCTAGCGGCAGGCTTAACACATGTAAGTCGAGGGGTAACATAAGTGCTTGCACTTGATGACGACCGGCGCACGGGTGCGTAACGCGTATAGAACCTACCTTATAGTAAGGGATAGCCCAGAGAAATTTGGATTAATACCTTATAGTATTATTGATTGGCATCGATTAATAATTAAAGATTTATTGCTATAAGATGGCTATGCGTTCTATTAGCTAGTTGGTATGCACTGGTACTGAGACACGGACCAGACTCCTACGGGAGGCAGCAGTGAGGAATATTGGACAATGGAGGCAACTCTGATCCAGCCATGCCGCGTGTAGGAAGACTGCCCTATGGGTTGTAAACTACTTTTATAGAGGAAGAAACCCCGAT…
>Fileamostra02all.seq20435_2_Bacteria(95);Cyanobacteria(88);Oxyphotobacteria(88);Oxyphotobacteria_unclassified(88);Oxyphotobacteria_unclassified(88);Oxyphotobacteria_unclassified(88);	CGGCTGCTGGCACGGAATTAGCCGATGCTTATTCCTTAGCTACCGTCTATTTTCTTCGCTAAGAAAAGGAGTTTACGACCCAAAAGCCTTCATCTTCCACGCGGCATTGCTCCGTCAGGCTTGCGCCCATTGCGGAAAATTCCTCACTGCTGCCCTCCGTAGAGGTCTGGGCCGTGTCTCAGTCCCAGTGTGGTTGATCATCCTCTTAGACCAACTACTGATCATTGCCTTGGTAAACAATTACTTTACCCACAAGCCAATCCGATGGAAGCCCATCTTTAGGTTGTTTTCACTTTTTACTCCGCAGCTTATAGGGGTTTATCTTCCGTTTCCAGTAGTTATTCCCCTCCTAAAAGTAGGTTCTTTCATGTTACTCGCCCGTCCGCTTCTTAACTTAAA…
>Fileamostra02all.seq20448_2_Bacteria(99);Cyanobacteria(87);Oxyphotobacteria(87);Oxyphotobacteria_unclassified(87);Oxyphotobacteria_unclassified(87);Oxyphotobacteria_unclassified(87);	GTATTACCGCGGCGGCTGGCACGGAGTTAGCCGATGCTTATTCCTTAGTTACCGTCTTGTTTCTTCGCTAAGAAAAGGAGTTTACGACTCACAAGCCTTCATCCTCCACGCGGCATTGCTCCGTCAGGCTTTCGCCCATTGCGGAAAATTCCTCACTGCTGCCCTCCGTAGAGGTCTGTGCCGTGTCTCAGTCCCAGTGTGGTTGATCATCCTCTTAGACCAACTACTGATCGTTGCCTTGGTAATCTTTTAAATTCCCTACCAGCTAATCAGACGCAAGCCGATCTTTAGGCGGCTTTCGCCTCTTACTCTTCAGTTTACGAGATATTAGCTATCGTTTCCCATCGTTAGTCCTCTCTTAAAGGTAGGTTCTTGCGCGCTACTCGCCCGTCCGCTACT…
>Fileamostra02all.seq20474_2_Bacteria(89);Bacteria_unclassified(89);Bacteria_unclassified(89);Bacteria_unclassified(89);Bacteria_unclassified(89);Bacteria_unclassified(89);	AGAGTTTGATCCTGGCTCAGGATGAACGCTGGCGGCATGCCTAACACATGCAAGTTGAACGAACTTAATTTATTATAGATTTAAGTTGAGTAGCGACCCGGAGAGAAACATGTAAGAACCTACCTTAAGACGGGGGAAAACCACCGGAAACGCCGGATGCAATCCCATGAGATGGGGTGTTAAACGTGAAAACTACCTAAAGGCTGGCTTGCATCTGGTTAGGTTGATGGCGTACTAATTCTTTACCAAGGCGATGATCAGTAGTTGGTCTGAGAGGATGATCAGCCACACTGGGACTGAGACACGGTCCAGACCTCTACGGAGGGCAGCAGTGAGGAATTTTCCGCAATGGGCGAAAGCCTGACGGAGCAATGCCGCGTGGATGATGAAGGCTTTTGA…
>Fileamostra02all.seq20504_2_Bacteria(92);Cyanobacteria(83);Oxyphotobacteria(83);Oxyphotobacteria_unclassified(83);Oxyphotobacteria_unclassified(83);Oxyphotobacteria_unclassified(83);	CGCGGCTGCTGGCACGGAGTTAGCCGATGCTTATTCCTTAGTTACCGTCTTGTTTCTTCGCTAAGAAAAGGAGTTTACGACTCACAAGCCTTCATCCTCCACGCGGCATTGCTCCGTCAGGCTTTCGCCCATTGCGGAAAATTCCTCACTGCTGCCCTCCGTAGAGGTCTGGGCCGTGTCTCAGTCCCAGTGTGGTTGATCATCCTCTTAGACCAACTACTGATCGTTGCCTTGGTAATCTTTTAAATTACGAACAAGCTAATCAGACGCAAGCCCATCTTTAGGCGGCTTTCGCATTTTACTCCGCAGGGTAGGAGGGATTAGTTATCGTTTCCAATAGTTAGTCCTCTCGTAAAGGTAGGTTCTTACGCGCTACTCTCCCGTCCGCTACTTAGCTTA…
>Fileamostra02all.seq20522_2_Bacteria(89);Bacteria_unclassified(89);Bacteria_unclassified(89);Bacteria_unclassified(89);Bacteria_unclassified(89);Bacteria_unclassified(89);	AGAGTTTGATCCTGGCTCAGGATGAACGCTGGCGGCATGCCTAACACATGCAAGTTGAACGAACTTATATTTTTATAAATTTAAGTTAAGTAGCGGACGGGTGAGTAACATGTAAGAACCTACCTTTAGGAGGGGAATAACTACTGGAAACGGTAGCTAAAACCCTATAAGCTGCGGAGTAAAAAGTGAAAACTACCTAAAGATGGGCTTGCATCTGATTAGCTTGTTGGTAAAGTAATTGTTTACCAAGGCAATGATCAGTAATTGGTCTAAGAGGATTGTCAAGCACACTGGGACTTGGACACGGCCCAGACCTCTACGGAGGGCAGGAGTGAGGAATTTTACGCAATGGGAGCAAGCCTGACGGGGCAATGCCGCTTCGAAGATGAAGGCTTTTGG…
>Fileamostra02all.seq20574_2_Bacteria(81);Bacteria_unclassified(81);Bacteria_unclassified(81);Bacteria_unclassified(81);Bacteria_unclassified(81);Bacteria_unclassified(81);	ATCTTTTTCTCCTTTCTCCTTCTTCCCTCTTTCTTCCTTCCTAACACATGCAAGTTGAACGAACTTAAATTTTTATAAATTTAAGTTAAGTAGCGAACGGGTGAGTAACATGTAAGAACCTACCTTTAGGCGGGGGATAACCACTGGAAACGGCGGCTAAAACCCCATAAGCTGTGGAGTAAAAAGTGAAAACTACCTAAAGATGGGCTTGCATCTGATTAGTTTGTTGGTGAATTAATTGTTTACCAAGGCGATGATCAGTAGTTGGTCTAAGAGGATGATCAACCACACTGGGACTGAGACACGGCCCAGACCTCTACGGAGGGCAGCAGTGAGGAATTTTCCGCAATGGGCGAAAGCCTGACGGAGCAATGCCGCGTGGATGATGAAGGCTTTTGA…
>Fileamostra02all.seq2058_2_Bacteria(100);Proteobacteria(100);Gammaproteobacteria(100);Alteromonadales(100);Pseudoalteromonadaceae(99);Algicola(99);	GTATTACCGCGGCTGCTGGCACGGAGTTAGCCGGTGCTTCTTCTGTCGCTAACGTCAAAGCTAGCAGGTATTAACTACTAACCCTTCCTCACGACTGAAAGTGCTTTACAACCCGAAGGCCTTCTTCACACACGCGGCATGGCTGCATCAGGGTTTCCCCCATTGTGCAATATTCCCCACTGCTGCCTCCCGTAGGAGTCTGGACCGTGTCTCAGTTCCAGTGTGGCTGATCATCCCCTCAGACCAGCTCCCACTTGGGCTACTCTAAAGGCGAGGGCCGAAGCCCCCTTTCGTCCTTAGACAATATGCGGTCTGAGCAGTCGTTTCCAACTGTTGTCCCCCACCTAAAGGCAAATTCCCAAGCATTACTCACCCGTCCGCCACTCGTCATCAACTAGC…
>Fileamostra02all.seq20616_2_Bacteria(87);Bacteria_unclassified(87);Bacteria_unclassified(87);Bacteria_unclassified(87);Bacteria_unclassified(87);Bacteria_unclassified(87);	AGAGTTTGATCCTGGCTCAGGATGAACGCTGGCGGCATGCCTAACACATGCAAGTTGAACGAACTTATATTTTTATAAATTTAAGTTAAGTAGCGGACGGGTGAGTAACATGTAAGAACCTACCTTTAGGAGGGGAATAACTACTGGAAACGGTAGCTCAAACCCTATAAGCTGCGGAGTAAAAAGTGAATACTACCTAAAGATGGGCTTGCATCTGATTAGCTTGTTGGAAAAGTAATTGTTTACCAAGGCAATGATCAGTGGTTGGTCTAAAAGGATGATCAAGCACACTGGTACTGAGACACTGCCCAGACCTATACGGAGGACAGCCGTGAGGAATTGTCCACAATGGGCGCAAGCCTGACGGAACAATGCCGCGTGGAAGATGAAAGCTTTTGG…
>Fileamostra02all.seq20623_2_Bacteria(99);Cyanobacteria(92);Oxyphotobacteria(92);Oxyphotobacteria_unclassified(92);Oxyphotobacteria_unclassified(92);Oxyphotobacteria_unclassified(92);	GAATTACCGCGGCGGCTGGCACGGAATTAGCCGATGCTTATTCCTTAGCTACCGTCTATTTTCTTCACTAAGAAAAGGATTTTACGACTCAAAAGCCTTCATCATCCACGCGGCATTGCTCCGTCAGGCTTTCGCCCATTGCGGAAAATTCCTCACTGCTGCCCTCCGTAGAGGTCTGGGCCGTGTCTCAGTCCCAGTGTGGTTGATCATCCTCTTAGACCAACTACTGATCATCGCCTTGGTAAACAATTAATTCACCAACAACCTAATAAGATGCAAGCCCATCTTTAGGTAGTTTTCCCTTTTTACTCCACAGCTTATGGGGTTTTAGCCGCCGTTTCCAGTGGTTATCCCCCGCCTAAAGGTAGGTTCTTACATGTTACTCACCCGTTCGCTACT…
>Fileamostra02all.seq20650_2_Bacteria(97);Cyanobacteria(90);Oxyphotobacteria(90);Oxyphotobacteria_unclassified(90);Oxyphotobacteria_unclassified(90);Oxyphotobacteria_unclassified(90);	AGAGTTTGATCATGGCTCAGGATGAACGCTGGCGGCATGCCTAACACATGAAAGTTGAACGAACTTAAATTTTTATAAATTTAAGTTAAGTAGCGAACGGGTGAGTAACATGTAAGAACCTACCTTTAGGCGGGGGATAACCACTGGAAACGGCGGCTAAAACCCCATAAGATGTGGAGTAAAAAGAGAAAAATACCTAAAGATGGGCATGCATCTGATTAGTTTGTTGGTGAATTAATTGTTTACCAAGGCGATGATCAGTAGTTGGTCTAAGAGGATGATCAACCACACTGGGACTGAGACACGGCCCAGACCTCTACGGAGGGCAGCAGTGAGGAATTTTCCGCAATGGGCGAAAGCCTGACGGAGCAATGCCGCGTGGATGATGAAGGCTTTTGA…
>Fileamostra02all.seq2065_2_Bacteria(98);Cyanobacteria(88);Oxyphotobacteria(88);Oxyphotobacteria_unclassified(88);Oxyphotobacteria_unclassified(88);Oxyphotobacteria_unclassified(88);	GAATTACCGCGGCTGCTGGCACGGAATTAGCCGATGCTTATTCCTTAGCTACCGTCTATTTTCTTCACTAAGAAAAGGATTTTACGACTCAAAAGCCTTCATCATCCACGCGGCATTGCTCCGTCAGGCTTTCGCCCATTGCGGAAAATTCCTCACTGCTGCCCTCCGTAGAGGTCTGGGCCGTGTCTCAGTCCCAGTGTGGTTGATCATCCTCTTAGACCAACTACTGATCATCGCCTTGGTAAACAATTAATTCACCAATAAACTAATCAGATGCAAGCCCCTCTTTAGGTAGTTTTCACTTTTGACTCCACAGCTTATGGGGTTTTAGCCGCCGTTTCCAGTGGTTATCCCCCGCCTAAAGGTAGGTTCTTACATGTTACTCACCCGTTCGCTACT…
>Fileamostra02all.seq20690_2_Bacteria(99);Cyanobacteria(89);Oxyphotobacteria(89);Oxyphotobacteria_unclassified(89);Oxyphotobacteria_unclassified(89);Oxyphotobacteria_unclassified(89);	AGAGTTTGATCCTGGCTCAGGATGAACGCTGGCGGCATGCTTAACACATGCAAGTTGAACGAGCTTAATTTATTAAGCTAAGTAGCGGACGGGTGAGTAGCGCGCAAGAACCTACCTTTAGGAGAGGAATAACTATTGGAAACGATAGCTAATACCTCATAAACTGTGGAGTAAAAGGCGAAAGCCGCCTAAAGATGGGCTTGCGTCTGATTAGCTTGTTGGTAATTTAAAAGATTACCAAGGCAACGATCAGTAGTTGGTCTAAGAGGATGATCAACCACACTGGGACTGAGACACGGCCCAGACCTCTACGGAGGGCAGCAGTGAGGAATTTTCCGCAATGGGCGAAAGCCTGACGGAGCAATGCCGCGTGGATGATGGAGGCTTTTGAGTCGTAAA…
>Fileamostra02all.seq20711_2_Bacteria(100);Bacteroidetes(100);Bacteroidia(100);Flavobacteriales(100);Flavobacteriaceae(100);Salinimicrobium(100);	CGCGGCGGCTGGCACGGAGTTAGCCGATCCTTATTCATACGGTACCGTCAAGCCCCTTCACGAAGGGGTGTTTCTTCCCGTATAAAAGCAGTTTACAACCCATAGGGCAGTCTTCCTGCACGCGGCATGGCTGGATCAGGCTCTCGCCCATTGTCCAATATTCCTCACTGCTGCCTCCCGTAGGAGTCTGGTCCGTGTCTCAGTACCAGTGTGGGGGATCTCCCTCTCAGGACCCCTACCTATCGCTGCCTCATCTTTTACCGCCGAAACTTTAATTATCAAATGATGCCATTTAATAATACTATGGAATATTAATCCGGGTTTCCCCGGGCTATCCCCCTGTAAAAGGTAGATTGTATACGCGTTACGCACCCGTGCGCCGGTCGTCAGCGGTGCAAG…
>Fileamostra02all.seq20825_2_Bacteria(89);Bacteria_unclassified(89);Bacteria_unclassified(89);Bacteria_unclassified(89);Bacteria_unclassified(89);Bacteria_unclassified(89);	GTATTACCGCGGCGGCTGGCACGGAATTAGCCGATGCTTATTCCTCAGCTACCGTCTATTTTCTTCCCCAAGAAAAGGAGTTTTCGACCCAACAGCCTTTATCTTCCCCGCGGCCTTGCCCCGTCAGGCTTGTCCCCATTGCCGAAAATTTCTCACCTCTGCCCTCCCTAGAGGTCTGGGCCGTGTTCCCGTCCCCGTGTGGTTGATCATCCTCTTCGACCAACTACTTATCATTGCCTTGGTAAACAATTACTTTGCCAACAAGCTAATCAGATGCAAGCCCATCTTTAGGTAGTTTTCACTTTTTACTACGCAGCTTATAGGGTTTTAGCTTCCGTTTCCAGTAGTTATTCCCCTCCTAAAGGTAGGTTCTTACATGTTACTCACCCGTGCGCTACT…
>Fileamostra02all.seq20868_2_Bacteria(96);Bacteria_unclassified(96);Bacteria_unclassified(96);Bacteria_unclassified(96);Bacteria_unclassified(96);Bacteria_unclassified(96);	AGAGTTTGATCATGGCTCAGGATGAACGCTGGCGGCATGCTTAACACATGCAAGTCGAACGAGCTTATTTTATTAAGCTAAGTAGCGGACGGGTGAGTAGCGCGTAAGTACCTACCTTTAGGAGAGGAATAACTATTGGAAACGATAGCTAATACCTCATAAACTGTGGAGTAAAATGCGAAATCCGTCTAATGATGGGCTTGCGTCTGATTAGTTTGTTGGTAGTTTAAAAGATTACCAAGGCAACGATCAGTATTTGGTCTGAGAGGATGATCAGCCACACTGGGACTGAGACACGGCCCAGACCTCTACGGGGGGCAGCAGTGGGGAATTTTCCGCAATGGGCGAAAGCCTGACGGAGCAATGCCGCGTGAGGGATGAAGGCTTGTGAGTCGTAAA…
>Fileamostra02all.seq20878_2_Bacteria(98);Cyanobacteria(91);Oxyphotobacteria(91);Oxyphotobacteria_unclassified(91);Oxyphotobacteria_unclassified(91);Oxyphotobacteria_unclassified(91);	AGAGTTTGATCCTGGCTCAGGATGAACGCTGGCGGCATGCTTAACACATGCAAGTTGAACGAGCTTAATTTATTAAGCTAAGTAGCAGACGGGTGAGTAGCGCGTAAGAACCTACCTTTAGGAGAGGAATAACTATTGGAAACGATAGCTAATACCTCATAAACTGTGGAGTAAAAGGCGAAAGCCGCCTAAAGATGGGCTTGCGTCTGATTAGCTTGTTGGTAATTTAAAAGATTACCAAGGCAACGATCAGTAGTTGGTTCAAGATGATGATCAGCCACACTGGGACTGAGACACGGCCCAGACCTCTACGGAGGGCAGCAGTGAGGAATTTTCCGCAATGGGCGAAAGCCTGACGGAGCAATGCCGCGTGGAGGATGAAGGCTTGTGAGTCGTAAA…
>Fileamostra02all.seq20879_2_Bacteria(90);Bacteria_unclassified(90);Bacteria_unclassified(90);Bacteria_unclassified(90);Bacteria_unclassified(90);Bacteria_unclassified(90);	GAATTACCGCGGCTGCTGGCACGGAATTAGCCGATGCTTATTCCTTAGCTACCGTCTATTTTCTTCACTAAGAAAAGGATTTTACGACTCAAAAGCCTTCATCATCCACGCGGCATTGCTCCGTCAGGCTTTTGCCCATTGCGGAAAATTCCTCACTGCTGCCCTCCGTAGAGGTCTGGGCCGTGTCTCAGTCCCAGTGTGGTTGATCATCCTCTTAGACCAACTACTGATCATCGCCTTGGTAAACAATTAATTCACCAACAAGCTAATCATATGCAAGCCCATCTTTAGGTAGTTTTCACTTATTCCTCCGCCGCCTAGAGGGTCTTACCTTCCGTTTCCGGTAGTTATCCCCCTCCAAAAGATAGAGCGTAACCTGTTCGTGGCCCGTACGCTACT…
>Fileamostra02all.seq20897_2_Bacteria(100);Proteobacteria(84);Alphaproteobacteria(83);Alphaproteobacteria_unclassified(83);Alphaproteobacteria_unclassified(83);Alphaproteobacteria_unclassified(83);	AGAGTTTGATCCTGGCTCAGAACGAACGCTGGCGGCAGGCTTAACACATGCAAGTCGAACGCCCTCTTCGGAGGGAGTGGCAGACGGGTGAGTAACGCGTGGGAACCTACCTTTCGGTACGGAACAACAGTTGGAAACGACTGCTAATACCGTATACGTCCTTCGGGAGAAAGATTTATCGCCGATAGAGGGTCCCGCGTTGGATTAGCTTGTTGGTGAGGTAACGGATCACCAAGGCGACGATCAATAGCTGGTCTAAGAGGATGATCAGCCATGCTGGGACTGAAACACGGCGGAGACCTCTACGGAGAGCAGCGGTGAGGAATTTTCCGCAATGGAAGCATGCCTGACGGAGCAATACCGCGTGGAAGAGGAAGGCTTTAGGGTGGTAAACCCCTT…
>Fileamostra02all.seq20917_2_Bacteria(100);Proteobacteria(100);Alphaproteobacteria(100);Rhodobacterales(100);Rhodobacteraceae(100);Rhodobacteraceae_unclassified(100);	TGATCATGGCTCAGAACGAACGCTGGCGGCAGGCCTAACACATGCAAGTCGAGCGCGCCTTCGGGTGAGCGGCGGACGGGTTAGTAACGCGTGGGAACCTACCTGGTACTAAGGAATAGCCTTTGGAAACGAAGAGTAATACCTTATACGCCCTTTGGGGGAAAGATTTATCGGTATCGGATGGGCCCGCGTTTGATTAGATTGTTGGTGGGGTAACGGCCTACCAAGTCACCGATCAATAGCTGGTTTGAGAGGATGATCAGCAACACTGGGACTGAGACACGGCCCAGACTCCTACGGGAGGCAGCAGTGGGGAATCTTGGACAATGGGCGCAAGCCTGATCCAGCCATGCCGCGTGAGTGAAGAAGGCCCTAGGGTCGTAAAGCTCTTTCAACTGT…
>Fileamostra02all.seq20951_2_Bacteria(93);Cyanobacteria(84);Oxyphotobacteria(84);Oxyphotobacteria_unclassified(84);Oxyphotobacteria_unclassified(84);Oxyphotobacteria_unclassified(84);	AGAGTTTGATCCTGGCTCAGGATGAACGCTGGCGGCATGCTTAACACATGCAAGTTGAACGAGCTTAATTTATTAAGCTAAGTAGCGGACGGGTGAGTAGCGCGTAAGAACCTACCTTTAGGAGAGGAATAACTATTGGAAACGATAGCTAATACCTCATAAACTGTGGAGTAAAAGGCGAAAGCCGCCTAAAGATGGGCTTGCGTGTGATTAGCTTGTTGGTAATTTAAAAGATTACCAAGGCAACGATCAGTAGTTGGTCTAAGAGGATGATCAACCACACTGGGACTGAGACACGGCCCAGACCGCTACGGTGGGCAGCATTGAGGAATTTTCCGCAATGGGCGAAAGCCTGACGGAGCAATGCCGCGTGGAGGATGAAGGCTTGTGAGTCGTAAA…
>Fileamostra02all.seq20971_2_Bacteria(100);Cyanobacteria(90);Oxyphotobacteria(90);Oxyphotobacteria_unclassified(90);Oxyphotobacteria_unclassified(90);Oxyphotobacteria_unclassified(90);	AGAGTTTGATCATGGCTCAGGATGAACGCTGGCGGCATGCTTAACACATGCAAGTTGAACGAGCTTAATTTATTAAGCTAAGTAGCGGACGGGTGAGTAGCGCGTAAGAACCTACCTTTAGGAGAGGAATAACTATTGGAAACGATAGCTAATACCTCATAAACTGTGGAGTAAAAGGCGAAAGCCGCCTAAAGATGGGCTTGCGTCTGATTAGCTTGTTGGTAATTTAAAAGATTACCAAGGCAACGATCAGTAGTTGGTCTAAGAGGATGAACAACCACACTGGGACTGAGACACGGCCCAGACCTCTACGGAGGGCAGCAGTGAGGAATTTTCCGCAATGGGCGAAAGCCTGACGGAGCAATGCCGCGTGGAGGATGAAGGCTTGTGAGTAGTAAA…
>Fileamostra02all.seq20_2_Bacteria(100);Cyanobacteria(100);Oxyphotobacteria(100);Nostocales(99);Xenococcaceae(98);Xenococcaceae_unclassified(98);	GTATTACCGCGGCTGCTGGCACGGAGTTAGCCGATGCTGATTCCTCAAGTACCGTCATTTTTTTCTTCCTTGAGAAAAGAGGTTTACAACCCAAAAGCCTTCCTCCCTCACGCGGTATTGCTCCGTCAGGCTTTCGCCCATTGCGGAAAATTCCCCACTGCTGCCTCCCGTAGGAGTCTGGGCCGTGTCTCAGTCCCAGTGTGGCTGCTCATCCTCTCAGACCAGCTACCGATCGCCGCCTTGGTAAGCTTTCACCCACCCAACTACCAAGTCGGCCGCGAGCTCCCCGCATGACGAAAAATCTTTTCCCGTTCGGCCAATGGGGTATTAGCAGTCGTTCCCACCTTTTGCCCCCATTCAAGAGGCAGATTCTCACGCTTTCCTCACCCGTCCGCCACT…
>Fileamostra02all.seq21009_2_Bacteria(100);Proteobacteria(100);Alphaproteobacteria(100);Rhodobacterales(100);Rhodobacteraceae(100);Ruegeria(98);	AGAGTTTGATCATGGCTCAGAACGAACGCTGGCGGCAGGCCTAACACATGCAAGTCGAGCGCGCCTTTCGGGGTGAGCGGCGGACGGGTTAGTAACGCGTGGGAATATACCCTTTGGTACGGAATAGCCTCTGGAAACGGAGAGTAATACCGTATGAGCCCCCCGGGTCAAACTGGGGGGGAAAGATTTATCGCCAAAGGATTAGCCCGCGTTAGATTAGGTAGTTGGTGGGGTAATGGCCTACCAAGCCTACGATCTATAGCTGGTTTTAGAGGATGATCAGCAACACTGGGACTGAGACACGGCCCAGACTCCTACGGGAGGCAGCAGTGGGGAATCTTGGACAATGGGGGCAACCCTGATCCAGCCATGCCGCGTGAGTGATGAAGGCCCTAGGGT…
>Fileamostra02all.seq21041_2_Bacteria(98);Cyanobacteria(88);Oxyphotobacteria(88);Oxyphotobacteria_unclassified(88);Oxyphotobacteria_unclassified(88);Oxyphotobacteria_unclassified(88);	GTATTACCGCGGCGGCTGGCACGGAATTAGCCGATGCTTATTCCTTAGCTACCGTCTATTTTCTTCACTAAGAAAAGGATTTTACGACTCAAAAGCCTTCATCATCCACGCGGCATTGCTCCGTCAGGCTTTCGCCCATTGCGGAAAATTCCTCACTGCTGCCCTCCGTAGAGGTCTGGGCCGTGTCTCAGTCCCAGTGTGGTTGATCATCCTCTTAGACCAACTACTGATCATCGCCTTGGTAAACAATTAATTCACCAACAAACTAAACAGATGCAAGCCCATCTTTAGGTAGTTTTCCCTTTTTCCTCCACAGCTTTTGGGGTTTTAGCCGCCGTTTCCAGTGGTTATCCCCCGCCTAAAGGTAGGTTCTTACATGTTACTCACCCGTTCGCTACT…
>Fileamostra02all.seq21072_2_Bacteria(100);Proteobacteria(100);Gammaproteobacteria(98);Gammaproteobacteria_unclassified(98);Gammaproteobacteria_unclassified(98);Gammaproteobacteria_unclassified(98);	GAATTACCGCGGCGGCTGGCACGGAGTTAGCCGGTCCTTCTTCTCTAGTTAACGTCACAGCACAAGGGTATTAACCTTATACCTTTCCTCACTAGTGAAAGTGCTTTACAACCCTAGGGCCTTCTTCACACACGCGGCATGGCTGCGTCAGGGTTGCCCCCATTGCGCAATATTCCCCACTGCTGCCTCCCGTAGGAGTCTGGGCCGTGTCTCAGTCCCAGTGTGGCTGATCATCCTCTCAGACCAGCTACTCCGACGCGGGCTCATCCAATAGTGCAAGGTCAAAAGACCCCGTGCTTTCCCCCTCAGGGCGTATGCGGTATGAATCCGGGTTTCCCCGGGCTATCCCCCGCTACTGGATAGATTCCCACGCGTTCCGCACCCGTCCGCCGCTCGACG…
>Fileamostra02all.seq21084_2_Bacteria(100);Bacteroidetes(100);Bacteroidia(100);Flavobacteriales(100);Flavobacteriaceae(100);Flavobacteriaceae_unclassified(100);	GAATTACCGCGGCTGCTGGCACGGAGTTAGCCGATCCTTATTCTTACAGTACCGTCAAGGACCTACACGTAGGTCTGTTTCTTCCTGTATAAAAGCAGTTTACAACCCATAGGGCAGTCTTCCTGCACGCGGCATGGCTGGATCAGAGTTGCCTCCATTGTCCAATATTCCTCACTGCTGCCTCCCGTAGGAGTCTGGTCCGTGTCTCAGTACCAGTGTGGGGGATCCCCCTCTCAGGGCCCCTACCTATCTTGTACCGTAACCTTTAATTATTAATTGATGCCAATCAATAATACTATGAGGTGTTAATCTTCGTTTCCAAAGGCTATCCCTCAGTGCAAGGCAGATTGTATACGCGTTACGCACCCGTGCGCCGGTCGTCATCTGATGCAAGCACCA…
>Fileamostra02all.seq21094_2_Bacteria(87);Bacteria_unclassified(87);Bacteria_unclassified(87);Bacteria_unclassified(87);Bacteria_unclassified(87);Bacteria_unclassified(87);	GTATTACCGCGGCTGCTGGCACGGAATTAGCCGATGCTTATTCCTTAGCTACCGTCTATTTTCTTCACTAAGAAAAGGATTTTACGACTCAAAAGCCTTCATCATCCACGCGGCATTGCTCCGTCAGGCTTTCGCCCATTGCGGAAAATTCCTCACTGCTGCCCTCCGTAGAGGTCTGGGCCGTTTCTCAGTCCCAGTGTGGTTGATCTTCCTCTTAGACCAATTACTGATCATCGCCTTGGTGAACAATTAATTCTCCAACAAACTAATCAGATGCAAGCCCATCTTTAGGTAGTTTTCACTGTTTACACCACAGCTTATGGGGTTTTAGCCCCCGTTTCCAGTGGTTATCCCCCGCCTATAGGTAGGTTCATACATGTTACTCTCACGTTCGCTACT…
>Fileamostra02all.seq21104_2_Bacteria(89);Cyanobacteria(82);Oxyphotobacteria(82);Oxyphotobacteria_unclassified(82);Oxyphotobacteria_unclassified(82);Oxyphotobacteria_unclassified(82);	AGAGTTTGATCCTGGCTCAGGATGAACGCTGGCGGCATGCCTAACACATGCAAGTTGAACGAACTTATATTTTTATAAATTTACGTTAAGTAGCGGACGGGAGGGTAACATGTAAGAACCTACCTTTAGGGGGGGAATAACTACTGGAAACGGTAGCTAAAACCCTATAAGCTGCGGTGTTAAAAGCGAAAACTACCTAAAGATGGGCTTGCATCAGATTAGCTTGTTGGTAAAGTAATTGTTTACCAAGGGAATGACCAGGAGTTGGTCTAAGAGGATGATCAAACACAATGGGACTGAGACACGGCTCAGACCTCTGCGGAGGGCAGCAGTGAGGAATTTTCCGCAATGGGCGCAAGCCTGACGGAGCAATGCCGCGTGGAAGATGAAGGATTTTGG…
>Fileamostra02all.seq21125_2_Bacteria(93);Bacteria_unclassified(93);Bacteria_unclassified(93);Bacteria_unclassified(93);Bacteria_unclassified(93);Bacteria_unclassified(93);	AGAGTTTGATCATGGCTCAGGATGAACGCTGGTGGCATGCTTAACACATGCAAGTTGAACGAGCTTAATTTATTAAGCTAAGTAGCGGACTGTTGAGTATCGCGTAATAACCTACCTTTAGGAGAGGAATAACTATTGTAAACGATATCTAATACCTCATAAACTGTGGATTAAAAGTCGAAAGCCTCCTAAATATGGGCTTGCGTCTGATTATCTTTTTGTTAATTTAAAAGATTATCAAGGCAACGATCAGTAGTTGGTCTAAGAGGATGATCAAACACACTGGGACTGAGACACGGACAAGACCTCTACGGAGGGCAGCAGTGAGGAATTGTACGAAAGGGGCGAAAGCCTGACGGAGCAATGCCGCGTGGAGGATGAAGGCTTGTGAGTCGTAAA…
>Fileamostra02all.seq21146_2_Bacteria(100);Proteobacteria(100);Gammaproteobacteria(100);Alteromonadales(100);Pseudoalteromonadaceae(100);Algicola(100);	GTATTACCGCGGCGGCTGGCACGGAGTTAGCCGGTGCTTCTTCTGTCGCTAACGTCAAAGCTAGCAGGTATTAACTACTAACCCTTCCTCACGACTGAAAGTGCTTTACAACCCGAAGGCCTTCTTCACACACGCGGCATGGCTGCATCAGGGTTTCCCCCATTGTGCAATATTCCCCACTGCTGCCTCCCGTAGGAGTCTGGACCGTGTCTCAGTTCCAGTGTGGCTGATCATCCTCTCAGACCAGCTAATCCCACTTGGGCTTCTCTAAAGGCGAGGGCCGAAGCCCCCTTTCGTCCGTAGACAATATGCGGTATTAGCAGTCGTTTCCAACTGTTGTCCCCCACCTCAAGGCAAATTCCCAAGCATTACTCACCCGTCCGCCACTCGTCATCAACT…
>Fileamostra02all.seq21152_2_Bacteria(95);Cyanobacteria(81);Oxyphotobacteria(81);Oxyphotobacteria_unclassified(81);Oxyphotobacteria_unclassified(81);Oxyphotobacteria_unclassified(81);	AGAGTTTGATCCTGGCTCAGGATGAACGCTGGCGGCATGCCTAACACATGCAAGTTGAACGAACTTATATTTTTATAAATTTAAGTTAAGTAGCGGACGGGTGAGTAACATGTAAGAACCTACCTTTAGGAGGGGAATAACTACTGGAAACGGTAGCTAAAACCCTATAAGCTGCGGAGTAAAAAGTGAAAACTACCTAAAGATGGGCTTGCATCTGATTAGCTTGTTGGTAAAGTAATTGTTTACCAAGGCAATGATCAGTAGTTGGTCTAAGAGGATGATCAACCACACTGGGACTGAGACAGGATCAAACTC
>Fileamostra02all.seq21164_2_Bacteria(100);Bacteroidetes(100);Bacteroidia(100);Cytophagales(100);Amoebophilaceae(100);Candidatus_Amoebophilus(100);	GAATTACCGCGGCTGCTGGCACGGAGTTAGCCGGTGCTTATTCTTATGGTACCTTCAATAGCCCTCGCAAGGGCTTTTTATTCCCATACAAAAGCAGTTTACAACCCTGAGGGCCTTCATCCTGCACGCGGCATGGCTGGTTCAGGCTTGCGCCCATTGACCAATATTCCCTACTGCTGCCTCCCGTAGGAGTCTGGCCCGTATCTCAGTGCCAGTGTGGGGGATCTTCCTCTTAGAACCCCTACCCTTCCATCTTGCCAGCATGTGCTGTGTTAAGACAATATGGGGTATTAATCCCCGTTTCCAGGGGCTATTCCCCAGTACAAGGCAGATTACATACGTGTTACGCACCCGTGCGCCGGTCGCCAGCAACACCGAAGTGTCCTGCTGCCCCTCGAC…
>Fileamostra02all.seq21207_2_Bacteria(96);Cyanobacteria(85);Oxyphotobacteria(85);Oxyphotobacteria_unclassified(85);Oxyphotobacteria_unclassified(85);Oxyphotobacteria_unclassified(85);	AGAGTTTGATCCTGGCTCAGGATGAACGCTGGCGGCATGCCTAACACATGCAAGTTGAACGAACTTAAATTTTTATAAATTTAAGTTAAGTAGCGAACGGGTGAGTAACATGTAAGAACCTACCTTTAGGCGGGGGATAACCACTGGAAACGGCGGCTAAAACCCCATAAGCTGTGGAGTAAAAAGTGAAAACTACCTAAAGATGGGCTTGCATCTGTTTAGTTTGTTGGAGAATTAATTGTTTACCAAGGCGGTGATCAGTAGTTGGTCTAAGAAGATGATCAACCACAATGGGACTGAGACACGGCCTAGTCGTGTACGGAGGGCAGCAGTGAGGAATTTTCCGCAATGGGCGAAAGCCTGTCGGAGCAATGCCGCGTAGATGATGAAGGCTTTTGA…
>Fileamostra02all.seq21214_2_Bacteria(100);Proteobacteria(100);Alphaproteobacteria(100);Rhodobacterales(100);Rhodobacteraceae(100);Rhodobacteraceae_unclassified(100);	AGTTTGATCATGGCTCAGAACGAACGCTGGCGGCAGGCCTAACACATGCAAGTCGAGCGCGCCTTTCGGGGTGAGCGGCGGACGGGTTAGTAACGCGTGGGAACGTGCCCAGATCTAAGGAATAGCCACTGGAAACGGTGAGTAATACCTTATACGCCCTTCGGGGGAAAGATTTATCGGATTTGGATCGGCCCGCGTTAGATTAGATAGTTGGTGGGGTAATGGCCTACCAAGTCTACGATCTATAGCTGGTTTTAGAGGATGATCAGCAACACTGGGACTGAGACACGGCCCAGACTCCTACGGGAGGCAGCAGTGGGGAATCTTGGACAATGGGGGCAACCCTGATCCAGCCATGCCGCGTGAGTGATGAAGGCCCTAGGGTCGTAAAGCTCTTTC…
>Fileamostra02all.seq21225_2_Bacteria(92);Cyanobacteria(81);Oxyphotobacteria(81);Oxyphotobacteria_unclassified(81);Oxyphotobacteria_unclassified(81);Oxyphotobacteria_unclassified(81);	TTTGATCCTGGCTCAGGATGAACGCTGGCGGCATGCCTAACACATGCAAGTTGAACGAACTTATATTTTTATAAATTTAAGTTAAGTAGGGGACGGGTGAGTAACATGTAAGAACCTACCTTTAGGAGGGGAATAACTACTGGAAACGGTAGCTAAAACCCTATAAGCTGCGGAGTAAAAAGTGAAAACTACCTAAAGATGGGCTTGCATCTGATTAGCTTGTTGGTAAAGTAATTGTTTACCAAGGCAATGATCAGTAATTGGTCGAAGAGGATTATCAACCACGCTGGGACTGATACCAGGCCCAGACCTCCACGGAGGGCAGGCGTGAGGAATTTTCCGCAATGGGCGCACGCCTGACGGAGCAATGCCGCGTGGAGGATGAAGGCTTTTGGGTCG…
>Fileamostra02all.seq21270_2_Bacteria(100);Bacteroidetes(100);Bacteroidia(100);Flavobacteriales(100);Flavobacteriaceae(100);Flavobacteriaceae_unclassified(100);	AGAGTTTGATCCTGGCTCAGGATGAACGCTAGCGGCAGGCCTAACACATGCAAGTCGAGGGGTAACAGAGGTAGCTTGCTACCTGCTGACGACCGGCGCACGGGTGCGTAACGCGTATACAATCTACCTTTTGCTGAGGGATAGCCCAGAGAAATTTGGATTAACACCTCATGGTATGTAAAGATGGCATCATTTATACATTAAAGGCTACGGCAAAAGATGAGTATGCGTCCTATTAGCTAGATGGTACACACTGGTACTGAGACACGGACCAGACTCCTACGGGAGGCAGCAGTGAGGAATATTGGACAATGGAGGGAACGCTGATCCAGCCATGCCGCGTGCAGGAAGACTGCCCTATGGGTTGTAAACTGCTTTTATACGGGAAGAAACCCACCT…
>Fileamostra02all.seq21280_2_Bacteria(100);Proteobacteria(100);Alphaproteobacteria(100);Rhodobacterales(100);Rhodobacteraceae(100);Ruegeria(98);	AGAGTTTGATCATGGCTCAGAACGAACGCTGGCGGCAGGCCTAACACATGCAAGTCGAGCGCGCCTTTCGGGGTGAGCGGCGGACGGGTTAGTAACGCGTGGGAATATACCCTTTGGTACGGAATAGCCTCTGGAAACGGAGAGTAATACCGTATGAGCCCCCCGGGTCAAACTGGGGGGGAAAGATTTATCGCCAAAGGATTAGCCCGCGTTAGATTAGGTAGTTGGTGGGGTAATGGCCTACCAAGCCTACGATCTATAGCTGGTTTTAGAGGATGATCAGCAACACTGGGACTGAGACACGGCCCAGACTCCTACGGGAGGCAGCAGTGGGGAATCTTGGACAATGGGGGCAACCCTGATCCAGCCATGCCGCGTGAGTGATGAAGGCCCTAGGGT…
>Fileamostra02all.seq21284_2_Bacteria(100);Proteobacteria(100);Alphaproteobacteria(100);Rhizobiales(100);Stappiaceae(99);Stappiaceae_unclassified(99);	GTATTACCGCGGCGGCTGGCACGAAGTTAGCCGGGGCTTCTTCTGCGAGTAACGTCATTATCCTCCTCGCTGAAAGAGCTTTACAACCCTAGGGCCTTCATCACTCACGCGGCATGGCTGGATCAGGGTTGCCCCCATTGTCCAATATTCCCCACTGCTG
>Fileamostra02all.seq21289_2_Bacteria(97);Cyanobacteria(95);Oxyphotobacteria(95);Oxyphotobacteria_unclassified(95);Oxyphotobacteria_unclassified(95);Oxyphotobacteria_unclassified(95);	AGAGTTTGATCCTGGCTCAGGATGAACGCTGGCGGCATGCTTAACACATGCAAGTTGAACGAGCTTAATTTATTAAGCTATGTAGCGGTCGGGTGAGTAGCGCGTAAGAACCTACCTTTAGGAGAGGAATAACTATTGGAAACGATAGCTAATACCTCATAAACTGTGGAGTAAAAGGCGAAAGCCGCCTAAAGATGTGCTTTCGTCTGATTAGCTTGTTAGGAATTTAAAAGATTACCAAGGCAACGATCAGTAGTTGGTCTAAGAGGATGATCAACCACACTGGGACTGAGACACGGCCCAGACCTCGACGGAGGGCAGCAGTGAGGAATTTTCCGCAATGGGCGAAAGCCTGACGGAGCAATGCCGCGTGGAGGATGAAGGCTTGTGAGTCGTAAA…
>Fileamostra02all.seq21343_2_Bacteria(100);Bacteroidetes(100);Bacteroidia(100);Cytophagales(100);Amoebophilaceae(100);Candidatus_Amoebophilus(99);	GAATTACCGCGGCTGCTGGCACGGAGTTAGCCGGTGCTTATTCTTATGGTACCTTCAATAGCCCTCGCAAGGGCTTTTTATTCCCATACAAAAGCAGTTTACAACCCTGAGGGCCTTCATCCTGCACGCGGCATGGCTGGTTCAGGCTTGCGCCCATTGACCAATATTCCCTACTGCTGCCTCCCGTAGGAGTCTGGCCCGTATCTCAGTGCCAGTGGGGGGGATCTTCCTCTTAGAACCCCGACCCATCCATCTAGCCAGCATGCGCTGATAAGACAATATGGGACATTAATCCCCGTTTCCAGGGGCTATTTCCCAGTACAAGGCAGATTATATACGTGTTACTCACCCGTGCGCCGGTCGCCAGCAACACCGAAGTGTCCTGCTGCCCCTCGACTT…
>Fileamostra02all.seq21352_2_Bacteria(100);Proteobacteria(100);Gammaproteobacteria(100);Alteromonadales(100);Alteromonadaceae(100);Alteromonadaceae_unclassified(100);	GAATTACCGCGGCTGCTGGCACGGAGTTAGCCGGTGCTTCTTCTGTTGTTAACGTCACAGCATTTGGGTATTAACCAAACACCTTTCCTCACAACTGAAAGTGCTTTACAACCCGAAGGCCTTCTTCACACACGCGGCATGGCTGCATCAGGGTTTCCCCCATTGTGCAATATTCCCCACTGCTGCCTCCCGTAGGAGTCTGGGCCGTGTCTCAGTCCCAGTGTGGCTGATCTTCCTCTCAGAACAGCTAATCTCACTTGGGCCACTCTTCACGCGAGAGCTAAAAGCCCCCTTTGGTCCTCAGACGTTATGCGGTATTAGCAGTCGTTTCCAACTGTTATCCCCCTCGCAAAGGCATGTTCCCAAGCATTACTCACCCGTCCGCCACTCGTCATCTTC…
>Fileamostra02all.seq21417_2_Bacteria(98);Cyanobacteria(82);Oxyphotobacteria(82);Oxyphotobacteria_unclassified(82);Oxyphotobacteria_unclassified(82);Oxyphotobacteria_unclassified(82);	AGTTTGATCCTGGCTCAGGATGAACGCTGGCGGCATGCCTAACACATGCAAGTTGAACGAACTTAAATTTTTATAAATTTAAGTTAAGTAGCGAACGAGTGAGCAACATGTAAGAACCTACCTTTAGGCGGGGGATAACCACTGGAAACGGCGGCTAAAACCCCATAAGCTGTGGAGTAAAAAGTGAAAACTACCTAAAGATGGGCTTGCATCTGATTAGTTTGTTGGGGAATTAATTGTTTACCAAGGCGATGATCAGTAGTTAGTCTAAGAGGATGATCAACCACACTGGGACTGAGACACGGCCCAGGCCTCTGCGGGGGGCAGCAGTGAGGAATTTTCCGCAATGGGCGAAAGCCTGACGGAGCAATGCCGCGTGGATGATGAAGGCTTTTGAGT…
>Fileamostra02all.seq2142_2_Bacteria(100);Proteobacteria(100);Gammaproteobacteria(100);Alteromonadales(99);Pseudoalteromonadaceae(94);Algicola(88);	AGAGTTTGATCCTGGCTCAGATTGAACGCTGGCGGCAGGCCTAACACATGCAAGTCGAACGGTAACAGAAAGAAGCTTGCTTCTTTGCTGACGAGTGGCGGACGGGTGAGTAATGCTTGGGAATTTGCCTTGAGGTGGGGGACAACAGTTGGAAACGACTGCTAATACCGCATAATTGCTACGGCACAAAGGGGGCTCCGGCTCTCGCCTTTAGAGAAGCCCAAGTGGGTTTAGGAGGTTGGTGAGGCAAACTGGAACTGAGACACGGTCCAGACTCCTACGGGAGGCAGCAGTGGGGAATATTGCACAATGGGGGAAACCCTGATGCAGCCATGCCGCGTGTGTGAAGAAGGCCTTCGGGTTGTAAAGCACTTTCAGCGAGGAGGAAGATATAGTAGT…
>Fileamostra02all.seq21509_2_Bacteria(94);Cyanobacteria(81);Oxyphotobacteria(81);Oxyphotobacteria_unclassified(81);Oxyphotobacteria_unclassified(81);Oxyphotobacteria_unclassified(81);	TTTGATCCTGGCTCAGGATGAACGCTGGCGGCATGCCTAACACATGCAAGTTGAACGAACTTAAATTTTTATAAATTTAAGTTAAGTAGCGAACGGGTGAGTAACATGTAAGAACCTACCTTTAGGCGGGGGATAACCACTGGAAACGGCGGCTAAAACCCCATAAGCTGTGGAGTAAAAAGTGAAAACTACCTAAAGATGGGCTTGCATCTGATTAGTTTGTTGGTGAATTAATTGTTTACCAAGGCGATGATCAGTAGTTGGTCTAAGAGGATGAGCAACCACACAGGAAATGAGACACGGCCCAGACCTCTACGGAGGGCAGCAGTGAGGAATTTTCCGCAATGGGCGAAAGCCTGACGGAGAAAGGCCGCGTGGATGATGAAGGCTTTTGAGTCG…
>Fileamostra02all.seq21553_2_Bacteria(86);Bacteria_unclassified(86);Bacteria_unclassified(86);Bacteria_unclassified(86);Bacteria_unclassified(86);Bacteria_unclassified(86);	AGAGTTTGATCCTGGCTCAGGATGAACGCTGGCGGCATGCTTAACACATGCAAGTTGAACGAGCTTAATTTATTAAGCTAAGTAGCGGACGGGAGAGTAGCGCGTAAGAACCTACCTTTAGGAGAGGAATAACTATTGGAAACGATAGCTAATACCTCATAAACTGTGGAGTAAAAGGCGAAAGCAGTCTAAAGATGGGCTTGCGTCTGATTAGCTTGTTGGTAATTTAAAAGATTACCAAGGCAACGATCAGTAGTTGGGCTAAGAGGATGAGCAACCACACTGGGACTGAGACACGGGCCAGGCCTCTACGGAAGGCAGCGGTGAGGAATTTTCCGCAAGGGGCGAAGGGGTGGCGGAGCAATGCCGCGTGGAGGATGAAGGCTTGTGAGTCGTGAG…
>Fileamostra02all.seq21564_2_Bacteria(92);Bacteria_unclassified(92);Bacteria_unclassified(92);Bacteria_unclassified(92);Bacteria_unclassified(92);Bacteria_unclassified(92);	AGAGTTTGATCATGGCTCAGGATGAACGCTGGCGGCATGCCTAACACATGCAAGTTGAACGAACTTAAATTTTTATAAATTTAAGTTAAGTAGCGAACGGGTGAGTAACATGTAAGAACCTACCTTTAGGCGGGGGATAACCACTGGAAACGGCGGCTAAAACCCCATAAGCTGTGGAGTAAAAAGTGAAAACTACCTAAAGATGGGCTTGCATCTGATTAGTTTGTTGGTGAATTAATTGTTGACCAAGGGGATGATCATGAGTGGGTCTAAGAGGATGATCAACCACACGGGGATTGAGACACGGCCCAGACCTCTACGGAGGGCAGCAGTGAGGAATTTTCCGAAATGGGCGAAGGCCTGACGGAGCAATGCCGCGTGGATGATGAAGGCTTTTGA…
>Fileamostra02all.seq21598_2_Bacteria(100);Proteobacteria(100);Gammaproteobacteria(100);Alteromonadales(100);Colwelliaceae(88);Colwelliaceae_unclassified(88);	AGAGTTTGATCCTGGCTCAGATTGAACGCTGGCGGCAGGCTTAACACATGCAAGTCGAGCGGAAACGAGAATAGCTTGCTATTCGGCGTCGAGCGGCGGACGGGTGAGTAATGCTTGGGAACATGCCTTGAGGTGGGGGACAACAGTTGGAAACGACTGCTAATACCGCATAATGTCTTCGGACCAAAGGAGGGGATCTTCGGACCTTTCGCCTTTAGAGTGGCCCAAGGGAGATTAGCTGGTTGGTGAGGATGATCAGCCACACTGGGACTGAGACACGGCCCAGACTCCTACGGGAGGCAGCAGTGGGGAATATTGCACAATGGGGGAAACCCTGATGCAGCCATGCCGCGTGTGTGAAGAAGGCCCTCGGGTTGTAAAGCACTTTCAGTCGTGAGG…
>Fileamostra02all.seq21599_2_Bacteria(96);Cyanobacteria(87);Oxyphotobacteria(87);Oxyphotobacteria_unclassified(87);Oxyphotobacteria_unclassified(87);Oxyphotobacteria_unclassified(87);	GTATTACCGCGGCTGCTGGCACGGAATTAGCCGATGCTTATTCCTTAGCTACCGTCTATTTTCTTCACTAAGAAAAGGATTTTACGACTCAAAAGCCTTCATCATCCACGCGGCATTGCTCCGTCAGGCTTTCGCCCATTGCGGAAAATTCCTCACTGCTGCCCTCCGTAGAGGTCTGGGCCGTGTCTCAGTCCCAGTGTGGTTGATCATCCTCTTAGACCAACTACTGATCATCGCCTTGGTAAACAATTAATTCACCAACAAACGAACCAGAAGCAAGCCCATCTTTAGGTAGTTTTCACTTTTAACTCCCCATCTTATGGGGTTTTAGCCGCCGTTTCCAGTGGTTATCCCCCGCCTAAAGGTAGGTTCTTACATGTTACTCACCCGTTCGCTACT…
>Fileamostra02all.seq21607_2_Bacteria(94);Cyanobacteria(86);Oxyphotobacteria(86);Oxyphotobacteria_unclassified(86);Oxyphotobacteria_unclassified(86);Oxyphotobacteria_unclassified(86);	GTATTACCGCGGCTGCTGGCACGGAGTTAGCCGATGCTTATTCCTTAGTTACCGTCTTGTTTCTTCGCTAAGAAAAGGAGTTTACGCCTCACAAGCCTTCATCCTCCACGCGGCATTGCTCCGTCAGGCTTTCTCCCATTTCGGAAAATTCCTCACTGCTGCCCTCCGCAGAGGTCTGGGCCGTGTCTCAGTCCCCCTGTGGTTGATCATCCTCTTAGACCAACTACTGATCGTTGCCTTTGTAATCTTTTAAATTTCCAACAAGCTAATCAGACGCAAGCCCATCTTTAGCCGGCTTTCGCATTTTACTCCACAGTTTATGAGGTATTAGCTATCGTTTCCAATAGTTATTCCTCTCCTAAAGGTAGGTTCTTACGCGCTACTCGCCCGTCCGCTACT…
>Fileamostra02all.seq21618_2_Bacteria(97);Cyanobacteria(87);Oxyphotobacteria(87);Oxyphotobacteria_unclassified(87);Oxyphotobacteria_unclassified(87);Oxyphotobacteria_unclassified(87);	AGAGTTTGATCCTGGCTCAGGATGAACGCTGGCGGCATGCCTAACACATGCAAGTTGAACGAACTTAAATTTTTATAAATTTAAGTTAAGTAGCGAACGGGTGAGTAACATGTAAGAACCTACCTTTAGGCGGGGGATAACCACTGGAAACGGCGGCTAAAACCCCATAAGCTGTGGAGTAAAAAGTGAAAACTACCTAAAGATGGGCTTGCATCTGATTAGTTTGTTGGTGAATTAATTGTTTACCAAGGCAATGATCAGTAGTTGGTCTGAGAGGATGATCATCCACACTGGGACTGAGACACGGCCCAGACCTCTACGGAGGGCAGCAGTGAGGAATTTTCCGCAATGGGCGAAAGCCTGACGGAGCAATGCCGCGTGGATGATGAAGGCTTTTGA…
>Fileamostra02all.seq21620_2_Bacteria(97);Cyanobacteria(91);Oxyphotobacteria(91);Oxyphotobacteria_unclassified(91);Oxyphotobacteria_unclassified(91);Oxyphotobacteria_unclassified(91);	ATTACCGCGGCGGCTGGCACGGAGTTAGCCGATGCTTATTCCTTAGTTACCGTCTTGTTTCTTCGCTAAGAAAAGGAGTTTACGACTCACAAGCCTTCATCATCCACTCGGCATTGCTCCGTCAGGCTTTCGCCCATTGCGGAAAATTCCTCACTGCTGCCCTCCGTAGAGGTCTGGGCCGTGTCTCAGTCCCAGTGTGGTTGATCATCCTCTTAGACCAACT
>Fileamostra02all.seq21683_2_Bacteria(99);Cyanobacteria(86);Oxyphotobacteria(86);Oxyphotobacteria_unclassified(86);Oxyphotobacteria_unclassified(86);Oxyphotobacteria_unclassified(86);	AGAGTTTGATCATGGCTCAGGATGAACGCTGGCGGCATGCTTAACACATGCAAGTTGAACGAGCTTAATTTATTAAGCTAAGTAGCGGACGGGTGAGTAGCGCGTAAGAACCTACCTTTAGGAGAGGAATAACTATTGGAAACGATAGCTAATACCTCATAAACTGTGGAGTAAAAGGCGAAAGCCGCCTAAAGATGGGCTTGCGTCTGATTAGCTTGTTGGTAATTTAAAAGATTACCAAGGCAACGATCATTAGTTGGTCTAAGAGGATGATCAACCACGCTGGGACTGAGACACGGCCCAGACCTCTACGGAGGGCAGCAGTGAGGAATTTTCCGCAATGGGCGCAAGCCTGACGGAGCAATGCCGCGTGGAAGATGAAGGCTTTTGGGTCGTAAA…
>Fileamostra02all.seq21684_2_Bacteria(96);Cyanobacteria(92);Oxyphotobacteria(92);Oxyphotobacteria_unclassified(92);Oxyphotobacteria_unclassified(92);Oxyphotobacteria_unclassified(92);	GAATTACCGCGGCTGCTGGCACGGAGTTAGCCGATGCTTATTCCTTAGTTACCGTCTTGTTTCTTCGCTAAGAAAAGGAGTTTACGACTCACAAGCCTTCATCTTCCACGCGGCATTGCTCCGTCAGGCTTTCGCCCATTGCGGAAAATTCCTCACTGCTGCCCTCCGTAGAGGTCTGGGCCGTGTCTCAGTCCCAGTGTGGTTGATCATCCTCTTAGACCAACTACTGATCGTTGCCTTGGTAATCTTTTAAATTACCAACAAGCTAATCAGTCGCAAGCCCATCTTGAGGCGGCTTTCTCCTTTTACTCCACAGTGTATGAGGTATTAGCTATCGTTTCCAATAGTTATTCCTCTCCTAAAGGTAGGTTCTTACGCGCTACTCCCCCGTCCGCTACT…
>Fileamostra02all.seq2170_2_Bacteria(100);Proteobacteria(100);Alphaproteobacteria(100);Rhodobacterales(99);Rhodobacteraceae(99);Rhodobacteraceae_unclassified(99);	GTATTACGCGGCGGCTGGCACGGAGTTAGCCGGGGCTTCTTCTACTGCTACCGTCATTATCTTCACAGTTGAAAGAGCTTTACGACCCTAGGGCCTTCTTCACTCACGCGGCATGGCTGGATCAGGCTTGCGCCCATTGTCCAAGATTCCCCACTGCTGCCTCCCGTAGGAGTCTGGGCCGTGTCTCAGTCCCAGTGTTGCTGATCATCCTCTCAAACCAGCTATTGATCGGTGACTTGGTAGGCCGTTACCCCACCAACAATCAAATCAAACGCGGGCCCATCCGATACCGATAAATCTGTCCCCCAAAGGGCGTATAAGGTATTACTCTTCGTTTCCAAAGGCTATTCCTTAGTACCAGGTAGTTTCCCACGCGTTACTAACCCGTCCGCCGCTCGC…
>Fileamostra02all.seq21715_2_Bacteria(100);Bacteria_unclassified(100);Bacteria_unclassified(100);Bacteria_unclassified(100);Bacteria_unclassified(100);Bacteria_unclassified(100);	GTATTACCGCGGCTGCTGGCACGGAGTTAGCCGGTCCTTATTCGTTTAGTACCGTCAGCCCCGAACACGTTCGGGGGTTTCTTCCTAAATAAAAGCAGTTTACAACCCATAGGGCATTCTTCCTGCACGCGGCATGGCTGGTTCAGACTTGCGTCCATTGACCAATATTCCTCACTGCTGCCTCCCGTAGGAGTCTGGTCCGTGTCTCAGTACCAGTGTGGCTGATCATCCTCTCAGACCAGCTATGGATCGTCGCCTTGGTAGGCCTTTACCCCACCAACTAGCTAATCCAACGCGGGCTAATCCTTCGGCGATAAATCTTTCCCCCGTAGGGCGCATACGGTATTAGCAGTCGTTTCCAACTGTTGTTCCGTACCGAAAGGTATATCCCACGCGTTA…
>Fileamostra02all.seq21793_2_Bacteria(100);Proteobacteria(100);Gammaproteobacteria(100);Alteromonadales(100);Pseudoalteromonadaceae(100);Algicola(100);	AGAGTTTGATCCTGGCTCAGATTGAACGCTGGCGGCAGGCCTAACACATGCAAGTCGAACGGTAACATAACTAGCTTGCTAGTTGATGACGAGTGGCGGACGGGTGAGTAATGCTTGGGAATTTGCCTTGAGGTGGGGGACAACAGTTGGAAACGACTGCTAATACCGCATATTGTCTACGGACGAAAGGGGGCTTCGGCTCTCGCCTTTAGAGAAGCCCAAGTGGGATTAGGTAGTTGGAGAGGAAAAGGAGCCACACTGGAACTGAGACACGGTCCAGACTCCTACGGGAGGCAGCAGTGGGGAATATTGCACAATGGGGGAAACCCTGATGCAGCCATGCCGCGTGTGTGAAGAAGGCCTTCGGGTTGTAAAGCACTTTCAGTCATGAGGAAGGGT…
>Fileamostra02all.seq21852_2_Bacteria(100);Proteobacteria(100);Alphaproteobacteria(100);Rhodospirillales(100);Terasakiellaceae(100);uncultured(100);	GTATTACCGCGGCTGCTGGCACGAAGTTAGCCGGAGCTTCTTTTGATGTTATCGTCATCATCCTCACATCTGAAAGAGCTTTACAACCCTAAGGCCTTCTTCACTCACGCGGCATGGCTGCATCAGGGTTTCCCCCATTGTGCAATATTCCCCACTGCTGCCTCCCGTAGGAGTCTGGACCGTGTCTCAGTTCCAGTGTTGCTGATCATCCTCTCAAACCAGCTATAGATCGTAGCCTTGGTGAGCCATTACCTCACCAACAAACTAATCTAACGCGGGCCAATCCAACACCGATAAATCTTTCCCCCGTAGGGCGTATGCGGTATTAGCCATCGTTTCCAATGGTTATCCCCCAGTGCTGTGTATGTTCCCACGCGTTACTAACCCGTTCGCCACTCT…
>Fileamostra02all.seq21859_2_Bacteria(100);Cyanobacteria(87);Oxyphotobacteria(87);Oxyphotobacteria_unclassified(87);Oxyphotobacteria_unclassified(87);Oxyphotobacteria_unclassified(87);	GTATTACCGCGGCTGCTGGCACGGAATTAGCCGATGCTTATTCCTTAGCTACCGTCTATTTTCTTCACTAAGAAAAGGATTTTACGACTCAAAAGCCTTCATCATCCACGCGGCATTGCTCCGTCAGGCTTTCGCCCATTGCGGAAAATTCCTCACTGCTGCCCCCCGTAGAGGTCTGGGCCGTGTCTCAGTCCCAGTGTGGTTGTTCATCCTCTTAGACCACCTACTGATCGTTGCCTTGGTAATCTTTTAAATTACCAACAAGATAATCCGACGCAAGCCCATCTTTAGGCGGCTTTCGCCTTTTACTCCCCAGTTTATGAGGTATTAGCTATCGTTTCCAATAGTTATTCCTCTCCTAAAGGTAGGTTCTTACGCGCTACTCACCCGTCCGCTACT…
>Fileamostra02all.seq21869_2_Bacteria(81);Bacteria_unclassified(81);Bacteria_unclassified(81);Bacteria_unclassified(81);Bacteria_unclassified(81);Bacteria_unclassified(81);	AGAGTTTGATCCTGGCTCAGGATGAACGCTGGCGGCATGCCTAACACATGCAAGTTGAACGAACTTATCTTTTTGTAAATTTAAGGGAAGAAGCGGGCGGGTGAGTAACCTGTAAGAACCTACATTTCGGAGGGGAATAACTACTGGTAACGGAAGCTAAAACCCTATAAACTACTGATTGAAAATGGAAAACTACGTGAAGATTGACTTGCATCTGGTGGGATTGTTGGTCCAGGAATTGTTTACCAAGGGAATGATCAGTAGGTGGTCTAGGAGGATGATCAACCACACTGGGACTGAGACACGGCCCAGGCCTCTACGGAGGGCAGGAGTGAGGAATTTTCCGCAATGGGCGCAAGCCTGACGGAGCAATGCCGCGTGGAAGATGAAGGCTTTTGG…
>Fileamostra02all.seq21888_2_Bacteria(100);Proteobacteria(100);Gammaproteobacteria(100);Alteromonadales(100);Pseudoalteromonadaceae(100);Algicola(100);	AGTTTGATCCTGGCTCAGATTGAACGCTGGCGGCAGGCCTAACACATGCAAGTCGAACGGTAACATAACTAGCTTGCTAGTTGATGACGAGTGGCGGACGGGTGAGTAATGCTTGGGAATTTGCCTTGAGGTGGGGGACAACAGTTGGAAACGACTGCTAATACCGCATATTGTCTACGGACGAAAGGGGGCTTCGGCTCTCGCCTTTAGAGAAGCCCAAGTGGGATTAGGTGGTTGGAGAGGAAAAGGCGCCACACTGGAACTGAGACACGGTCCAGACTCCTACGGGAGGCAGCAGTGGGGAATATTGCACAATGGGGGAAACCCTGATGCAGCCATGCCGCGTGTGTGAAGAAGGCCTTCGGGTTGTAAAGCACTTTCAGTCGTGAGGAAGGGTTA…
>Fileamostra02all.seq21894_2_Bacteria(94);Cyanobacteria(83);Oxyphotobacteria(83);Oxyphotobacteria_unclassified(83);Oxyphotobacteria_unclassified(83);Oxyphotobacteria_unclassified(83);	GTATTACCGCGGCTGCTGGCACGGAATTAGCCGTTGCTTATTCCTTAGCTACCGTCTATTTTCTTCACTAAGAAAAGGATTTTACGACTCAAAAGCCTTCATCATCCACACGGCATTGCTCCGTCAGGCTTTCGCCCATTGCGGAAAATTCCTCACTGCTGCCCTCCGTAGAGGTCTGGGCCGTGTCTCAGTCCCAGTGTGGTTGATCATCCTCTTAGACCAACTACTGATCATCGCCTTGGTAAACAATTAATGCACCAACAAACTAAGCAGATGCAAGCCCATCTTTAGGTAGTGTTCACTTTTGACTCCACAGCTTATGGGGTTTTAGCCGCCGTTTCCAGTGGTTATCCCCCGCCTAAAGGTAGGTTCTTACGCGCTACTCACCCGTCCGCTACT…
>Fileamostra02all.seq21906_2_Bacteria(99);Cyanobacteria(90);Oxyphotobacteria(90);Oxyphotobacteria_unclassified(90);Oxyphotobacteria_unclassified(90);Oxyphotobacteria_unclassified(90);	GTATTACCGCGGCTGCTGGCACGGAATTAGCCGATGCTTATTCCTTAGCTACCGTCTATTTTCTTCACTAAGAAAAGGATTTTACGACTCAAAAGCCTTCATCATCCACGCGGCATTGCTCCGTCAGGCTTTCGCCCATTGCGGAAAATTCCTCACTGCTGCCCTCCGTAGAGGTCTGGGCCGTGTCTCAGTCCCAGTGTGGTTGATCATCCTCTTAGACCAACTACTGATCGTTGCCTTGGTAATCTTTTAAATTACCAACAAGCTAATCAGACGCAAGCCCATCTTTAGGCGGCTTTCGCCTTTTACTCCACAGTTGATGAGGTGTTAGCTATCGTTTCCAATAGTTATTCCTCTCCTAAAGGTAGGTTCTTACGCGCTACTCACCCGGCCGCTACT…
>Fileamostra02all.seq21965_2_Bacteria(100);Actinobacteria(100);Actinobacteria(100);Propionibacteriales(100);Propionibacteriaceae(100);Cutibacterium(100);	AGAGTTTGATCCTGGCTCAGGACGAACGCTGGCGGCGTGCTTAACACATGCAAGTCGAACGGAAAGGCCCTGCTTTTGTGGGGTGCTCGAGTGGCGAACGGGTGAGTAACACGTGAGTAACCTGCCCTTGACTTTGGGATAACTTCAGGAAACTGGGGCTAATACCGGATAGGAGCTCCTGCTGCATGGTGGGGGTTGGAAAGTTTCGGCGGTTGGGGATGGACTCGCGGCTTATCAGGGCTTTGGCGGGGAGCCGGCCTGAGAGGGTGACCGGCCACATTGGGACTGAGATACGGCCCAGACTCCTACGGGAGGCAGCAGTGGGGAATATTGCACAATGGGCGGAAGCCTGATGCAGCAACGCCGCGTGCGGGATGACGGCCTTCGGGTTGTAAACCG…
>Fileamostra02all.seq21974_2_Bacteria(98);Proteobacteria(86);Alphaproteobacteria(86);Rhodobacterales(85);Rhodobacteraceae(85);Rhodobacteraceae_unclassified(85);	GAATTACCGCGGCTGCTGGCACGGAATTAGCCGATGCTTATTCCTTAGCTACCGTCTATTTTCTTCGCTAAGAAAAGGAGTTTACGACCCAAAAGCCTTCATCTTCCACGCGGCATTGCTCCGTCAGGCTTGCGCCCATTGCGGAAAATTCCTCACTGCTGCCTCCCGTAGGAGTCTGGGCCGTGTCTCAGTCCCAGTGTTGCTGATCATCCTCTCAAACCAGCTATTGATCGGTGACTTGGTAGGCCGTTACCCCACCAACAATCTAATCAAACGCGGGCCCATCCGATACCGATAAATCTTTCCCCCAAAGGGCGTATAAGGTATTACTCTTCGTTTCCAAAGGCTATTCCTTAGTACCAGGTAGGTTCCCACGCGTTACTAACCCGTCCGCCGCTC…
>Fileamostra02all.seq21988_2_Bacteria(100);Proteobacteria(100);Gammaproteobacteria(100);Gammaproteobacteria_unclassified(100);Gammaproteobacteria_unclassified(100);Gammaproteobacteria_unclassified(100);	AGAGTTTGATCATGGCTCAGATTGAACGCTGGCGGCAGGCCTTACACATGCAAGTCGGGCGGAAACGATGATAGCTTGCTATCAGGCGTCGAGCGGCGGACGGGTGAGTAACGCGTGGGAATCTGCCCAGTAGTGGGGGACAACAGTTGGAAACGACTGCTAATACCGCATACGCCCTACGGGGGAAAGGAGGGGATCTTCGGACCTTTCGCTATTGGATGAGCCCGCGTGAGATTAGGTAGTTGGTGGGGAGGATCAGTCACACTTGAACGGAAACACGGTCCAGACGACTACGGGAGGCAGCAGTGGGGAAGATGTCACAATGGGGGAGACCCTGATGAAGCCATGCCGCGTGTGTGAAGAAGGCCTTACGGTTGTAAAGCACTTTCAGTTGTGAGG…
>Fileamostra02all.seq22038_2_Bacteria(100);Proteobacteria(100);Alphaproteobacteria(100);Rhodobacterales(90);Rhodobacteraceae(90);Rhodobacteraceae_unclassified(90);	AGAGTTTGATCATGGCTCAGGATGAACGCTGGCGGCATGCTTAACACATGCAAGTTGAACGAGCTTAATTTATTAAGCTAAGTAGCGGACGGGTGAGTAGCGCGTAAGAACCTACCTTTAGGAGAGGAATAACTATTGGAAACGAAGAGTAATACCTTATACGCCCTTTGGGGGAAAGATTTATCGGTATCGGATGGGCCCGCGTTTGATTAGATTGTTGGTGGGGTAACGGCCTACCAAGTCACCGATCAATAGCTGGTTTGAGAGGATGATCAGCAACACTGGGACTGAGACACGGCCCAGACTCCTACGGGAGGCAGCAGTGGGGAATCTTGGACAATGGGCGCAAGCCTGATCCAGCCATGCCGCGTGAGTGAAGAAGGCCCTAGGGTCGTAAAG…
>Fileamostra02all.seq2204_2_Bacteria(97);Bacteria_unclassified(97);Bacteria_unclassified(97);Bacteria_unclassified(97);Bacteria_unclassified(97);Bacteria_unclassified(97);	GTATTACCGCGGCGGCTGGCACGGAATTAGCCGATGCTTATTCCTTAGCTACCGTCTATTTTCTTCACTAAGAAAAGGATTTTACGACTCAAAAGCCTTCATCATCCACGCGGCATTGCTCCGTCAGGCTTTCGCCCATTGCGGAAAATTCCTCACTGCTGCCCTCCGTAGAGGTCTGGGCCGTGTCTCATTCCCAGTGTGGTTGATCATCCTCTTAGACCAACTACTGATCATCGCCTTGGTAAACCATTAATTCACCAAAAAACTAATCAGATGCAAGCCGATTTTTAGGTAGTTTTCTCGTTTTACTCCACAGCTTAGGGGGTTTTAGGCGCCGTTTCCAGTGGTTATCCCCCGACTAAAGGTAGGTTATTACATGTTACACACTCGTTCGCTACT…
>Fileamostra02all.seq22106_2_Bacteria(100);Bacteroidetes(100);Bacteroidia(100);Flavobacteriales(87);Flavobacteriales_unclassified(87);Flavobacteriales_unclassified(87);	AGAGTTTGATCCTGGCTCAGGATGAACGCTAGCGGGAGGCTTAACACATGCAAGTCGAGGGGCAGCATTTCTAGCTTGCTAGAAGATGGCGACCGGCGGACGGGTGCGTAACGCGTATACAATCTGCCTCATACAGGAGAATAGCCCAGAGAAATTTGGATTAATGCTCCATAGTCTTTCACCTTCGCATGGGGGTGTTTGTAAAGCTTCGGCGGTATGAGATGAGTATGCGTCCTATTAGGTAGTTGGTCCACACTGGTACTGAGACACGGACCAGACTCCTACGGGAGGCAGCAGTGAGGAATATTGGTCAATGGGCGCAAGCCTGAACCAGCCATCCCGCGTGAAGGACGACGGCTCTACGAGTTGTAAACTTCTTTTATATACCAAGAAAAGTAG…
>Fileamostra02all.seq22127_2_Bacteria(89);Bacteria_unclassified(89);Bacteria_unclassified(89);Bacteria_unclassified(89);Bacteria_unclassified(89);Bacteria_unclassified(89);	AGAGTTTGATCCTGGCTCAGGATGAACGCTGGCGGCATGCCTAACACATGCAAGTTGAACGAACTTAAATTTTTATAAATTTAAGTTAAGTAGCGAACGGGTGAGTAACATGTAAGAACCTACCTTTAGGCGGGGGATAACCACTGGAAACGGCGGCTAAAATCCCATAAGCTGTGGAGTAAAAAGTGAAAACTACCTTAAGATTGGCTTGCACCTGATTAGTTTGTTGGTGACTTAATTGTTTAACAAGGCGATGATGAGTAGTTGGTCTAAGAGGATGATCAACCGCACTGCGACTGAGACACTGCCCAGGCCTCTACGGAGGGCAGCAGTGAGGAATTTTCCGCAGTGGGGGAAGGCCTGACGGAGCAATGCCGCGTGGATGATGAAGGCTTTTGA…
>Fileamostra02all.seq22191_2_Bacteria(91);Bacteria_unclassified(91);Bacteria_unclassified(91);Bacteria_unclassified(91);Bacteria_unclassified(91);Bacteria_unclassified(91);	AGAGTTTGATCCTGGCTCAGGATGAACGCTGGCGGCATGCTTAACACATGCAAGTTGAACGAGCTTAATTTATTAAGCTAAGTATCGGACGGGCGAGCAGCGCGTAAGAACCTACCTTTAGGAGAGGAATAACTATTGGAAACGATAGCTAATACCTCATAAACTGTTGAGTAAAAGGCGAAAGCCGTCTAAACATGGGCTTGCGTCTGATTAGCTTGTTGGAAATTTAAAAGATTACCAAGGCAACGATCGGTAGTGGGTCTAAGAGGATGATCAACCACACGGGGACTGAGACAGGGCCCAGACCTTTACGGAGGGCGGCGGTGAGGAATTTCCCGCAAGGGGCGAAAGCCTGACGGAGCAATGCCGCGTGGAGGATAAAGGCTTGTGAGTCGTAAC…
>Fileamostra02all.seq221_2_Bacteria(96);Cyanobacteria(89);Oxyphotobacteria(89);Oxyphotobacteria_unclassified(89);Oxyphotobacteria_unclassified(89);Oxyphotobacteria_unclassified(89);	GAATTACCGCGGCGGCTGGCACGGAGTTAGCCGATGCCTATTCCTTAGTTACCGTCTTGTTTCTTCGCTAAGAAAAGGAGTTTACGACTCACAAGCCTTCATCCTCCACGCGGCATTGCTCCGTCAGGCTTTCGCCCATTGCGGAAAATTCCTCACTGCTGCCCTCCGTAGAGGTCTGGGCCGTGTCTCAGTCCCAGTGTGGTTGATCATCCTCTTAGACCAACTACTGATCGTTGCCTTGGTAATCTTTTAAATTACCAACAAGCTAATCAGACGCAAGCCCATCTTTAGGCGGCTTTCGCCTTTTACTCCACAGTTTATGAGGTATTAGCTATCGTTTCCAATAGTTATTCCTCTCCTAAAGGTAGGTTCTTACGCGCTACTCTCCCGTCCTCTTCT…
>Fileamostra02all.seq22221_2_Bacteria(98);Cyanobacteria(86);Oxyphotobacteria(86);Oxyphotobacteria_unclassified(86);Oxyphotobacteria_unclassified(86);Oxyphotobacteria_unclassified(86);	AGAGTTTGATCCTGGCTCAGGTTGAACGCTGGCGGCATGCTTAACACATGCAAGTTGAACGAGCTTAATTTATTAAGCTAAGTAGCGGACGGGTGAGTAGCGCGTAAGAACCTACCTTTAGGAGAGGAATAACTATTGGAAACGATAGCTAATACCTCATAAACTGTGGAGTAAAAGGCGAAAGCCGCCTAAAGATGGGCTTGCGTCTGATTAGCTTGTTGGTAATTTAAAAGATTACCAAGGCAACGATCAGTAGTTGGTCTAAGAGGATGATCAACCACACTGGGACTGAGTCACGGACCAAGCCTCTACGGAGGGCGGCAGTGAGGAATTTTCCGCAATGGGCGAAAGCCTGACGGGGCAATGACGCGTGGAGGATGAAGGCTTGTGAGTCGTAAA…
>Fileamostra02all.seq22243_2_Bacteria(100);Proteobacteria(100);Alphaproteobacteria(100);Rhizobiales(100);Rhizobiaceae(99);uncultured(82);	GTATTACCGCGGCGGCTGGCACGAAGTTAGCCGGAGCTTCTTCTACGGTTACCGTCATTATCTTCACCGTTGAAAGTGCTTTACAACCCTAGGGCCTTCATCACACACGCGGCATGGCTGGATCAGGCTTTCGCCCATTGTCCAATATTCCCCACTGCTGCCTCCCGTAGGAGTCTGGGCCGTGTCTCAGTCCCAGTGTGGCTGATCATCCTCTCAGACCAGCTATTGATCGTCGCCTTGGTGAGCCATTACCTCACCAACTAGCTAATCAAACGCGGGCTCATCCAATACCGATAAATCTTTCCCCCGGAGGGCGTATACGGTATTAGCAGTCATTTCTAACTGTTGTTCCGTAGTACTGGGTAGATTCCCACGCGTTACTCACCCGTCTGCCACTCT…
>Fileamostra02all.seq22258_2_Bacteria(100);Cyanobacteria(99);Oxyphotobacteria(99);Oxyphotobacteria_unclassified(99);Oxyphotobacteria_unclassified(99);Oxyphotobacteria_unclassified(99);	AGAGTTGATCATGGCTCAGGATGAACGCTGGCGGTATGCCTAACACATGCCAGTTGAACGAGGATTTATCCTAGTAGCGGACGGGTGAGTAATACGTGAGAATCTACCTTTAGGAGGGGAATAACAGTTGGAAACGACTGCTAATGCCCCATATGCTTACGAGTGAAATGATTTTTCGCCTGAAGATGAGCTCACGCCTGATTAGTTTGTTGGTAGGGCAATGGCCTACCAAGACTACGATCAGTAGCTGGTTTAAGAGGATGATCAGCCTCACTGGAGCTGAGACGCGGTCCAGACTTCTACGGAGGGCAGCAGTGGGGAAGTTTCCGCAATGGGCGAAAGGCTGACGGAGCAATACCGCGTGAGGGATGACGGCCTATGGGTTGTAAACCTCTTTTA…
>Fileamostra02all.seq22274_2_Bacteria(100);Proteobacteria(100);Alphaproteobacteria(100);Rhizobiales(100);Rhizobiaceae(100);Aurantimonas(100);	AGAGTTTGATCCTGGCTCAGAACGAACGCTGGCGGCAGGCTTAACACATGCAAGTCGAACGCATCCTTCGGGATGAGTGGCAGACGGGTGAGTAACGCGTGGGAATCTACCCATCCCTACGGGATAGCTCCGGGAAACTGGAGATAATACCGTATACGTCCTCCGGGAGAAAGATTTATCGGGGATGGATGAGCCCGCGTTGGATTAGCTAGTTGGTGGGGTAATGGCCTACCAAGGCGACGATCCATAGCTGGTCTAAGAGGATGATCAGCCACATTGGGACTGAGACACGGCCCAAACTCCTACGGGAGGCAGCAGTGGGGAATATTGGACAATGGGCGCAAGCCTGATCCAGCCATGCCGCGTGAGTGATGAAGGCCCTAGGGTTGTAAAGCTCTT…
>Fileamostra02all.seq22323_2_Bacteria(98);Bacteria_unclassified(98);Bacteria_unclassified(98);Bacteria_unclassified(98);Bacteria_unclassified(98);Bacteria_unclassified(98);	AGAGTTTGATCATGGCTCAGGATGAACGCTGGCGGCATGCCTAACACATGCAAGTTGAACGAACTTAAATTTTTATAAATTTAAGTTAAGTAGCGAACGGGTGAGTAACATGTAAGAACCTACCTTTAGGCGGGGGATAACCACTGGAAACGGCGGCTAAAACCCCCTAAGCTGTGGAGTAAAAAGTGAAAACTACCTAAAGCTGGGCTTGCATCTGATTAGTTTGTTGGTGTATTAATTGTTTACCAAGGCGATGATCAGTAGTTGGTCTAAGAGGATGATCAACCACGCTGGGACTGAGACACGGCCCAGTCCTCTACGGAGGGCAGCAGTGAGGAATTTTCCGCAATGGGCGAAAGCCTGACGGAGCAATGCCGCGTGGATGATGAAGGCTTTTGA…
>Fileamostra02all.seq22368_2_Bacteria(99);Cyanobacteria(85);Oxyphotobacteria(85);Oxyphotobacteria_unclassified(85);Oxyphotobacteria_unclassified(85);Oxyphotobacteria_unclassified(85);	AGAGTTTGATCATGGCTCAGGATGAACGCTGGCGGCATGCCTAACACATGCAAGTTGAACGAACTTAAATTTTTATAAATTTAAGTTAAGTAGCGAACGGGTGAGTAACATGTAAGAACCTACCTTTAGGCGGGGGATAACCACTGGAAACGGCGGCTAAAACCCCATAAGCTGTGGAGTAAAAAGTGAAAACTACCTAAAGATGGGCTTGCATCTGATTAGTTTGTTGGTGAATTAATTGTTTACCAAGGCGATGATCAGTAGTCGGTCTAAGAGGATGATCAACCACACTGGGACTGAGACACGGCCCAGACCTCTACGGAGGGCAGCAGTGAGGAATTTTCCGCAATGGGCGAAAGCCTGATGGAGCAATGCCGCGTGGATGATGAAGGCTTTTGA…
>Fileamostra02all.seq22405_2_Bacteria(92);Bacteria_unclassified(92);Bacteria_unclassified(92);Bacteria_unclassified(92);Bacteria_unclassified(92);Bacteria_unclassified(92);	GTATTACCGCGGCTGCTGGCACGGAATTAGCCGATGCTTATTCCTTAGCTACCGTCTATTTTCTTCGCTCTGAAAAGGAGTTTATGCCCCACAAGCCTTCATCTTCCACACGCCATTGCTCTGCCGGGCTTGCGCCCATTGCGGAAAATTCCTCCCTGCTGCCCCCCGCAGAGGTCTGGGCCGCGTCTCAGTCCCCGTGTGGTTGTTCATCCCCTTTGACCCACTACTGTTCATTGCCTTGGTAAACAATTACTTTACCAACAAGCTAATCAGATGCAAGCCCATCTTTAGCTAGTTTTCACGTTTTACTCCGCAGCTTATAGGGTTGTAGCTACCGTATCCAGTAGTTATTCCCCTCCTAAAGGTAGGTTCTGACATGTTACTCACCCGGCCGCTACT…
>Fileamostra02all.seq22411_2_Bacteria(100);Proteobacteria(95);Proteobacteria_unclassified(95);Proteobacteria_unclassified(95);Proteobacteria_unclassified(95);Proteobacteria_unclassified(95);	GTATTACCGCGGCTGCTGGCACGGAGTTAGCCGGGGTTTCTTCTACTGCTACCGTCATTATCTTCACAGTTGAAAGAGCTTTACGACCCTAGGGCCTTCTTCACTCACGCGGCATGGCTGGATCAGGCTTGCGCCCATTGTCCAAGATTCCCCACTGCTGCCTCCCGTAGGAGTCTGGGCCGTGTCTCAGTCCCAGTGTTGCTGATCATCCTCTTAGACCAACTACTGATCGTTGCCTTGGTAATCTTTTAAATTACCAACAAGCTAATCAGACGCAAGCCCATCTTTAGGCGGCTTTCGCCTTTTACTCCACAGTTTATGAGGTATTAGCTATCGTTTCCAATAGTTATTCCTCTCCTAAAGGTAGGTTCTTACGCGCTACTCACCCGTCCGCTACTT…
>Fileamostra02all.seq22437_2_Bacteria(100);Bacteria_unclassified(100);Bacteria_unclassified(100);Bacteria_unclassified(100);Bacteria_unclassified(100);Bacteria_unclassified(100);	AGAGTTTGATCCTGGCTCAGGATGAACGCTGGCGGCATGCCTAACACATGCAAGTTGAACGAACTTATATTTTTATAAATTTAAGTTAAGTAGCGGACGGGTGAGTAACATGTAAGAACCTACCTTTAGGAGGGGAATAACTACTGGAAACGGTAGCTAAAACCCTATAAGCTGCGGAGTAAAAAGTGAAAACTACCTAAAGATGGGCTCGCATCTGATTAGCTTGTTGGTAAAGTAATTGTTTACCAAGGCAATGATCAGTAGTTGGTCTAAGAGGATGATCAACCACACTGGGACTGAGACACGGCCCAGACTCCTACGGGAGGCAGCAGTGGGGAATCTTGGACAATGGGCGCAAGCCTGATCCAGCCATGCCGCGTGAGTGAAGAAGGCCCTAGG…
>Fileamostra02all.seq22439_2_Bacteria(100);Bacteroidetes(100);Bacteroidia(100);Flavobacteriales(100);Flavobacteriaceae(100);Tenacibaculum(100);	AGAGTTTGATCCTGGCTCAGGATGAACGCTAGCGGCAGGCTTAACACATGCAAGTCGAGGGGCAGCATCAATTGCTTGCAATTGGATGGCGACCGGCGCACGGGTGCGTAACGCGTATAGAATCTGCCTTGTACAGGAGGATAGCCTTTAGAAATGAAGATTAATACTCCATAATGTTGAGATATGGCATCATATTTTAATTAAAGATTTATCGGTACAAGATGACTATGCGTCCTATTAGGTAGATGGTCTGAGAGGATTATCCCCCACACTGGTACTGAGACACGGACCAGACTCCTACGGGAGGCAGCAGTGAGGAATATTGGTCAATGGAGGCAACTCTGAACCAGCCATGCCGCGTGTAGGAAGACTGCCCTATGGGTTGTAAACTACTTTTAT…
>Fileamostra02all.seq22444_2_Bacteria(100);Bacteroidetes(100);Bacteroidia(100);Cytophagales(100);Amoebophilaceae(100);Candidatus_Amoebophilus(98);	AGAGTTTGATCATGGCTCAGGATGAACGCTAGCGGCAGGCCTCATACATGCAAGTCGAGGGGCAGCAGGACACTTCGGTGTTGCTGGCGACCGGCGCACGGGTGAGTAACACGTATATAATCTGCCTTGTACTGGGAAATAGCCCCTGGAAACGGGGATTAATGTCCCATATTGTCTTATCAGCGCATGCTGGCTAGATGAAAGCTCCGGCGGTCCAAGATGAGGATGCGCCCCATTGGCTTGTTGGTGCGGGCCAGACGCCTACGGGAGGCAGCAGTAGGGAATATTGGTCAATGGGCGCAAGCCTGAACCAGCCATGCCGCGTGCAGGATGAAGGCCCTCAGGGTTGTAAACTGCTTTTGTATGGGAATAAAAAGCCCTTGCGAGGGCTATTGAAGG…
>Fileamostra02all.seq22448_2_Bacteria(98);Cyanobacteria(84);Oxyphotobacteria(84);Oxyphotobacteria_unclassified(84);Oxyphotobacteria_unclassified(84);Oxyphotobacteria_unclassified(84);	AGAGTTTGATCCTGGCTCAGGATGAACGCTGGCGGCATGCCTAACACATGCAAGTTGAACGAACTTAAATTTTTATAAATTTAAGTTAAGTAGCGAACGGGTGAGTAACATGTAAGAACCTACCTTTAGGCGGGGGATAACCACTGGAAACGGCGGCTAAAACCCCATAAGCTGTGGAGTAAAAAGTGAAAACTACCTAAAGATGGGCTTGCATCTGATTAGTTTGTTGGGGAATTAATTGTTTACCAAGGCGATGATCAGTAGTTGGTCTAAGAGGATGATCAACCACACTGGGAATGAGACACGGCCCAGTCCTCTACGGAGGGCAGCAGTGAGGAATTTTCCGCAATGGGCGAAAGCCTGACGGAGCAATGCCGCGTGGATGATGAAGGCTTTTGA…
>Fileamostra02all.seq22476_2_Bacteria(86);Bacteria_unclassified(86);Bacteria_unclassified(86);Bacteria_unclassified(86);Bacteria_unclassified(86);Bacteria_unclassified(86);	AGAGTTTGATCATGGCTCAGGATGAACGCTGGCGGCATGCTTAACACATGCAAGTTGAACGAGCTTAATTTATTAAGCTAAGTAGCGGACGGGCGAGTAGCGCGTAAGAACCTACCTTTAGGAGAGGAATAACTATTGGAAACGATAGCTAATACCTCATAAACTGTGGAGTAAAAGGCGAAAGCCGCCTAAAGATGGGCTTGCGTCTGATTAGCTTGTTGGTAATTTAAAAGATTACCAAGGCAACGATCAGTAGTTGGTCAAAGAGGATGAGCAACCACACTGGGACTGAGACACGGCCGAGACCTCTGCGGAGGTCAGCAGTGAGGAATTGTCCGCAATGGGCGAAAGCCTGAGGGAGCAATGCCGCGTGGAGGATGAAGGCTTGTGAATCGTAAA…
>Fileamostra02all.seq22501_2_Bacteria(98);Cyanobacteria(92);Oxyphotobacteria(92);Oxyphotobacteria_unclassified(92);Oxyphotobacteria_unclassified(92);Oxyphotobacteria_unclassified(92);	GTATTACCGCGGCTGCTGGCACGGAATTAGCCGATGCTTATTCCTTAGCTACCGTCTATTTTCTTCACTAAGAAAAGGATTTTACGACTCAAAAGCCTTCATCATCCACGCGGCATTGCTCCGTCAGGCTTTCGCCCATTGCGGAAAATTCCTCACTGCTGCCCTCCGTAGAGGTCTGGGCCGTGTCTCAGTCCCAGTGTGGTTGATCATCCTCTTAGACCAACTACTGATCATCGCCTTGGTAAACAATTATTCCACCAGCAAACGAGTCAGCTGCAAGCCCATCTTTAGGTAGTTCTCGCTTTTTACTCCACAGCTTATGGGGTTATAGCCGCCGTTTCCAGTGGTTATCCCCCGCCTAAAGGTAGGTTCTTACATGTTACTCACCCGTTCGCTACT…
>Fileamostra02all.seq22510_2_Bacteria(99);Verrucomicrobia(98);Verrucomicrobiae(98);Opitutales(98);Puniceicoccaceae(96);Puniceicoccaceae_unclassified(96);	GTATTACCGCGGCTGCTGGCACGGAGTTAGCCACTGCTTCCTCTCCGAGTTAACTCAGGGCAGGCTATTAACCTGCTTGTTGCTCCTCGGTGACAGAGGTTTACGACCCGAAGGCCTTCATCCCTCACGCGGCGTTGCACCATCAGGGTTGCCCCCATTGTGAATGATTCGAAACTGCTGCCACCCGTAGGTGTCTGGACCGTGCCTCAGTTCCAGTGTGGCTGTTCATCCTCTCAGACCAGGAACCCGTCCTAAAGCGCCTTTTCGAGCGTTAGCACTGCTGAGATGCCCCAGCATGCCGCATTCGGCATTAATTCAAGTTTCCTCGAGCTATTCCAATCTTTAGGGCAAGTTGCTCACGTGTTACGCGCCGATTTGCCACTCTCTCTTTGAAATTTC…
>Fileamostra02all.seq22519_2_Bacteria(89);Bacteria_unclassified(89);Bacteria_unclassified(89);Bacteria_unclassified(89);Bacteria_unclassified(89);Bacteria_unclassified(89);	GTATTACCGCGGCTGCTGGCACGGAATTAGCCGATGCTTATTCCTTAGCTACCGTCTATTTTCTTCACTAAGAAAAGGATTTTACGACTCAAAAGCCTTCATCATCCACGCGGCATTGCTCCGCCAGGCTTTCGCCCATTGCGGAAATTTCCTCACTGCTGCCCTCCGTAGAGGTCTGGCCCGGGTCTCAGTCCCAGTGTGGTTGATCATCCTCTTAAACCAACTTCTGACCATCCCCTTGGTAAACAATTAATTCTCCACCAAACTAATCAGATGCAAGTCCATTTTTAGGTGTTTTTCACTTTTTACTCCACATCTTATGGGGTTTTAGCCTCCGTTTCCAGTGGTTATCCCCCGCATAAAGGTAGGTTCTTACATGTTACTCCCCCGTTCGCTACT…
>Fileamostra02all.seq22547_2_Bacteria(97);Cyanobacteria(87);Oxyphotobacteria(87);Oxyphotobacteria_unclassified(87);Oxyphotobacteria_unclassified(87);Oxyphotobacteria_unclassified(87);	GTATTACCGCGGCGGCTGGCACGGAATTAGCCGATGCTTATTCCTTAGCTACCGTCTATTTTCTTCACTAAGAAAAGGATTTTACGACTCAAAAGCCTTCATCATCCACGCGGCATTGCTCCGTCAGGCTTTCGCCCATTGCGGAAAATTCCTCACTGCTGCCCTCCGTAGAGGTCTGGGCCGTGTCTCAGTCCCAGTGTGGTTGATCATCCTCTTAGACCAACTACTGATCATCGCCTTGGTAAACAATTAATTCACCAACAAACTAATCTGAGACAAGCATATCTTTAGTTAGTTTTCACTTTTTACTCCGCAGCTTATGGGGTTTTAGCCGCCGTTTCCAGTGGTTATCCCCCGCCTAAAGGTAGGTTCTTACATGTTACTCACCCGTTCGCTACT…
>Fileamostra02all.seq2254_2_Bacteria(98);Cyanobacteria(85);Oxyphotobacteria(85);Oxyphotobacteria_unclassified(85);Oxyphotobacteria_unclassified(85);Oxyphotobacteria_unclassified(85);	AGAGTTTGATCCTGGCTCAGGATGAACGCTGGCGGCATGCCTAACACATGCAAGTTGAACGAACTTATATTTTTATAAGTTTAAGTTAAGTAGCGCACGGGAGAGTAACATGTAAGAACCTACCTTTAGGCGGGGAATAACTACTGGAACCCGCTGCTCAAACCCCATAAGCTGCGGAGTAAAACGTGAAAACTACCTACAGATGGTCTTGCATCTGATTAGGTTGTTGGTTACGTAATTGTTTACCAAGGCGATGATCAGTAGTTGGTCTAAGAGGATGATCAACCACACTGGGACTGAGACACGGCCCAGACCCCTACGGAGGGCAGCAGTGAGGAATTTTCCGCAATGGGCGAAAGCCTGACGGAGCAATGCCGCGTGGAGGATGAAGGCTTGTGG…
>Fileamostra02all.seq22595_2_Bacteria(95);Cyanobacteria(88);Oxyphotobacteria(88);Oxyphotobacteria_unclassified(88);Oxyphotobacteria_unclassified(88);Oxyphotobacteria_unclassified(88);	AGTTTGATCCTGGCTCAGGATGAACGCTGGCGGCATGCTTAACACATGCAAGTTGAACGAGCTTAATTTATTAAGCTAAGTAGCGGACGGGCGAGTAGCGCGTAAGAACCTACCTTTAGGAGAGGAATAACTATTGGAAACGATAGCTAATACCTCATAAACTGTGGAGTAAAAGGCGAAAGCCGCCTAAAGATGGGCTTGCGTCTGATTAGCTTGTTGGTAATTTAAAAGATTACCAAGGCAACGATCAGTAGTTGGTCTAAGAGGATGATCAACCACACGGGGACTGAGACACGGCCCAGACCACTACGAAGGGCAGCAGTGAGGAATTTTCCGCAATGGGCGAAAGCCTGACGGAGCAATGCCGCGTGGAGGATGAAGGCTTGTGAGTCGTAAACT…
>Fileamostra02all.seq22598_2_Bacteria(94);Bacteria_unclassified(94);Bacteria_unclassified(94);Bacteria_unclassified(94);Bacteria_unclassified(94);Bacteria_unclassified(94);	GAATTACCGCGGCTGCTGGCACGGAGTTAGCCGATGCTTATTCCTTAGTTACCGTCTTGTTTCTTCGCTAAGCAAAGGAGTTTACGACTCACAAGCCTTCATCCTCCACGCGGCATTGCTCCGTCAGGCTTTCGCCCATTGCGGAAAATTCCTCACTGCTGCCCTCCGCAGAGGTCTGGGCCGTGTCTCAGTCCCAGTGTGGTTGATCATCCTCTTATACCAACTACTGATCGCTGCCTTGGTAATCTTTTAAATTACCAACAAGATAATCAGACAAAAGACCATCTTTAGGCTGCTTTCGGCTTTTACTCCACAGTTTATGAGGTATTAGCTATCGTTTCCAATAGTTAATCCGATTCTAAAGGTAGGTTCTTACGCGCTACTCGCCCGTCCGCTACT…
>Fileamostra02all.seq22635_2_Bacteria(93);Bacteria_unclassified(93);Bacteria_unclassified(93);Bacteria_unclassified(93);Bacteria_unclassified(93);Bacteria_unclassified(93);	AGAGTTTGATCCTGGCTCAGGATGAACGCTGGCGGCATGCTTAACACATGCAAGTTGAACGAGCTTAATTTATTATGCTAAGTAGCGGACGGGCGAGCAGCGCGTAAGAACCTACCTTTCGGAGTGGAATAACTATTGGACACGATAGCTCATACCTTATAACCTGTGGAGTAACAGGCGAAAGCCGCCTAACGATGTGCTTGCGTCTGATTATCTTGTTGGTTATTTAAAAGATTACCAAGGCAACGATCAGTAGTTGGTCTAAGAGGATGATCAACCACACTGGGACTGAGACACGGCCCAGACCTCTACGGAGGGCAGCAGTGAGGAATTTTCCGCAATGGGCGAAAGCCTGACGGAGCAATGCCGCGTGGAAGATGAAGGCTTGTGAGTCGTAAA…
>Fileamostra02all.seq22641_2_Bacteria(100);Actinobacteria(100);Acidimicrobiia(100);Microtrichales(100);Microtrichaceae(100);uncultured(100);	AGAGTTTGATCATGGCTCAGGACGAACGCTGGCGGCGTGCTTAACACATGCAAGTCGAACGAACTCGACCTTCGGGTCACATGAGTGAGTGGCGAACGGGTGAGTAACACGTGAGAAACCTGCCCCGAAGTTTGGAATAACTCAGAGAAATTTGAGCTAATACCAAATGCCCTGTCTGGACCGAGTGGTCTATTCAGGAAAGATTTATCGCTTTGGGAGGGCCTCGCGGCCTATCAGCTAGTTGGGGAGGATCAGCCACACTGGAACTGAGACACGGTCCAGACTCCTACGGGAGGCAGCAGTGGGGAATCTTGCACAATGGGCGAAAGCCTGATGCAGCGACGCCGCGTGGGGGATGAAGGCCTTAGGGTCGTAAACCCCTTTCAGCAGGGACGAAAT…
>Fileamostra02all.seq22645_2_Bacteria(99);Cyanobacteria(95);Oxyphotobacteria(95);Oxyphotobacteria_unclassified(95);Oxyphotobacteria_unclassified(95);Oxyphotobacteria_unclassified(95);	GAATTACCGCGGCGGCTGGCACGGAGTTAGCCGATGCTTATTCCTTAGTTACCGTCTTGTTTCTTCGCTAAGAAAAGGAGTTTACGACTCACAAGCCTTCATCCTCCACGCGGCATTGCTCCGTCAGGCTTTCGCCCATTGCGGAAAATTCCTCACTGCTGCCCTCCGTAGAGGTCTGGGCCGTGTCTCAGTCCCAGTGTGGTTGATCATCCTCTTAGACCAACTACTGATCGTTGCCTTGGTAATCTTTTAAATTACCAACAAGCTAATCAGACGCAAGCCCATCTTTAGGCGGCTTTCGCCTTTTACTCCACAGGTTATGAGGTATTAGCTATCGTTTCCAATAGTTATTCCTCTCCTAAAGGTAGGTTCTTACGCGCTGCTCACCCGTCCGCTACT…
>Fileamostra02all.seq22666_2_Bacteria(86);Bacteria_unclassified(86);Bacteria_unclassified(86);Bacteria_unclassified(86);Bacteria_unclassified(86);Bacteria_unclassified(86);	GAATTACCGCGGCTGCTGGCACGGAATTAGCCGATGCTTATTCCTTATCTACCGTCTATTTTCTTCACTAAGAAAAGGATTTTACGTATCAAATGCCTTCATCATCCACGCGTCATTGCTCCGTCAGGCTTTCGCCCATTGCGGAACATTCCTCACTGCTGACCTCCTTAGAGGTCTTGGCAGTGTCTCAGTCCCAGTGTGGTTGATCATCCTCTTAAACCAACTACTGATCATCGCATTGTAAAACAATTAATTCACCAACAAACTACACAGATGAAAGCTTATCTTTATGTGGTTTTCATTTTTTCCTCCACATCTTATGGGGTCTTATCCGACGTTTCCATTAGTTATCCCCAGCCTAAAGGTAGGTTCTTACATGTTACTCACCCGTTCGCTACT…
>Fileamostra02all.seq22713_2_Bacteria(95);Cyanobacteria(90);Oxyphotobacteria(90);Oxyphotobacteria_unclassified(90);Oxyphotobacteria_unclassified(90);Oxyphotobacteria_unclassified(90);	AGAGTTTGATCCTGGCTCAGGATGAACGCTGGCGGCATGCTTAACACATGCAAGTTGAACGAGCTTAATTTATTAAGCTAAGTAGCGGACGGGTGAGTAGCGCGTAAGAACCTACCTTTAGGAGAGGAATAACTATTGGAAACGATAGCTAATACCTCATAAACTGTGGAGTAAAAGGCGAAAGCCGCCTAAAGATGGGCTTGCGTCTGATTAGCTTGTTGGTAATTTAAAAGATTACCAAGGCAACGATCAGTAGTTGGTCTAAGGGGATGGACAGCCACACTGGGACTGAGACACGGCCCAGGCCTCTACGGAGGGCAGCAGTGAGGAATGTGCCGCAATGGGCGAAAGCCTGACGGAGCAATGCCGCGTGGAGGAGGAAGGCTGGTAAGTCGTAAA…
>Fileamostra02all.seq22722_2_Bacteria(100);Bacteroidetes(100);Bacteroidia(100);Cytophagales(100);Amoebophilaceae(100);Candidatus_Amoebophilus(100);	AGTTTGATCATGGCTAAGGATGAACGCTAGCGGCAGGCCTCATACATGCAAGTCGAGGGGCAGCAGGACACTTCGGTGTTGCTGGCGACCGGCGCACGGGTGAGTAACACGTATATAATCTGCCTTGTACTGGGAAATAGCCCCTGGAAACGGGGATTAATGTCCCATATTGTCTTATCAGCGCATGCTGGCTAGATGAAAGCTCCGGCGGTACAAGATGAGTATGCGCCCCATTAGCTTGTTGGTGAGGGGTTCTAAGAGGAAGATCCCCCACACTGGCACTGAGATACGGGCCAGACTCCTACGGGAGGCAGCAGTAGGGAATATTGGTCAATGGGCGCAAGCCTGAACCAGCCATGCCGCGTGCAGGATGAAGGCCCTCAGGGTTGTAAACTGCTT…
>Fileamostra02all.seq22756_2_Bacteria(95);Cyanobacteria(88);Oxyphotobacteria(88);Oxyphotobacteria_unclassified(88);Oxyphotobacteria_unclassified(88);Oxyphotobacteria_unclassified(88);	ATCTTTTTCTCCTTTCTCCTTCTTCCCTCTTTCGGCATGCCTAACACATGCAAGTTGAACGAACTTAAATTTTTATAAATTTAAGTTAAGTAGCGAACGGGTGAGTAACATGTAAGAACCTACCTTTAGGCGGGGGATAACCACTGGAAACGGCGGCTAAAACCCCATAAGCTGTGGAGTAAAAAGTGAAAACTACCTAAAGATGGGCTTGCATCTGATTAGTTTGTTGGTGAATTAATTGTTTACCAAGGCGATGATCAGTAGTTGGTCTAAGAGGATGATCAACCACACTGGGACTGAGACACGGCCCAGACCTCTACGGAGGGCAGCAGTGAGGAATTTTCCGCAATGGGCGCAAGCCTGACGGAGCAATGCCGCGTGGAAGATGAAGGCTTTTGG…
>Fileamostra02all.seq22758_2_Bacteria(86);Bacteria_unclassified(86);Bacteria_unclassified(86);Bacteria_unclassified(86);Bacteria_unclassified(86);Bacteria_unclassified(86);	AGAGTTTGATCATGGCTCAGAATGAACGCTGGCGGCAGGCTTAACACATGCAAGTCGAGCGGCAACTAGAATCGCTTGCTATTCGGCGTCGAGCGGCGGGCGGGCGAGACATGCTTGGGAATATGCTTTTTGGAGGGGGACCTCAGTTGGAAAAGGCACTTATTGCCCCATATTTTTTATGGACCAATGCGGGCGAGCTTCAGGCCAGGTGGTGGGAGGTTAAGAGCAGCCAACTTGGCACTGTGGCGGGGCCCAGACCCAGACGGGAGGCAGCGGTGGGAAATATTACGAGAGGCAGGAGGCCGGAATGCTGGCATGCCGCGGATGTGAAGAAGGCGAAGGGGTTGTAAAGCGCTTACAGTCGTGGGGAAAGAATAATAGGTAATATCGGCGAGCAGT…
>Fileamostra02all.seq22774_2_Bacteria(95);Cyanobacteria(91);Oxyphotobacteria(91);Oxyphotobacteria_unclassified(91);Oxyphotobacteria_unclassified(91);Oxyphotobacteria_unclassified(91);	GAATTACCGCGGCGGCTGGCACGGAGTTAGCCGATGCTTATTCCTTAGTTACCGTCTTGTTTCTTCGCTAAGAAAAGGAGTTTACGACTCACAAGCCTTCATCCTCCACGCGGCATTGCTCCGTCAGGCTTTCGCCCATTGCGGAAAATTCCTCACTGCTGCCCTCCGTAGAGGTCTGGGCCGTGTCTCAGTCCCAGTGTGGTTGACCATCCTCTTAGACCAACTACTGATCGTTGCCTTGGTACTCTTTTAAATTACCAACAAGCTAATCAGACGCAAGCCCATCTTTAGGCGGCTTTCGCCTTTTACTCCACAGTTTAAGGAGTATTAGCTATCGTTTCCAATAGTTATGCCTCTCCTAAAGGTAGGTTCTTACGCGCTACTCTCCCGTCCGCTACT…
>Fileamostra02all.seq22802_2_Bacteria(100);Proteobacteria(100);Gammaproteobacteria(100);Salinisphaerales(100);Salinisphaeraceae(100);Salinisphaera(100);	GTATTACCGCGGCGGCTGGCACGGAGTTAGCCGGTGCTTATTCTGCAGGTACCGTCAATACGCTCGGAGTATTAATCCGGCGCTTTTCTTTCCTGCTTAAAGTGCTTTACAACCCTAAGGCCTTCTTCACACACGCGGCATGGCTGGATCAGGCTTTCGCCCATTGTCCAATATTCCCCACTGCTGCCTCCCGTAGGAGTCCGGGCCGTGTCTCAGTCCCGGTGTGGCTGCTCATCCTCTCAGACAAGCTAATCAGACCTAGGCTCATCCTTCTGCGCGAGGGTAGAAGAGCCCCGCTTTGCTCCGTAGAGATTATGCAGTATTAGCCCGAGTTTCCCCGGGTTATCCTCCACAAAAGGGCAGATTCCTAGGCATTACTCACCCGTCCGCCGCTCGACG…
>Fileamostra02all.seq22826_2_Bacteria(87);Bacteria_unclassified(87);Bacteria_unclassified(87);Bacteria_unclassified(87);Bacteria_unclassified(87);Bacteria_unclassified(87);	GAATTACCGCGGCTGCTGGCACGGAGTTAGCCGAGGCTTATTCCTTAGTTACCGTCTTGTTTCTTCGCTAAGAAAAGGAGTTTAAGACTCACAAGCCTTCATCCTCCACGCGGCATTGCGCCGTCAGGCTTTCGCCCATTGCGGAAAATTCCTCACTGCTGCCCTCCGTAGAGGCCTGGGCGGGGTCTCAGCCCCAGTGTGGTTGATCATCTCCTTAGACCAACTACTGATCGTTGCCTTGGTAATCTTTTAAATTACCAACCAGCTAATCAGACGCTAGCCCATCTTTAGGCGGCTTTCGCCTTTTACTCCCCAGTTTATGAGGTATTAGCTATCGTTTCCATTCGTTATTCCTCTCCTAACGGTAGGTTCTTTCGCGCTACTCTCCCGTCCGCTACT…
>Fileamostra02all.seq22845_2_Bacteria(95);Bacteria_unclassified(95);Bacteria_unclassified(95);Bacteria_unclassified(95);Bacteria_unclassified(95);Bacteria_unclassified(95);	AGAGTTTGATCCTGGCTCAGGATGAACGCTGGCGGCATGCCTAACACATGCAAGTTGAACGAACTTAAATTTTTATAAATTTAAGTTAAGTAGCGAACGGGTGAGTAACATGTAAGAACCTACCTTTAGGCGGGGGATAACCACTGGAAACGGCGGCTAAAACCCCATAAGATGAGGAGTAAAAAGTGAAAACTAACTAAAGATGGGCTTGCATCTGATTAGGTTGTTGGCGCATTAATTGTTTACCAAGGCGATGATCAGTAGTTGGTCTAAGAGGATGATCAACCCCACCGGGACTGCGACACGGCCCGGACCTCTGCGGAGGGCAGCAGTGAGGAATTTTCCGCAAAGGGCGAAAGCCTGACGGAGCAATGCCGCGAGGAAGATGCAGGCTTGTGA…
>Fileamostra02all.seq2289_2_Bacteria(100);Cyanobacteria(100);Oxyphotobacteria(100);Oxyphotobacteria_unclassified(100);Oxyphotobacteria_unclassified(100);Oxyphotobacteria_unclassified(100);	AGTTTGCTCATGGCTCAGGATGAACGCTGGCGGCGTGCTTAACACATGCAAGTCGAACGAACCTTTTCGGAGGTTAGTGGCGGACGGGTGAGTAACGCGTGAGGATCTGCCTACCGGACGGGGACAACAGTGGGAAACTGCTGCTAACACCCGATGTGCCGCGAGGTGAAATATTTATAGCCTGTAGATGTGCTCGCCTGTGTTTAGCTAGTTGGTGTGGTAATGGCATACCAAGGCGACGATCAGTAGCTGTTCTGAGAGGAAGATCAGCCACGCTGGGACTGAGACGCGTCCAAGACTCCTACGGGAGGCAGCAGTGGGGAATTTTCCGCGAAGGGCGCAAGCCTGACAGAGCATCGACGCGTGAGGGGGGAAGGCCTGTGGGTCGTAAACCTCTTT…
>Fileamostra02all.seq22903_2_Bacteria(100);Proteobacteria(100);Alphaproteobacteria(100);Rhodobacterales(100);Rhodobacteraceae(100);Rhodobacteraceae_unclassified(100);	GTATTACCGCGGCGGCTGGCACGGAGTTAGCCGGTGTTTCTTTACCAGGTACTGTCATTATCATCCCTGGCGAAAGAGCTGTACGATCCTAAGACCTTCATCACTCACGCGGCATGGCTAGATCAGGCGTGCGCCCATTGTCTAAGATTCCCCACTGCTGCCGCCCGTAGGAGTCTGGGCCGTGTCTCAGTCCCAGTGTTGCGGATCATCCTCTAAAACCAGCTACTGATCGTAGACTTGGTAGGCCGTTACCCCACCAACTATCTAATCAGCCGCGGGCCGCTCCTTCTCCGATAAATCTTTCCCCCGAAGAGCGTATACGGTATTACCCCCACTTTCCCGGGACTATTCCCTCGACAAGGGCACGTTCCCTCGCGTTTCTATCCCCTCCGCCGCTCG…
>Fileamostra02all.seq22905_2_Bacteria(83);Bacteria_unclassified(83);Bacteria_unclassified(83);Bacteria_unclassified(83);Bacteria_unclassified(83);Bacteria_unclassified(83);	AGAGTTTGATCCTGGCTCAGGATGAACGCTGGCGGCATGCTTAACACATGCAAGTTGAACGAGCTTAATTTATTAAGCTAAGTAGCGGACGGGTGAGTAGCGCGTAAGAACCTACCTTTAGGAGAGGAATAACTATTGGAAACGATAGCTAATACCTCATAAACTGTGGAGGAAAAGGCGAAAGACGCCTAAAGATGGGCTTGAGTCTGATTAGCTTGTTGGTAATTTAAAAGATTACCAAGGCAACGATCAGTAGTTGGTCTAAGAGGATCATCAACCACACTGTGACTGAGACTCGGCCCATACCTCTACTTAGTCCAGCAGTGAGGAATTTTCCGCAATGGGCGAAAGCCTGTTGGCGCAATGCCTCGTGGAGGATGAAGGCTTTTGAGTCGTATA…
>Fileamostra02all.seq22930_2_Bacteria(100);Bacteroidetes(100);Bacteroidia(100);Flavobacteriales(100);Flavobacteriaceae(100);Tenacibaculum(100);	GTATTACCGCGGCTGCTGGCACGGAGTTAGCCGGTGCTTATTCTTATGGTACCGTCAAGCCTCTACACGTAGAGGGGTTTCTTCCCATATAAAAGTAGTTTACAACCCATAGGGCAGTCTTCCTACACGCGGCATGGCTGGTTCAGAGTTGCCTCCATTGACCAATATTCCTCACTGCTGCCTCCCGTAGGAGTCTGGTCCGTGTCTCAGTACCAGTGTGGGGGATAATCCTCTCAGACCCCCTACCTATCAGGACGCATAGTCATCTTGTACCGATAAATCTTTAATTAAAATATGATGCCATATCTCAACATTATGGAGTATTAATCTTCATTTCTAAAGGCTATCCTCCTGTACAAGGCAGATTCTATACGCGTTACGCACCCGTGCGCCGGTCGC…
>Fileamostra02all.seq22971_2_Bacteria(96);Bacteria_unclassified(96);Bacteria_unclassified(96);Bacteria_unclassified(96);Bacteria_unclassified(96);Bacteria_unclassified(96);	AGAGTTTGATCATGGCTCAGGATGAACGCTGGCGGCATGCTTAACACATGCAAGTTGAACGAGCTTAATTTATTAAGCTAAGTAGCGGACGGGTGAGTAGCGCGTAAGAACCTACCTTTAGGAGAGGAATAACTATTGGAAACGATAGCTAATACCTCATAAACTGTGGAGTAAAAGGCGAAAGCCGCCTAAAGATGGGCTTGCGTCTGATTAGCTTGTTGGTAATTTAAAAGATTACCAAGGCAACGATCGGTAGTTGGTCGAAGAGGATGATGAACCACACTGGGACTGAAAAGCGGCCCAAACCGCTAGGGGGGGCAGCAGTGAGGAATTTTCCGAAATGGGCGAATGCCTGACGGAGCAATGCCACGTGGAGGATGAAGGCTTATGGGGCGTAAA…
>Fileamostra02all.seq23017_2_Bacteria(96);Cyanobacteria(81);Oxyphotobacteria(81);Oxyphotobacteria_unclassified(81);Oxyphotobacteria_unclassified(81);Oxyphotobacteria_unclassified(81);	AGAGTTTGATCCTGGCTCAGGATGAACGCTGGCGGCATGCCTAACACATGCAAGTTGAACGAACTTAAATTTTTATAAATTTACGTTAAGTAGCGAACGGGTGAGTAACATGTAAGAACCTACCTTTAGGCGGGGGATAACCACTGGAAACGGCGGCTAAAACCCCATTAGCTGTGGAGTAAAAAGTGAAAACTACCTAAAGATGGGCTTGCATCTGATTAGTTTGTTGGTGCATTAATTGTTTACCAAGGCGATGATCAGTAGTTGGTCTAAGAGGAGGATCAACCACACTGGGACTGAGACACGGCCCAGACCTCTACGGAGGGCAGCAGTGAGGAATTTTCCGCAATGGGCGAAAGCCTGACGGAGCAATGCCGCGTGAATGATGAAGGCTTTTGA…
>Fileamostra02all.seq23064_2_Bacteria(99);Cyanobacteria(98);Oxyphotobacteria(98);Oxyphotobacteria_unclassified(98);Oxyphotobacteria_unclassified(98);Oxyphotobacteria_unclassified(98);	GTATTACCGCGGCGGCTGGCACGGAGTTAGCCGATGCTTATTCCTCAGGTACACGTCATTGTGTTCCTCCCTGAGAAAAGAGGTTTACAACCCATAGGCCGTCATCCCTCACGCGGTATTGCTCCGTCAGGCTTTCGCCCACTGCGGAAAATTCCCTACTGCTGCCTCCCGTAGGCGTCTGGACCGCGCCTCAGCTCCAGTGTGTCTGATCATCTTCTAAAACCAGCTACTGATCGTCCCCTTGGTAAGCCATTAACTTACCAACAAGCAAATCATCCTCGAGCTTCTCTCTAGTCGAATAACCTCATGTTACACGAATGCAGATGGGGTATTAGCTGGTTATTCAACCTGTAAGCGCCCGCCTAAAGGTAATTCCCCCCGTTTTGCTCCCCAGTCCGC…
>Fileamostra02all.seq2308_2_Bacteria(97);Cyanobacteria(86);Oxyphotobacteria(86);Oxyphotobacteria_unclassified(86);Oxyphotobacteria_unclassified(86);Oxyphotobacteria_unclassified(86);	GAATTACCGCGGCGGCTGGCACGGAATTAGCCGATGCTTATTCCTTAGCTACCGTCTATTTTCTTCACTAAGAAAAGGATTTTACGACTCAAAAGCCTTCATCATCCACGCGGCATTGCTCCGTCAGGCTTTCGCCCATTGCGGAAAATTCCTCACTGCTGCCCTCCGTAGAGGTCTGGGCCGTGTCTCAGTCCCAGTGTGGTTGATCATCCTCTTAGACCAACTACTGATCATCGCCTTGGTAAACAATTAATTCACCACCAAACTAATCAGTTGCCAGCCCCTTTTTAGGTATTTTTCTCTTTTTACTCCACAGCTTATGGGGTTTTAGCCGCCGTTTCCAGTGGTTATCCCCCGCCTAAAGGTAGGTTCTTACATGTTCCTCACCCGTTCGCTACT…
>Fileamostra02all.seq23100_2_Bacteria(100);Proteobacteria(100);Alphaproteobacteria(100);Reyranellales(100);Reyranellaceae(100);Reyranella(100);	AGAGTTTGATCATGGCTCAGAACGAACGCTGGCGGCAGGCTTAACACATGCAAGTCGAACGCGTGTAGCAATACACGAGTGGCGCACGGGTGAGTAACACGTGGATTATCTGCCTCTTGGTTCGGAATAACCCCGGGAAACTGGGGCTAATACCGAATGGTTCCTACGGGATAAAGATTTATCGCCAAGAGATGAGTCCGCGTCCGATTAGCTAGTTGGTGGGGTAATGGCCTACCAAGGCGACGATCGGTAGCTGGTCTGAGAGGACGATCAGCCACACTGGGACTGAGACACGGCCCAGACTCCTACGGGAGGCAGCAGTGGGGAATATTGGACAATGGGGGCAACCCTGATCCAGCCATGCCGCGTGAGTGATGAAGGCCTTCGGGTTGTAAAGCT…
>Fileamostra02all.seq23147_2_Bacteria(100);Proteobacteria(88);Proteobacteria_unclassified(88);Proteobacteria_unclassified(88);Proteobacteria_unclassified(88);Proteobacteria_unclassified(88);	GCGGCGGCTGGCACGGAGTTAGCCGGGGTTTCTTCTACTGCTACCGTCATTATCTTCACAGTTGAAAGAGCTTTACGACCCTAGGGCCTTCTTCACTCACGCGGCATGGCTGGATCAGGCTTGCGCCCATTGTCCAAGATTCCCCACTGCTGCCTCCCGTAGGAGTCTGGGCCGTGTCTCAGTCCCAGTGTGGTTGATCATCCTCTTAGACCAACTACTGATCATTGCCTTGGTAAACAATTACTTTACCAACAAGCTAATCAGATGCAAGCCCATCTTTAGGTAGTTTTCACTTTTTACTCCGCAGCTTATAGGGTTTTAGCTACCGTTTCCAGTAGTTATTCCCCTCCTAAAGGTAGGTTCTTACATGTTACTCACCCGTCCGCTACTTAACTTAAA…
>Fileamostra02all.seq23163_2_Bacteria(100);Proteobacteria(100);Gammaproteobacteria(100);Betaproteobacteriales(100);Burkholderiaceae(100);Schlegelella(100);	AGAGTTTGATCATGGCTCAGATTGAACGCTGGCGGCATGCTTTACACATGCAAGTCGAACGGCAGCGCGGGCTTCGGCCTGGCGGCGAGTGGCGAACGGGTGAGTAATGCATCGGAACGTGCCCAGTAGTGGGGGATAGCCCGGCGAAAGCCGGATTAATACCGCATACGACCTGAGGGTGAAAGCGGGGGACCGAAAGGCCTCGCGCTATTGGAGCGGCCGATGTCGGATTAGCTAGTTGGAGGGGTAAACCAGCCACACTGGGACTGAGACACGGCCCAGACTCCTACGGGAGGCAGCAGTGGGGAATTTTGGACAATGGGGGCAACCCTGATCCAGCCATGCCGCGTGCGGGAAGAAGGCCTTCGGGTTGTAAACCGCTTTTGTTCGGGAAGAAAT…
>Fileamostra02all.seq23184_2_Bacteria(87);Bacteria_unclassified(87);Bacteria_unclassified(87);Bacteria_unclassified(87);Bacteria_unclassified(87);Bacteria_unclassified(87);	GTATTACCGCGGCGGCTGGCACGGAATTAGCCGATGCTTATTCCTTAGCTACCGTCTATTTTCTTCACTAAGAAAAGGATTTTACGACTCAAAAGCCTTCATCATCCACGCGGCATTGCTCCGTCAGGCTTTCGCCCATTGCGGAAAATTCCTCACTGCTGCCCTCCGTAGAGGTCTGGGCCGTGTCTCAGTCCCAGTGTGGTTGATCATCCTCTTAGACCAACTACTGATCATCGCCTGGGTAAACAATTAATTCACCAACGATCTAAGAAGATGCAAGCCGATCTATAGTTTGTTTTCACTTTTAACGCCCAAGCTTATGGGGTGTTGGCCGCGGTTTCCATTTGTTATCCCCCGCCTAAAGGTAGGTTCTTACATGTTACTCGCCCGTTCGCTACT…
>Fileamostra02all.seq23192_2_Bacteria(95);Cyanobacteria(80);Oxyphotobacteria(80);Oxyphotobacteria_unclassified(80);Oxyphotobacteria_unclassified(80);Oxyphotobacteria_unclassified(80);	CGCGGCGGCTGGCACGGAATTAGCCGATGCTTATTCCTTAGCTACCGTCTATTTTCTTCGCTAAGAAAAGGAGTTTACGACCCAAAAGCCTTCATCTTCCACGCGGCATTGCTCCGTCAGGCTTGCGCCCATTGCGGAAAATTCCTCACTGCTGCCCTCCGTAGAGGTCTGGGCCGTGTCTCAGTCCCAGTGTGGTTGATCATCCTCTTAGACCAACTACTGATCATTGCCTTGGTAAACAATTACTTTACTAACAAGCTAATCAGATCCCAGCCCATCTTTATGTAGTTTTCTCTTTTTACTCCGCAGCTTATAGGGTTTTAGCTACCGTTTCCAGTAGTTATTCCCCTCCAAAAGGTAGATGCTTACATGTTTCTCACCCGTCCTCTACTTGACTAA…
>Fileamostra02all.seq23205_2_Bacteria(80);Bacteria_unclassified(80);Bacteria_unclassified(80);Bacteria_unclassified(80);Bacteria_unclassified(80);Bacteria_unclassified(80);	GAGTTTGATCATGGCTCAGGGTGAACGCTGGCGGCATGCCTAACACATGCAAGTTGATCGAACTTAAATTTTTATAAATTTAAGTTAAGTTGCGAACGGGTGAGTAACTTGTAAGAACCTACCTTTAGGCGGGGGATAACCACTGGAAACGGCGGCTAAAACCCCATAAGCTGAGGAGTAAAATGTGAAAACTACCTAAAGTTGGGCTTGCAATTTTTTAGTTTTGTTGTGATTTGAATGTTTACTAAGGGGATGATGAAACACGCGGGGGGTGAGACACGGCCGAGACCGCTAGCGGGGGTAACAGTGAGGAATTTTCCACAATGGGCGAAAGCCTGACGGAGCAATGCCGTGTGGAAAATGAAGGCTTTTGGTTCGTAAAATCCTTTTCTTAGTGAA…
>Fileamostra02all.seq23223_2_Bacteria(91);Bacteria_unclassified(91);Bacteria_unclassified(91);Bacteria_unclassified(91);Bacteria_unclassified(91);Bacteria_unclassified(91);	GAATTACCGCGGCTGCTGGCACGGAGTTAGCCGATGCTTATTCCTTAGTTACCGTCTTGTTTCTTCGCTATGAAAAGGTGTTTACTACTCACAAGTCATCATCCTCCACGCGGCATTGCTCCGCCAGGCTTACGCCCCTTGCGGAAAATTCCTCACTGCCGCCCTCCGTAGAGGTCTGGGCCGTGTCTCAGGCCCAGTGTGGGTGCTCATCCTCTTACACCAACTACTGATCGTTGCCTTGGTACTCTTTTAAATTACCACCCAGCTAATCAGACGCAGGCCCATCTTTAGCCGGCTTTCGCCTTTTACTCCACAGTTTATGAGGTATTAGCTATCGTTTCCAATAGTTATTCCTCTCCTAAAGGTAGGTTATTACGCGCTACTCCCCCGTCCGCTACC…
>Fileamostra02all.seq23243_2_Bacteria(100);Proteobacteria(100);Alphaproteobacteria(100);Rhodobacterales(98);Rhodobacteraceae(98);Rhodobacteraceae_unclassified(98);	GTGTGATCCTGGCTCAGAACGAACGCTGGCGGCAGGCCTAACACATGCAAGTCGAGCGCGCCTTCGGGTGAGCGGCGGACGGGTTAGTAACGCGTGGGAACCTACCTGGTACTAAGGAATAGCCTTTGGAAACGAAGAGTAATACCTTATACGCCCTTTGGGGGAAAGATTTATCGGTATCGGATGGGCCCGCGTTTGATTAGATTGTTGGTGGGGTAACGGCCTACCAAGTCACCGATCAATAGCTGGTTTGAGAGGATGATCAGCAACACTGGGACTGAGACACGGCCCAGACTCCTACGGGAGGCAGCAGTGGGGAATCTTGGACAATGGGCGCAAGCCTGATCCAGCCATGCCGCGTGAGTGAAGAAGGCCCTAGGGTCGTAAAGCTCTTTCAAC…
>Fileamostra02all.seq23287_2_Bacteria(96);Bacteria_unclassified(96);Bacteria_unclassified(96);Bacteria_unclassified(96);Bacteria_unclassified(96);Bacteria_unclassified(96);	AGAGTTTGATCCTGGCTCAGGATGAACGCTGGCGGCATGCCTAACACATGCAAGTTGAACGAACTTAAATTTTTATAAATTTAAGTTAAGTAGCGCACGGGTGAGTAACATGTAAGAACCTACCTTTAGGCGGGGGATAACCACTGGAAACGGCGGCTAAAACCCCATAAGCTGTGGAGTAAAAAGTGAAAACTACCTAAAGATTGGCTTGCATCTGATTAGTTTGTTGGGGAATTAATTGTTTACCAAGGCGGTGATGAGTAGTTGGTCTAAGAGGATGATCAACCACACTGGGACTGAGACACGGCCCAGACCTCTGCGGAGGGCAGCAGTGAGGAATTTTCCGCAATGGGCGAAAGCCTGACGGAGCAATGCCGCGTGGATGATGAAGGCTTTTGA…
>Fileamostra02all.seq23291_2_Bacteria(94);Cyanobacteria(81);Oxyphotobacteria(81);Oxyphotobacteria_unclassified(81);Oxyphotobacteria_unclassified(81);Oxyphotobacteria_unclassified(81);	AGAGTTTGATCCTGGCTCAGGATGAACGCTGGCGGCATGCTTAACACATGCAAGTTGAACGAGCTTAATTTATTAAGCTAAGTAGCGGACGGGTGAGTAGCGCGTAAGAACCTACCTTTAGGAGAGGAATAACTATTGGAAACGATAGCTAATACCTCATAAACTGTGGAGTAAAAGGCGAAAGCCGCCTAAAGATGGGCTTGCGTCTGATTAGCTTGTTGGTAATTTAAAAGATTACCAAGGCAACGATCAGTAGTTGGTCTAAGAGGATGATCAACCACACAGGGACTGAGACACGGCCCAGACCTCTGCGGAGGGCAGCAGTGAGGAGTTTTCCGCGATGGGCGAAAGCCTGACGGAGCGATGCCGCGTGGAGGATGAAGGCTTGTGAGTCGTAAA…
>Fileamostra02all.seq23296_2_Bacteria(100);Proteobacteria(100);Gammaproteobacteria(100);Alteromonadales(100);Pseudoalteromonadaceae(100);Algicola(100);	GTATTACCGCGGCGGCTGGCACGGAGTTAGCCGGTGCTTCTTCTGTCGCTAACGTCAAAGCTAGCAGGTATTAACTACTAACCCTTCCTCACGACTGAAAGTGCTTTACAACCCGAAGGCCTTCTTCACACACGCGGCATGGCTGCATCAGGGTTTCCCCCATTGTGCAATATTCCCCACTGCTGCCTCCCGTAGGAGTCTGGACCGTGTCTCAGTTCCAGTGTGGCTGATCATCCTCTCAGACCAGCTAATCCCCCTTGGGCTTCTCTAAAGGCGAGAGCCGAAGCCCCCTTTCGTCCGTAGACAATATGCGGTATTAGCAGTCGTTTCCACCTGTTGTCCCCCACCTCAAGGCAAATTCCCAAGCATTACTCACCCGTCCGCCACTCGTCATCAACT…
>Fileamostra02all.seq23308_2_Bacteria(99);Cyanobacteria(86);Oxyphotobacteria(86);Oxyphotobacteria_unclassified(86);Oxyphotobacteria_unclassified(86);Oxyphotobacteria_unclassified(86);	GTTTGATCATGGCTCAGGATGAACGCTGGCGGCATGCTTAACACATGCAAGTTGAACGAGCTTAATTTATTAAGCTAAGTAGCGGACGGGTGAGTAGCGCGTAAGAACCTACCTTTAGGAGAGGAATAACTATTGGAAACGATAGCTAATACCTCATAAACTGTGGAGTAAAAGGCGAAAGCCGCCTAAAGATGGGCTTGCGTCTGATTAGCTTGTTGGTAATTTAAAAGATTACCAAGGCAACGATCAGTAGTTGGTCTAAGAGGATGATCAACCACACTGGGGCTGAGACGCGGCCCAGACCACTACGGAGGGCAGCAGTGAGGAATTTTCCGAAATGGGCTAAAGCCTGACGGAGCAATGCCGCGTGGAGGATGAAGGCTGGTGGGTCGTAAACTC…
>Fileamostra02all.seq23321_2_Bacteria(85);Bacteria_unclassified(85);Bacteria_unclassified(85);Bacteria_unclassified(85);Bacteria_unclassified(85);Bacteria_unclassified(85);	AGAGTTTGATCATGGCTCAGGATGAACGCTGGCGGCATGCCTAACACATGCAAGTTGAACGAACTTATATTTTTATAAATTTAAGTTAAGTAGCGGACGGGTGAGTAACATGTAAGAACCTACCTTTAGGAGGGGAATAACTACTGGAAACGGTAGCTAAAACCCTATAAGCTGCGGAGTAAAAAGTGAAAACTACCTAAAGATGGGCTTGCATCTGATTAGCTTGTTGGTAAAGGAATTGTTTACCAAGGCAGTGATGAGTAGGTGGTCTGAGGAGGTGATCACCCACACTGGGGCTGAGACGCGGCCCAGACCTCTGCGGGGGGGAGGAATGAGGAATTTTCCGCAATGGGCGAAAGCCTGGCGGAGCAATGCCGCGTGGAAGATGGAGGCTTTGGG…
>Fileamostra02all.seq2332_2_Bacteria(95);Cyanobacteria(80);Oxyphotobacteria(80);Oxyphotobacteria_unclassified(80);Oxyphotobacteria_unclassified(80);Oxyphotobacteria_unclassified(80);	GAATTACCGCGGCTGCTGGCACGGAATTAGCCGATGCTTATTCCTTAGCTACCGTCTATTTTCTTCACTAAGAAAAGGATTTTACGACTCAAAAGCCTTCATCATCCACGCGGCATTGCTCCGTCAGGCTTTCGCCCATTGCGGAAAATTCCTCACTGCTGCCCTCCGTAGAGGTCTGGGCCGTGTCTCAGTCCCAGTGTGGTTGATCATCCTCTTAGACCAACTACTGATCATCGCCTTGTTAAACAATTAATTCACCAACAAACAAATCAAATGGAAGCCCATCTTTAGGTAGTTTTCCCTTTTTACTCCACAGCTTAGCGGATTTTATCCGCCGTTTCCAGTGGTTATCCCCCGCCTAAAGGTAGGTTCTTACATGTTCCTCACCCGTTTGCTACT…
>Fileamostra02all.seq23332_2_Bacteria(100);Bacteroidetes(93);Bacteroidia(93);Chitinophagales(93);Chitinophagaceae(93);Niveitalea(88);	CGGCGGCTGGCACGGAGTTAGCCGGTGCTTATTCCCAGGGTACCGTCAAGCTCTCTAGAAAGAAAGTGTTTCGTCCCCTGTAAAAGAAGTTTACAACCCAGAGGGCCCTCATCCTCCACGCGGCATGGCTGGTTCAGACTTGCGTCCATTGACCAATATTCCTTACTGCTGCCTCCCGTAGGAGTCGGGCCCGTGTCTCAGTGCCCGTGTGACTGGTCGTGCTCTCACACCAGTTACTGATCGCAGGCTTGGTGGGCCGTTACCCCGCCAACAATCTAATCAAACGCGGGCCCATCCGATACCGATAAATCTTTCCCCCAAAGGGCGTATAAGGTATTACTCTTCGTTTCCAAAGGCTATTCCTTAGTACCATGTAGGTTCCCACGCGTTACTAACCCG…
>Fileamostra02all.seq2345_2_Bacteria(95);Cyanobacteria(84);Oxyphotobacteria(84);Oxyphotobacteria_unclassified(84);Oxyphotobacteria_unclassified(84);Oxyphotobacteria_unclassified(84);	GTATTACCGCGGCTGCTGGCACGGAATTAGCCGATGCTTATTCCTTAGCTACCGTCTATTTTCTTCACTAAGAAAAGGATTTTACGACTCAAAAGCCTTCATCATCCACGCGGCATTGCTCCGTCAGGCTTTCGCCCATTGCGGAAAATTCCTCACTGCTGCCCTCCGTAGAGGTCTGGGCCGTGTCTCAGTCCCAGTGTGGTTGATCATCCTCTTAGACCAACTACTGATCATCGCCTTGGTAAACAATTAATTTACCAACATACTAATCAAGTGCAAGCCCATTTTTAGGTAGTTTTCACTTTTTCCTCAACAATTAATGGGGTTTAAGCCGCAGTTTCCAGTGGTTATCCCCCGCCTAAAGGTAGGATCTTACATGTTACTCACCCGTTCGCTACT…
>Fileamostra02all.seq2364_2_Bacteria(100);Bacteroidetes(100);Bacteroidia(100);Cytophagales(100);Amoebophilaceae(100);Candidatus_Amoebophilus(98);	AGAGTTTGATCATGGCTCAGGATGAACGCTAGCGGCAGGCCTCATACATGCAAGTCGAGGGGCAGCAGGACACTTCGGTGTTGCTGGCGACCGGCGCACGGGTGCGTAACACGTATGTAATCTGCCTTGTACTGGGGAATAGCCCCTGGAAACGGGGATTAATACCCCATATTGTCTTAACACAGCACATGCTGGCAAGATGAAAGCTCCGGCGGGACAAGATGAGCATGCGTCCCATTAGCTTGTTGGTGCACACTGGCACTGAGATACGGGCCAGACTCCTACGGGAGGCAGCAGTAGGGAATATTGGTCAATGGGCGCAAGCCTGAACCAGCCATGCCGCGTGCAGGATGAAGGCCCTCAGGGTTGTAAACTGCTTTTGTATGGGAATAAAAAGCC…
>Fileamostra02all.seq2402_2_Bacteria(100);Cyanobacteria(100);Oxyphotobacteria(100);Oxyphotobacteria_unclassified(100);Oxyphotobacteria_unclassified(100);Oxyphotobacteria_unclassified(100);	AGAGTTTGATCCTGGCTCAGGATGAACGCTGGCGGCGTGCTTAACACATGCAAGTCGAACGGACCCTTTCGGGGGTTAGTGGCGGACGGGTGAGTAACGCGTGAGGATCTGCCTAAAGGACCGGGACAACATTGGGAAACCGATGCTAACACCGGATGTGCCGAGAGGTGAAATATTTATCGCCTGAGGAAGAGCTCGCGTCTGATTAGCTAGTTGGTGGGGTAACTGCTTACCAAGGCGACGATCAGTAGCTGTTCTGAGAGGAAGATCAGCCACACTGGGACTGAGACACGGCCCAGACTCCTACGGGAGGCAGCAGTGGGGAATTTTCCGCAATGGGGGCAACCCTGACGGAGCAACGCCGCGTGAGGGAAGAATGGTTGTGGCCAGTAAACCTCT…
>Fileamostra02all.seq2415_2_Bacteria(94);Bacteria_unclassified(94);Bacteria_unclassified(94);Bacteria_unclassified(94);Bacteria_unclassified(94);Bacteria_unclassified(94);	AGAGTTTGATCATGGCTCAGGATGAACGCTGGCGGCATGGCTAACACATGCAAGTTGAACGAACTTAAATTTTTATAAATTTAAGTTAAGGAGCGAACGGGTGAGTAACATGTAAGAACCTACCTTTAGGCGGGGGATAACCACTGGAAACGGCGGCTAAAACCCCATAAGCTGCGGAGTAAAAAGGGAAAACGACCTAAATATGGGCTTGCATCTGATTAGTTTGTTGGGGAATTAATTGTTTACCAAGGTGATGATCAGTAGTTGGTCTAAGAGGATGATCAACCACACTGGGACTGAGACACGGCCCAGAACTCTACGGAGGGCAGAAGTGAGGAATTTTCCGCAATGGGCGAAAGCCTGGCGGAGCAATGCCGCGTGGATGATGAAGGCTTTTGA…
>Fileamostra02all.seq2455_2_Bacteria(93);Cyanobacteria(80);Oxyphotobacteria(80);Oxyphotobacteria_unclassified(80);Oxyphotobacteria_unclassified(80);Oxyphotobacteria_unclassified(80);	CGCGGCGGCTGGCACGGAATTAGCCGATGCTTATTCCTTATCCACCGTTTATTTTCTTCGTTAAGAAAAGGAGTTTACGACCCAAAAGCCTTAATCTTCCACGCGCCATTGCTCCGTCAGGCTTGCCCCCTTTCGGGAAAATTCCTCACTGCTCCCCTACTTAGAGGCCTGGGCCGCTTCTCAGTCCCACTGTGGTTGTTTATCTTCTTAACCCAACACCTGATCATTCCCTTGGTAACCATTTACTTTACCAACTAGCTAATCAGATGCAAGCCCATCTTTAGGTAGTTTTCACTTTTTACTCCGCAGCTTATAGGGTTTGAGCTTCCGTTTCCAGTAGTTATTCCCCTCCTAAAGGTAGGTTCTTACATGTTACTCACCCGTCCGCTACTTAACTTA…
>Fileamostra02all.seq2464_2_Bacteria(96);Cyanobacteria(81);Oxyphotobacteria(81);Oxyphotobacteria_unclassified(81);Oxyphotobacteria_unclassified(81);Oxyphotobacteria_unclassified(81);	CGGCGGCTGGCACGGAATTAGCCGATGCTTATTCCTTAGCTACCGTCTATTTTCTTCACTAAGAAAAGGATTTTACAACTCAAAAGCCTTCATCATCCACGCGGCATTGCTCCGTCAGGCTTTCGCCCATTGCGGAAAATTCCTCACTGCTGCCCTCCGTAGAGGTCTGGGCCGTGTCTCAGTCCCAGTGTGGTTGATCATCCTCTTAGACCAACTACTGATCATCGCCTTGGTAAACAATTAATTCACCAACAAACTAATCAGATCCAAGCCCATCTTTAGGTATTTTTCCCTTTTTCCTCCACAGCTTATGGTGTTTTAGCCGCCGTTTCCAGTGGTTATCCCCCGCCTAAAGGTAGGTTCTTACATGTTACTCACCCGTTCGCTACTTAACTTAAA…
>Fileamostra02all.seq2483_2_Bacteria(90);Bacteria_unclassified(90);Bacteria_unclassified(90);Bacteria_unclassified(90);Bacteria_unclassified(90);Bacteria_unclassified(90);	AGAGTTTGATCCTGGCTCAGGATGAACGCTGGCGGCATGCCTAACACATGCAAGTTGAACGAACTTATATTTTTATAAATTTAAGTTAAGTAGCGGACGGGAGAGTAACATGTAAGAACCTACCTTTAGGAGTGGAATAACTACTGGAAACGGTAGCTAAAACCCTATAAGCTGCGGCGTAAAAAGTGAAAACTACCTAAAGATGGGCTTGCATCTGATTAGCTTGTTGGTAAAGTAATTGTTTACCAAGGCAATGATCAGTAGTTGGTCTAAGAGGATGATCAACCACACTGGGATTGAGACACGGCCCAGACCGCTACGGAGGGAAGCAGTGAGGAATTTTCGGCAATGGGCGCAAGCCTGACGGAGCAACGCCGGGTGGAAGACGAAGGTTTTTGG…
>Fileamostra02all.seq2529_2_Bacteria(100);Proteobacteria(100);Gammaproteobacteria(100);Alteromonadales(100);Alteromonadaceae(100);Aestuariibacter(100);	TTACCGCGGCGGCTGGCACGGAGTTAGCCGGTGCTTCTTCTGTGGGTAACGTCACAGCTGATGGGTATTAACCATCAACCTTTCCTCCCCACTGAAAGTGCTTTACAACCCGAAGGCCTTCTTCACACACGCGGCATGGCTGCATCAGGGTTTCCCCCATTGTGCAATATTCCCCACTGCTGCCTCCCGTAGGAGTCTGGGCCGTGTCTCAGTCCCAGTGTGGCTGATCTTCCTCTCAGAACAGCTAGTCTCGCTTAGGTTCCTCTTCAGGTGAGAGCTAAAAGCCCCCTTTGGTCCGTAGACGTTATGCGGTATTAGCCATCGTTTCCAATGGTTATCCCCCTCCCGAAGGCAGATCCCTAAGTATTACTCACCCGTCCGCCACTCGTCAGCGAAGTG…
>Fileamostra02all.seq252_2_Bacteria(89);Bacteria_unclassified(89);Bacteria_unclassified(89);Bacteria_unclassified(89);Bacteria_unclassified(89);Bacteria_unclassified(89);	GTATTACCGCGGCTGCTGGCACGGAATTAGCCGATTCTTATTCCTTAGCTACCGTCTATTTTCTTCACTAAGAAAAGGATTTTACGACTCAAAAGCCTTCATCATCCACGCGGCATTGCTCCGTCAGGCTTTCGCCCATTGCGGAAAATTCCTCACTGCTGCCCTCCGTAGAGGTCTGGGCCGTGTCTCAGTCCCAGTGTGGTTGATCATCCTCTTAGACCAACTACTGATCATCGCCTTGGTAAACAATTAATTCACCAACAAACTAATCAGATGCAAGCACATCTTTAGGTAGTTTGCACTTTATACTCCACAGCTTATGGAGTTTTAGCCGCCGTTTCCAGTGGTTGTCCCCCGCCTAAAGGTAGGTACTTACATGTTACTCACCCGTGCGCTACT…
>Fileamostra02all.seq2568_2_Bacteria(97);Cyanobacteria(89);Oxyphotobacteria(89);Oxyphotobacteria_unclassified(89);Oxyphotobacteria_unclassified(89);Oxyphotobacteria_unclassified(89);	AGAGTTTGATCATGGCTCAGGATGAACGCTGGCGGCATGCTTAACACATGCAAGTTGAACGAGCTTAATTTATTAAGCTAAGTAGCGGACGGGTGAGTAGCGCGTAAGAACCTACCTTTAGGAGAGGAATAACTATTGGAAACGATAGCTAATACCTCATAAACTGTGGAGTAAAAGGCGAAAGCCGCCTAAAGATGGGCTTGCGTCTGATTAGCTTGTTGGTAATTTAAAAGATTACCAAGGCAACGATCAGTAGTTGGTCTAAGGGGATGGTCAACCGCACTGGGACTGAGACGCGGCCCAGACCGCTGCGGAGGGCAGCAGTGAGGAATTTTCCGCAATGGGCGAAAGCCTGACGGAGCAATGCCGCGTGGAGGATGAAGGCTTGTGAGTCGTAAA…
>Fileamostra02all.seq2580_2_Bacteria(96);Cyanobacteria(89);Oxyphotobacteria(89);Oxyphotobacteria_unclassified(89);Oxyphotobacteria_unclassified(89);Oxyphotobacteria_unclassified(89);	AGTTTGATCATGGCTCAGGATGAACGCTGGCGGCATGCTTAACACATGCAAGTTGAACGAGCTTAATTTATTAAGCTAAGTAGCGGACGGGTGAGTAGCGCGTAAGAACCTACCTTTAGGAGAGGAATAACTATTGGAAACGATAGCTAATACCTCATAAACTGTGGAGTAAAAGGCGAAAGCCGCCTAAAGATGGGCTTGCGTCTGATTAGCTTGTTGGTAATTTAAAAGATTACCAAGGCAACGATCAGTAGTTGGTCTAAGAGGATGAGCAACCACACTGGGACTGAGACACGGCCCAGACCTCTACGGAGGGCAGCAGTGAGGAATTTTCCGCAATGGGCGAAAGCCTGACGGAGCAATGCCGCGTGGAGGATGAAGGCTTGTGAGTCGTAAACT…
>Fileamostra02all.seq259_2_Bacteria(97);Cyanobacteria(85);Oxyphotobacteria(85);Oxyphotobacteria_unclassified(85);Oxyphotobacteria_unclassified(85);Oxyphotobacteria_unclassified(85);	ACGCGGCTGCTGGCACGGAATTAGCCGATGCTTATTCCTTAGCTACCGTCTATTTTCTTCGCTAAGAAAAGGAGTTTACGACCCAAAAGCCTTCATCTTCCACGCGGCATTGCTCCGTCAGGCTTGCGCCCATTGCGGAAAATTCCTCACTGCTGCCCTCCGTAGAGGTCTGGGCCGTGTCTCAGTCCCAGTGTGGTTGATCATCCTCTTAGACCAACTACTGATCATTGCCTTGGTAAACAATTACTTTACCAACAAGCTAATCAGATGCAAGCCCATCTTTAGGTAGTTTTCACTTTTTACTCCGCAGCTTATAGGGTTTTAGCTACCGTTACCAGTAGTTATTCCCCTACTAAAGGTAGGTTCTTACATGTTACGCACCCGTCCGCTACTTATCTT…
>Fileamostra02all.seq2660_2_Bacteria(93);Bacteria_unclassified(93);Bacteria_unclassified(93);Bacteria_unclassified(93);Bacteria_unclassified(93);Bacteria_unclassified(93);	GTATTACCGCGGCGGCTGGCACGGAATTAGCCGATGCTTATTCCTTAACTACCGTCTATTTTCTTCGCTAAGTAAAGGAGTTTACGAACCAAAAGCCTTCATCTTCCACGCGGCATTGCTCCTTCAGGCTTGCTCCCATTGCGGCAAATTCCTCACTGCTGCCCTCCGTAGAGGTCTGGGCCGTGTCTCAGTCCCAGTGTGGTTGATCATCCTCTTAGACCACCTACTGATCATTGCCTTGGTAAACAATTACTTTACCATCAAGCTTAACAAATGCAAGACCCACTTTAGGTAGTTTTTACTGTTGACTCCGCAGTTTATAGTGTTTTAGCTACCGTTTCCAGTAGTTATTCCCCTCCTAAAGGTAGGTTCTTACATGTTACTCACCCGTTCGCTACT…
>Fileamostra02all.seq2678_2_Bacteria(92);Bacteria_unclassified(92);Bacteria_unclassified(92);Bacteria_unclassified(92);Bacteria_unclassified(92);Bacteria_unclassified(92);	GTATACCGCGGCTGCTGGCACGGAGTTAGCCGATGCTTATTCCTTAGTTACCGTCTTGTTTCTTCGCTAAGAAAAGGAGTTTACGACTCACAAGCCTTCATCCTCCACGCGGCATTGCTCCGTCAGGCTTTCGCCCATTGCGGAAAATTCCTCACTGCTGCCCTCCGTAGAGGTCTGGGCCGTGTCTCAGTCCCAGTGTGGTTGATCATCCTCTTAGACCAACTACTGATCGTTGCCTTGGTAATCTTTTAAATTACCAACAAGCTAGTCAGACGGAAGACAATTTTTAGACGGCTTGCGCATTTTTCGCCCCAGTTTATGAGGTAGTAGCTGTCGTATACAAGAGTTATTCCTCTCCTAAAAGTAGGTTGTTACGCGCTACGCACCCGTCCGGTACTT…
>Fileamostra02all.seq2679_2_Bacteria(99);Cyanobacteria(90);Oxyphotobacteria(90);Oxyphotobacteria_unclassified(90);Oxyphotobacteria_unclassified(90);Oxyphotobacteria_unclassified(90);	AGAGTTTGATCATGGCTCAGGATGAACGCTGGCGGCATGCCTAACACATGCAAGTTGAACGAACTTAAATTTTTATAAATTTAAGTTAAGTAGCGAACGGGTGAGTAACATGTAAGAACCTACCTTTAGGCGGGGGATAACCACTGGAAACGGCGGCTAAAACCCCATAAGCTGTGGAGTAAAAAGTGAAAACTACCTAAAGATGGGCTTGCATCTGATTAGTTTGTTGGTGAATTAATTGTTTACCAAGGCGATGATCAGTAGTTGGTCTAAGAGGATGAACAACCACACTGGGACTGAGACACGGCCCAGACCTCTACGGAGGGCAGCAGTGAGGAATTTTCCGCAATGGGCGAAAGCCTGACGGAGCAATGGCGCGTGGATGATGAAGGCTTTTGA…
>Fileamostra02all.seq2691_2_Bacteria(100);Bacteroidetes(100);Bacteroidia(100);Cytophagales(100);Amoebophilaceae(99);Candidatus_Amoebophilus(97);	GAATTACCGCGGCTGCTGGCACGGAGTTAGCCGGTGCTTATTCTTATGGTACCTTCAATAGCCCTCGCAAGGGCTTTTTATTCCCATACAAAAGCAGTTTACAACCCTGAGGGCCTTCATCCTGCACGCGGCATGGCTGGTTCAGGCTTGCGCCCATTGACCAATAATCCCTACTGCTGCCTCCCGTAGGAGTCTGGCCCGTATCTCAGTGCCAGTGTGGGGGATCTTCCTCTTAGAACCCCTGCCCATCCATCTAGCCAGCATGCGCTGATAAGACAATATGGGACATTAATCCCCGTTTCCAGGGGCTATTTCCCAGTACAAGGCAGATTATATACGTGTTACTCACCCGTGCGCCGGTCGCCAGCAACACCGAAGTGTCCTGCTGCCCCTCGACTT…
>Fileamostra02all.seq2695_2_Bacteria(95);Cyanobacteria(80);Oxyphotobacteria(80);Oxyphotobacteria_unclassified(80);Oxyphotobacteria_unclassified(80);Oxyphotobacteria_unclassified(80);	AGAGTTTGATCATGGCTCAGGATGAACGCTGGCGGCATGCCTAACACATGCAAGTTGAACGAACTTAAATTTTTATAAATTTAAGTTAAGTAGCGAACGGGTGAGTAACATGTAAGAACCTACCTTTAGGCGGGGGATAACCACTGGAAACGGCGGCTAAAACCCCATAAGCTGTGGAGCAAAAAGTGAAAACTACCTAAAGATGGGCTTGCATCTGATTAGTTTGTTGGGGAATTAATTGATTACCAAGGAGATGATCAGTAATTGGTCTAAGAGGATGATCAACCACACTGGGACGTAGACACGGCCCAGACCTCTACGGAGGGCAGCAGTGAAGAATTATCCGCAATGGGCGAAAGCCTGACGGAGCAATGCCGCGTGAATGATGAAGGCTTTTGA…
>Fileamostra02all.seq2696_2_Bacteria(100);Cyanobacteria(89);Oxyphotobacteria(89);Oxyphotobacteria_unclassified(89);Oxyphotobacteria_unclassified(89);Oxyphotobacteria_unclassified(89);	GTATTACCGCGGCTGCTGGCACGGAATTAGCCGATGCTTATTCCTTAGCTACCGTCTATTTTCTTCACTAAGAAAAGGATTTTACGACTCAAAAGCCTTCATCATCCACGCGGCATTGCTCCGTCAGGCTTTCGCCCATTGCGGAAAATTCCTCACTGCTGCCCTCCGTAGAGGTCTGGGCCGTGTCTCAGTCCCAGTGTGGTTGATCATCCTCTTAGACCAACTACTGATCATCGCCTTGGTAAACAATTAATTCACCAACAAACTAACCAGATGCCAGCCCATCTTTAGCTAGTTTTCACTTTTTACTCCCCGGGTTATGGGGTTTTAGCCGCCGTTTCCAGTGGTTATCCCCCGCCTAAAGGTAGGTTCTTACATGTTACTCACCCGTTCGCTACT…
>Fileamostra02all.seq2697_2_Bacteria(99);Cyanobacteria(89);Oxyphotobacteria(89);Oxyphotobacteria_unclassified(89);Oxyphotobacteria_unclassified(89);Oxyphotobacteria_unclassified(89);	GTTGATCATGGCTCAGGATGAACGCTGGCGGCATGCTTAACACATGCAAGTTGAACGAGCTTAATTTATTAAGCTAAGTAGCGGACGGGTGAGTAGCGCGTAAGAACCTACCTTTAGGAGAGGAATAACTATTGGAAACGATAGCTAATACCTCATAAACTGTGGAGTAAAAGGCGAAAGCCGCCTAAAGATGGGCTTGCGTCTGATTAGCTTGTTGGTAATTTAAAAGATTACCAAGGCAACGATCAGTAGGTGGTCTAAGAGGATGATCAACCACACTGGGACTGAGACACGGCCCAGACGTCTACGGAGGGCAGCAGTGAGGAATTTTCCGCAATGGGCGAAAGCCTGACGGAGCAATTCCGCGTGGAGGATGAAGGCTTGCGAGTCGTAAACTCC…
>Fileamostra02all.seq2701_2_Bacteria(99);Cyanobacteria(87);Oxyphotobacteria(87);Oxyphotobacteria_unclassified(87);Oxyphotobacteria_unclassified(87);Oxyphotobacteria_unclassified(87);	GTATTACCGCGGCTGCTGGCACGGAGTTAGCCGATGCTTATTCCTTAGTTACCGTCTTGTTTCTTCGCTAAGAAAAGGAGTTTACGACTCACAAGCCTTCATCCTCCACGCGGCATTGCTCCGTCAGGCTTTCGCCCATTGCGGCACATTCCTCACTGCTGCCCTCCGTAGAGGTCTGGGCCGTGTCTCAGTCCCAGTGTGGTTGATCATCCTCTTAGACCAACTACTGATCGTTGCCTTGGTAATCTTTTAAATTACCAACAAGCTAATCAGACGCAAGCGCATTTTTAGGCGGCTTTCGCCTTTTACTCCACAGTTTATGAGGTATTAGCTAGCGTTGCCAATAGTTATTCCGCTCCTAAAGGTAGGGTCTTACGCGCTACTCACCCGTCCGCTACT…
>Fileamostra02all.seq271_2_Bacteria(100);Cyanobacteria(96);Oxyphotobacteria(96);Oxyphotobacteria_unclassified(96);Oxyphotobacteria_unclassified(96);Oxyphotobacteria_unclassified(96);	TTACCGCGGCGGCTGGCACGGAGTTAGCCGATGCTTATTCCTTAGTTACCGTCTTGTTTCTTCGCTAAGAAAAGGAGTTTACGACTCACAACCCTTCATCCTCCACGCGGCATTGCTCCGTCAGGCTTTCGCCCATTGCGGAAAATTCCTCACTGCTGCCCTCCGTAGAGGTCTGGGCCGTGTCTCAGTCCCAGTGTGGTTGATCATCCTCTTAGACCAACTACTGATCGTTGCCTTGGTAATCTTTTAAATTACCAACAAGCTAATCCGACGCAAGCCCATATTTAGGCGGATTTCGCATTTTACTCCACAGTTTATGAGGTATTAGCTATCGTTTCCAATAGTTATTCCTCTCCTAAAGGTAGGTTCTTACGCGCTACTCACCCGTCCGCTACTTAG…
>Fileamostra02all.seq2734_2_Bacteria(98);Cyanobacteria(93);Oxyphotobacteria(93);Oxyphotobacteria_unclassified(93);Oxyphotobacteria_unclassified(93);Oxyphotobacteria_unclassified(93);	CCGCGGCGGCTGGCACGGAGTTAGCCGATGCTTATTCCTTAGTTACCGTCTTGTTTCTTCGCTAAGAAAAGGAGTTTACGACTCACAAGCCTTCATCCTCCACGCGGCATTGCTCCGTCAGGCTTTCGCCCATTGCGGAAAATTCCTCACTGCTGCCCTCCGTAGAGGTCTGGGCCGTGTCTCAGCCCCAGTGTGGTTGATCATCCTCTTAGACCAACTACTGATCGTTGCCTTGGTAATCTTTTAAATTACCAACAAGCTAATCAGACGCAAGCCCATCTTTAGACGGCTTTCGCCTTTTACTCCACAGTTTATGAGGTATTAGCTATCGTTTCCAATAGTTATACCTCTCCTAAAGGTAGGTTCTTCCGCGCTACTCGCCCGTCCACTACTTAGCTT…
>Fileamostra02all.seq2743_2_Bacteria(96);Cyanobacteria(82);Oxyphotobacteria(82);Oxyphotobacteria_unclassified(82);Oxyphotobacteria_unclassified(82);Oxyphotobacteria_unclassified(82);	AGAGTTTGATCATGGCTCAGGATGAACGCTGGCGGCATGCTTAACACATGCAAGTTGAACGAGCTCAATTTATTAAGCTAAGTAGCGGACGGGCGAGTAGCGCGTAAGAACCTACCTTTCGGAGAGGCATAACTATTGGAAACGATATCTAATACCTCATAAACTGCGGAGTAAAAGGTGAAAGCCGCCTAAAGATGGGCTTGCGTCTGATTTGCTTGTTGGTAATTTAAAAGATTACTAAGGCAACGATCAGTAGTTGGTCTAAGAGGATGATCAACCACACTGGCACTGAGACACGGCCCAGGCCTCTACGGAGGGCAGCAGTGAGGGATTTTCCGCAATGGGCGAAAGCCTGACGGAGCAATGCCGCGTGGAGGATGAAGGCTTGTGAGTCGTAAG…
>Fileamostra02all.seq2756_2_Bacteria(84);Bacteria_unclassified(84);Bacteria_unclassified(84);Bacteria_unclassified(84);Bacteria_unclassified(84);Bacteria_unclassified(84);	AGAGTTTGATCATGGCTCAGGATGAACGCTGGCGGCATGCTTAACACATGCAAGTTGAACGAGCTTAATTTATTAAGCTAAGTAGCGGACGGGTGAGTAGCGCGTAAGAACCTACCTTTAGGAGAGGAATAACTATTGGAAACGATATCTAATACCTGATAAACTGTGGAGTAAAAGGCGAAAGCCGCCTAAAGATGGGCTTGCGTCTGATTAGTTTGTTGGTAATTTAAAAGATTACCAAGGCAACGAACAGTAGGTGGTCAAAGAGGATGATCAACCACACTGGGACTGAGACACGGCCCAGTCCTCTGCGGAGGGCAGCAGTGAGGAATTTTGCGCAATGCGAGAAAGCCTGACGGAACAATGGCGCGTGGAGGATGAAGGCTTGTGAGGCGAAAC…
>Fileamostra02all.seq2784_2_Bacteria(100);Proteobacteria(100);Gammaproteobacteria(100);Alteromonadales(99);Pseudoalteromonadaceae(82);Pseudoalteromonadaceae_unclassified(82);	AGAGTTTGATCATGGCTCAGATTGAACGCTGGCGGCAGGCCTAACACATGCAAGTCGAACGGTAACAGAAAGTGCTTGCACTTTGCTGACGAGTGGCGGACGGGTGAGTAATGCTTGGGAATTTGCCTTGAGGTGGGGGACAACAGTTGGAAACGACTGCTAATACCGCATAATTGCTACGGCACAAAGGGGGCTCCGGCTCTCGCCTTTAGAGAAGCCCAAGCGGGACTAGGTAGTTGGTGAGGTACAGGGGAACTGAGAGGCGGTCCAGACTCCTACGGGAGGCAGCAGTGGGGAATATTGCACAATGGGGGAAACCCTGATGCAGCCGTGCCGCGTGTGTGAAGAAGGCCTTCGGGTTGCAAAGCACTTTCAGCGAGGAGGAAGATGTAGTAGTTA…
>Fileamostra02all.seq2847_2_Bacteria(97);Cyanobacteria(89);Oxyphotobacteria(89);Oxyphotobacteria_unclassified(89);Oxyphotobacteria_unclassified(89);Oxyphotobacteria_unclassified(89);	AGAGTTTGATCATGGCTCAGGATGAACGCTGGCGGCATGCCTAACACATGCAAGTTGAACGAACTTATATTTTTATAAATTTAAGTTAAGTAGCGGACGGGTGAGTAACATGTAAGAACCTACCTTTAGGAGGGGAATAACTACTGGAAACGGTAGCTAAAACCCTATAAGCTGCGGAGTAAAAAGTGAAAACTACCTAAAGATGGGCTTGCATCTGATTAGCTTGTTGGCAAAGTAATTGTTTACCAAGGCAATGATCAGTAGTTGGTCTAAGAGGATGAGCAACCACACTGGGACTGAGACACGGCCCAGGCCTCTTCGGAAGGCGGCAGTGAGGAATTTTCCGCAATGGGCGAAAGCCTGGCGGAGCAATGCCGCGTGGATGATGAAGGCTTTTGA…
>Fileamostra02all.seq2880_2_Bacteria(99);Cyanobacteria(91);Oxyphotobacteria(91);Oxyphotobacteria_unclassified(91);Oxyphotobacteria_unclassified(91);Oxyphotobacteria_unclassified(91);	GTATTACCGCGGCGGCTGGCACGGAGTTAGCCGATGCTTATTCCTTAGTTACCGTCTTGTTTCTTCGCTAAGAAAAGGAGTTTACGACTCACAAGCCTTCATCCTCCACGCGGCATTGCTCCGTCAGGCTTTCGCCCATTGCGGAAAATTCCTCACTGCTGCCCTCCGTAGAGGTCTGGGCCGTGTCTCAGTCCCAGTGTGGTTGATCATCCTCTTAGACCAACTACTGATCGTTGCCTTGGTAATCTTTTAAATTACCAACAAGCTAATCAGACGCAAGCCCATCTTTAGGCGGCTTTCGCCTTTTACGCCACAGTTGATGAGGTATTAGCTATCGTTTCCAATAGTTATTCCTCTCCGAAAGGTAGGTTCTTACGCGCTACTCACCCGTCCGCTACT…
>Fileamostra02all.seq2907_2_Bacteria(96);Cyanobacteria(90);Oxyphotobacteria(90);Oxyphotobacteria_unclassified(90);Oxyphotobacteria_unclassified(90);Oxyphotobacteria_unclassified(90);	AGAGTTTGATCCTGGCTCAGGATGAACGCTGGCGGCATGCCTAACACATGCAAGTTGAACGAACTTATATTTTTATAAATTTAAGTTAAGTAGCGGACGGGTGAGTAACATGTAAGAACCTACCTTTAGGAGGGGAATAACTACTGGAAACGGTAGCTAAAACCCTATAAGCTGCGGAGCAAAAAGTGAAAACTACCTAAAGATGGGCTTGCATCTGATTAGCTTGTTGGCAAAGTAATTGTTTACCAAGGCGATGATCAGTAGTTGGTCTAAGAGGATGAGCAACCACACTGGGACTGAGACACGGGCCAGACCTCTACGGAGGGCAGCAGTGAGGAATTTTCCGCAATGGGCGCGAGCCTGACGGGGCAATGCCGCGTGGAAGATGAAGGCTTTTGA…
>Fileamostra02all.seq2934_2_Bacteria(98);Cyanobacteria(92);Oxyphotobacteria(92);Oxyphotobacteria_unclassified(92);Oxyphotobacteria_unclassified(92);Oxyphotobacteria_unclassified(92);	ACCGCGGCTGCTGACACGGAGTTAGCCGATGCTTATTCCTTAGTTACCGTCTTGTTTCTTCGCTAAGAAAAGGAGTTTACGACTCACAAGCCTTCATCCTCCACGCGGCATTGCTCCGTCAGGCTTTCGCCCATTGCGGAAAATTCCTCACTGCTGCCCTCCGTAGAGGTCTGGGCCGTGTCTCAGTCCCAGTGTGGTTGATCATCCTCTTAGACCAACTACTGATCGTTGCCTTGGTAATCTTTTAAATTACCAACAAGCTAATCAGACGCAAGCGCATCTTTAGGCGGCTTTCGCCTTGTACTCCACAGTTTATGAGGTATTAGCTATCGTTTCCAATAGTTATTCCTCTCCTAAAGGTAGGTTCTTACGCGCTACTCGCCCGTCCGCTACGTAGCT…
>Fileamostra02all.seq2936_2_Bacteria(100);Epsilonbacteraeota(100);Campylobacteria(100);Campylobacterales(100);Arcobacteraceae(100);Arcobacter(100);	GTATTACCCGGCGGCTGGCACGGAGTTAGCCGGTGCTTATTCATATAGTACCGTCATTATCTTCCTATATAAAAGGAGTTTACGCACCGAAATGTGTCATCCTCCACGCGGCGTTGCTGCATCAGACTTTCGTCCATTGTGCAATATTCCCCCCTGCTGCCTCCCGTAGGAGTCTGGACCGTGTCTCAGTTCCAGTGTGACTGATCATCCTCTCAAACCAGTTAGGCGTCATTGTCTTGGTGAGCCATTACCGGATACCGTACAGGCCGATCTTGAAGCTATAAATATTTCACTTGCATACTTATGTATTAAAGGCATATAGGGTATTAGCGTTCGTTTCCAAACGTTATCCCCTTCTTCAAGGCACGTTACCTATATATTACTCACCCGTGCGCCACT…
>Fileamostra02all.seq2948_2_Bacteria(97);Cyanobacteria(89);Oxyphotobacteria(89);Oxyphotobacteria_unclassified(89);Oxyphotobacteria_unclassified(89);Oxyphotobacteria_unclassified(89);	CGGCTGCTGGCACGGAATTAGCCGATGCTTATTCCTTAGCTACCGTCTATTTTCTTCACTAAGAAAAGGATTTTACGACTCAAAAGCCTTCATCATCCACGCGGCATTGCTCCGTCAGGCTTTCGCCCATTGCGGAAACTTCCTCACTGCTGCCCTCCGTAGAGGTCTGGGCCGCGTCTCAGTCCCAGCGTGGTTGATCATCCTCTTAGACCAACTACTGATCATCGCCTTGGTAAACAATTAATTCACCAACAAACTAATCAGATGCAACCCCATCTTTAGGTAGTTTTCGCTTTTTACTCCACAGCTTATGGGGTTTTAGCCGCCGTTTCCAGTGGTTATCCCCCGCCTAAAGGTAGGTTCTTACATGTTACTCACCCGTTCGCTACTTAACTTAAA…
>Fileamostra02all.seq2957_2_Bacteria(100);Proteobacteria(100);Alphaproteobacteria(100);Rhizobiales(100);Stappiaceae(100);Labrenzia(86);	AGAGTTTGATCATGGCTCAGAACGAACGCTGGCGGCAGGCTTAACACATGCAAGTCGAACGATCTCTTCGGAGATAGTGGCAGACGGGTGAGTAACGCGTGGGAATATACCTTTCGGTACGGAACAACAGTTGGAAACGACTGCTAATACCGTATGCGCCCTACGGGGGAAAGATTTATCGCCGAAGGATTAGCCCGCGTTGGATTAGCTAGTTGGTGGGGTAAAGGCCTACCAAGGCGACGATCCATAGCTGGTCTGAGAGGATGATCAGCCACACTGGGACTGAGACACGGCCCAGACTCCTACGGGAGGCAGCAGTGGGGAATGTTGGACAATGGGGGCAACCCTGATCCAGCCATGCCGCGTGAGTGATGAAGGCCCTAGGGTTGTAAAGCTCTT…
>Fileamostra02all.seq2_2_Bacteria(93);Bacteria_unclassified(93);Bacteria_unclassified(93);Bacteria_unclassified(93);Bacteria_unclassified(93);Bacteria_unclassified(93);	AGAGTTTGATCATGGCTCAGGATGAACGCTGGCGGCATGCTTAACACATGCAAGTTGAACGAGCTTAATTTATTAAGCTAAGTAGCGGACGGGTGAGTAGCGCGTAAGAACCTACCTTTAGGAGAGGAATAACTATTGGAAACGATAGCTAATACCTCATAAACTGTGGAGTAAAAGGCGAAAGCCGCCTAAAGATGGGCTTGCGTCTGATTAGCTTGTTGGTAATTTAAAAGATTACCAAGGCAACGATCAGTAGTGGGACAAAGAGGAAAATCAAACACACAGGGACTGAGACAAGGACCAGACCTCTACGGAGGGCAGCAGTGAGGAATTTTCCGCAAAGGGCGAAAGCCTGACGGAGCAATGCCGCGTGGAGGATGAAGGCTTGTGAGTCGTAAA…
>Fileamostra02all.seq3047_2_Bacteria(100);Bacteroidetes(100);Bacteroidia(100);Cytophagales(100);Amoebophilaceae(100);Candidatus_Amoebophilus(100);	AGAGTTTGATCCTGGCTCAGGATGAACGCTAGCGGCAGGCCTCATACATGCAAGTCGAGGGGCAGCAGGACACTTCGGTGTTGCTGGCGACCGGCGCACGGGTGCGTAACACGTATGTAATCTGCCTTGTACTGGGGAATAGCCCCTGGAAACGGGGATTAATACCCCATATTGTCTTAACACAGCACATGCTGGCAAGATGGAAGCGCCGGCGGTACAAGATGAGCATGCGTCCCATTAGCTTGTTGGTGCGGGCCAGACTCCTACGGGAGGCAGCAGTAGGGAATATTGGTCAATGGGCGCGAGCCTGAACCAGCCATGCCGCGTGCAGGATGAAGGCCCTCAGGGTTGTAAACTGCTTTTGTATGGGAATAAAAAGCCCTTGCGAGGGCTATTGAA…
>Fileamostra02all.seq3051_2_Bacteria(100);Proteobacteria(100);Gammaproteobacteria(100);Alteromonadales(100);Marinobacteraceae(100);Marinobacter(100);	GAATTACCGCGGCGGCTGGCACGGAGTTAGCCGGTGCTTCTTCTGTGAGTAACGTCAAGCCTCAAGCGTATTAAACTTAAGGTTTTCCTCCTCACTGAAAGTGCTTTACAACCCGAAAGCCTTCTTCACACACGCGGCATGGCTGGATCAGGGTTGCCCCCATTGTCCAATATTCCCCACTGCTGCCTCCCGTAGGAGTTCGGGCCGTGTCTCAGTCCCGATGTGGCTGATCATCCTCTCAAACCAGCTACTCCGACATAGGCACATCCAATAGCGCAAGGTCCGAAGATCCCCTGCTTTCCCCCGAAGGGCGTATGCGGTATTAATCCGGGTTTCCCCGGGCTATCCCCCACTACTGGGCAGTTTCCTATGCATTACTCACCCGTCCGCCGCTCGTCA…
>Fileamostra02all.seq3059_2_Bacteria(100);Cyanobacteria(94);Oxyphotobacteria(94);Oxyphotobacteria_unclassified(94);Oxyphotobacteria_unclassified(94);Oxyphotobacteria_unclassified(94);	AGAGTTTGATCCTGGCTCAGGATGAACGCTAGCGGTATGCCTAACACATGCAAGTTGAACGAAAGCTTCTGCTTTAGTAGCGGACGGGTGAGTAATGCATGAGAATCTATCTTTGGGAGGGGAATAACAATTGGAAACAGCTGCTAATGCCCCATATGCTGGAAAGTGAAAAAGAGTAATCTGCCCGAAGATGAGCTCATGTCTGATTAGCTAGTTGGTAGATTAAAAGCCTACCAAGGCTACGATCAGTAGCTGGTTTGAGAGGATGATCAGCCACACTGGGACTGGGATACGGCCCGGACTTCTACGGAAGGCAGCAGTGGGGAATTTTCCGCAATGGGCGAAAGCCTGACGGGGCAATACCGCGTGAGGAAGGAATGCCTGTGGGTTGTAAACTTC…
>Fileamostra02all.seq3089_2_Bacteria(100);Actinobacteria(100);Actinobacteria(100);Propionibacteriales(100);Propionibacteriaceae(100);Cutibacterium(100);	GAATTACCGCGGCTGCTGGCACGTAGTTAGCCGGTGCTTCTTTACCCATTACCGTCACTCACGCTTCGTCACAGGCGAAAGCGGTTTACAACCCGAAGGCCGTCATCCCGCACGCGGCGTTGCTGCATCAGGCTTCCGCCCATTGTGCAATATTCCCCACTGCTGCCTCCCGTAGGAGTCTGGGCCGTATCTCAGTCCCAATGTGGCCGGTCACCCTCTCAGGCCGGCTACCCGCCAAAGACTTGGTAAGCCGCGAGTCCATCCCCAACCGCCGAAACTTTCCAACCCCCACCATGCAGCAGGAGCTCCTATCCGGTATTAGCCCCAGTTTCCTGAAGTTATCCCAAAGTCAAGGGCAGGTTACTCACGTGTTACTCACCCGTTCGCCACTCGAGCACC…
>Fileamostra02all.seq3091_2_Bacteria(86);Bacteria_unclassified(86);Bacteria_unclassified(86);Bacteria_unclassified(86);Bacteria_unclassified(86);Bacteria_unclassified(86);	AGAGTTTGATCCTGGCTCAGGATGAACGCTGGTGGCATGCTTAACACATGCAAGTTGAACGAGCTTAATTTATTAAGCTAAGTAGCGGACGGGTGAGTAGCGCGTAAGAACCTACCTTTAGGAGAGGAATAACTATTGGAAACGATAGCTAATACCTCATAAACTGTGGAGTAAAAGGCGAAAGCCGCCTAAAGATGGGCTTGCGTCTGATTAGCTTGTTGGTAATTTAAAAGATTACCAAGGCAACGATCAGTAGTTGGTCTAAGAGGATGAGCAACCGCACAGAGACTGAGGCGCGGCCCAGGCCTCGACGGAGGGCAGCAGTGAGGAATTTTCCGCAATGGGCGAAAGCCGGACGAAGCAAGGCCGCGGGGAGGATGAAGGCTTGTGAGGCGTAAG…
>Fileamostra02all.seq3105_2_Bacteria(100);Proteobacteria(100);Gammaproteobacteria(100);Oceanospirillales(89);Halomonadaceae(85);Halomonadaceae_unclassified(85);	GAATTACCGCGGCTGCTGGCACGGAGTTAGCCGGTGCTTCTTCTGCGGGTGATGTCGCTCGTGGCGGCTATTAACCACCACGCCTTCTTCCCCGCTGAAAGTGCTTTACAACCCGAGGGCCTTCTTCACACACGCGGCATGGCTGGATCAGGGTTCCCCCCATTGTCCAATATTCCCCACTGCTGCCTCCCGTAGGAGTTCGGGCCGTGTCTCAGTCCCGATGTGGCTGATCATCCTCTCAGACCAGCTACTCCGACATAGGCTCATCCAATAGTGCGAGGCCAAATGGTCCCCCGCTTTCCCCCGTAGGGCGTATGCGGTATTAGCCTGGGTTTCCCCAGGTTATCCCCCGCTACTGGGTAGATTCCTATGCATTACTCACCCGTCCGCCGCTCGCCA…
>Fileamostra02all.seq3153_2_Bacteria(100);Proteobacteria(100);Alphaproteobacteria(100);Puniceispirillales(100);SAR116_clade(100);SAR116_clade_ge(100);	GTATTACCGCGGCGGCTGGCACGAAGTTAGCCGGGGCTTCTTCTATGGTTACCGTCATCATCTTCACCATTGAAAGTGTTTTACAACCCTAAGGCCTTCTTCACGCACGCGGCATTGCTGGATCAGGGTTGCCCCCATTGTCCAATATTCCCCACTGCTGCCTCCCGTAGGAGTCTGGGCCGTGTCTCAGTCCCAGTGTGGCTGATCATCCTCTCAGACCAGCTACCGATCGTCGCCTTGGTAAGCCATTACCTTACCAACTAGCTAATCGGACGCGGACCCCTCATTCTGCGGCGGACCTTTCCCCCACAGGGCGTATACGGTATTAGCGATCGTTTCCAATCGTTATTCCGTACAGAATGGTAGGTTTCCACGCGTTACTCACCCGTGCGCCACTAG…
>Fileamostra02all.seq3170_2_Bacteria(100);Bacteroidetes(95);Bacteroidia(95);Cytophagales(85);Cytophagales_unclassified(85);Cytophagales_unclassified(85);	GTATTACCGCGGCTGCTGGCACGGAGTTAGCCGGTGCTTATTCTTATGGTACCTTCAATAGCCCTCGCAAGGGCTTTTTATTCCCATACAAAAGCAGTTTACAACCCTGAGGGCCTTCATCCTGCACGCGGCATGGCTGGTTCAGGCTTGCGCCCATTGACCAATATTCCCTACTGCTGCCTCCCGTAGGAGTCTGGCCCGTATCTCAGTGCCAGTGTGGGGGATCTTCCTCTTAGAACCCCTACCCATCGCAGCCTTGGTGATCTATTACCTCACCAACAAGCTAATGGGACGCATGCTCATCTTTAGGCGGCTTCCGCCTTTTACTCCACAGTTTATGAGGTATTAGCTATCGTTTCCAATAGTTATTCCTCTCCTAAAGGTAGGTTCTTACGCGCT…
>Fileamostra02all.seq3196_2_Bacteria(100);Proteobacteria(100);Alphaproteobacteria(100);Rhodobacterales(100);Rhodobacteraceae(100);Rhodobacteraceae_unclassified(100);	GTATTACGCGGCGGCTGGCACGGAGTTAGCCGGGGTTTCTTCTACTGCTACCGTCATTATCTTCACAGTTGAAAGAGCTTTACGACCCTAGGGCCTTCTTCACTCACGCGGCATGGCTGGATCAGGCTTGCGCCCATTGTCCAAGATTCCCCACTGCTGCCTCCCGTAGGAGTCTGGGCCGTGTCTCAGTCCCAGTGTTGCTGATCATCCTCTCAAACCAGCTATTGTTCGGTGACTTGGTAGGCCGTTACCCCACCAACAATCTAATCAAACGCGGGCCAATCCGATACCGATAAATCTTTCCCCCAAAGGGCGTATAAGGTATTACTCTTCGTTTCCAAAGGCTATTCCTTAGTACCAGGTAGGTTCCCACGCGTTACTAACCCGTCCGCCGCTCAC…
>Fileamostra02all.seq3203_2_Bacteria(87);Bacteria_unclassified(87);Bacteria_unclassified(87);Bacteria_unclassified(87);Bacteria_unclassified(87);Bacteria_unclassified(87);	GAATTACCGCGGCTGCTGGCACGGAGTTAGCCGATGCTTATTCCTTAGCTACCGTCTATTTTCTTCGCTAAGAAAAGGAGTTTACGACCAAAAAGCCTTCATCTTCCACCAGGCATTGCTCCGCCAGGCGTGCGCCCATTGCGGAAGATTATTCACTGCTGCCCTCCGTAGTGGTCGGCGCCGTGTCTCAGCCCCAGTGTGGTTGATCATCCTCTTCGACCAACTACTGATCATTGCCTTGTTAAACAATTACTTTACCATCACGCTAATCAGATGCAAGCCCATCTTTAGGTACTCTTCACGTTTTACTCCGCATCTTATAGGGTTTTAGCTAGCGTTTCCAGTAGTTATTCCCCCCCTAAAGGTAGGTTCTTACATGTTACTCGCCCGTCCGCTACT…
>Fileamostra02all.seq3246_2_Bacteria(95);Bacteria_unclassified(95);Bacteria_unclassified(95);Bacteria_unclassified(95);Bacteria_unclassified(95);Bacteria_unclassified(95);	GGCGGCTGGCACGGAGTTAGCCGATGCTTATTCCTTAGTTACCGTCTTGTTTCTTCGCTAAGAAAAGGAGTTTACGACTCACAAGCCTTCATCCTCCACGCGGCATTGCTCCGTCAGGCTTTCGCCCATTGCGGAAAATTCCTCACTCCTGCCCTCCGTAGACGTCTGGGCCGTGTCTCAGTCCCAGTGCGGTTGATCATCCTCTTAGACCAACTCCTGATCGTTGCCTTGGTAATCTTTTAAATTACCAACTAGCTGATCAGACTCAAGCCCATCTTTAGGCGGCTTTCGCCTTTTACTCCACAGTATATGAGGTATTAGCTATCGCTTCCAATAGTTATTCCGCTCCTAAAGGTAGGTTCTTACGCGCTGCTCTCCCGTCCGGTACTTAGCTTAATA…
>Fileamostra02all.seq3268_2_Bacteria(94);Cyanobacteria(87);Oxyphotobacteria(87);Oxyphotobacteria_unclassified(87);Oxyphotobacteria_unclassified(87);Oxyphotobacteria_unclassified(87);	AGAGTTTGATCCTGGCTCAGGATGAACGCTGGCGGCATGCTTAACACATGCAAGTTGAACGAGCTTAATTTATTAAGCTAAGTAGCGGACGGGTGAGTAGCGCGTAAGAACCTACCTTTAGGAGAGGAATAACTATTGGAAACGATAGCTAATACCTCATAAACTGTGGAGTAAAAGGCGAAAGCCGCCTAAAGATGGGCTTGCGTCTGATTAGCTTGTTGGTAATTTAAAAGATTACCAAGGCAACGATCAGTAGTTGGTCCAAGATGATGATCAACCACACTGTGACTGAGACACGGACCAGACCTCTACGGAGGGCAGCAGTGAGGAATTATCCGCAATGGGCGAAAGCCTGACGGAGCAATGCCGCGTGGAGGATGAAGGCTTGTGAGTCGTAAA…
>Fileamostra02all.seq3272_2_Bacteria(100);Proteobacteria(98);Alphaproteobacteria(98);Alphaproteobacteria_unclassified(98);Alphaproteobacteria_unclassified(98);Alphaproteobacteria_unclassified(98);	CGGCGGCTGGCACGGAATTAGCCGATGCTTATTCCTTAGCTACCGTCTATTTTCTTCACTAAGAAAAGGATTTTACGACTCAAAAGCCTTCATCATCCACGCGGCATTGCTCCGTCAGGCTTGCGCCCATTGCGGAAAATTCCTCACTGCTGCCCTCCGTAGAGGTCTGGGCCGTGTCTCAGTCCCAGTGTGGTTGATCATCCTCTCAAACCAGCTATGGATCGTCGGCTTGGTAGGCCATTACCCCACCAACTACCTAATCCAACGCGGGCTAATCCTTTGCCGATAAATCTTTCCCCCGAAGGGCACATACGGTATTACCCCCAGTTTCCCAGGACTATTCCGTAGCAAAGGGCATATTCCCACGCGTTACTCACCCGTCCGCCGCTAAGACCGAAG…
>Fileamostra02all.seq3287_2_Bacteria(91);Cyanobacteria(83);Oxyphotobacteria(83);Oxyphotobacteria_unclassified(83);Oxyphotobacteria_unclassified(83);Oxyphotobacteria_unclassified(83);	GTATTACCGCGGCTGCTGGCACGGAGTTAGCCGATGCTTATTCCTTAGTTACCGTCTTGTTTCTTCGCTAAGAAAAGGAGTTTACGACTCACAAGCCTTCATCCTCCACGCGGCATTGCTCCGTCAGGCTTTCGCCCATTGCGGAAAATTCCTCACTGCTGCCCTCCGTAGAGGTCTGGGCCGTGTCTCAGTCCCAGTGTGGTTGATCATCCTCTTAGACCAACTACTGATCGTTGCCTTGGTAATCTTTTAAATTACCAACAAGCTAATCAGACGCAAGCCCATCTTTAGGCGGCTGTCGCCGTTTACTCCACAGTCTACGAGGTATCAGCTCTCGTCTCCAATAGTTACTGCTCTACTAAAGGTAGGGCATTAAGTGTGCCTCGCTCGTCTGCTTCA…
>Fileamostra02all.seq3343_2_Bacteria(85);Bacteria_unclassified(85);Bacteria_unclassified(85);Bacteria_unclassified(85);Bacteria_unclassified(85);Bacteria_unclassified(85);	CGGCTGCTGGCACGGAGTTAGCCGATGCTTATTCCTTAGTTAGCGGCTGGTTTCTTCGCTAAGAAAAGGAGTTTACGACTCACAAGCCTTCATCCTCCACGCGGCATTGCTCCGTCAGGCTTTCGCCCATTGCGGAAAATTCCTCACTGCTGCCCTCCGTAGAGGTCTGGGCCGTGTCTCAGTCCCAGTGTGGTTGATCATCCTCTTAGACCAACTACTGATCGTTGCCTTGGTAATCTTTTAAATTACCTACAAGCTAATCAGACGCAAACCCGTCTTTAGGAGGCGTTCGCCTTTTACTCCGCAGTTTATGAGGTATTAGCTTTCGTATTGAATAGTTGTTCCACGCCTAAAGGTAGGTTGTTGGGCGCTTCTCTGCCGTTCGTAACTTAGTTTAAT…
>Fileamostra02all.seq3439_2_Bacteria(94);Bacteria_unclassified(94);Bacteria_unclassified(94);Bacteria_unclassified(94);Bacteria_unclassified(94);Bacteria_unclassified(94);	AGAGTTTGATCATGGCTCAGGATGAACGCTGGCGGCATGCCTAACACATGCAAGTTGAACGAACTTAAATTTTTATAAATTTAAGTTAAGTAGCGAACGGGTGAGTAACATGTAAGAACCTACCTTTAGGCGGGGGATAACCACTGGAAACGGCGGCTAAAACCCCATAAGCTGTGGAGTAAAAAGAGAAAACTACTCAAAGATGGGCTTGCATCTGATTAGTTTGTTGGCGAATTAATTGTTTACCAAGGTAATGGTCAGTAGTTGGTCTAAGAGGATGATCAACCACACTGGGACTGAGACACGGCCCGGACCTCTGCGGAGGGGAGCAGTGGGGAATTTTCCGCAATGGGCGAAAGCCTGACGGAGCAATGCCGCGTGGATGATGAAGGCTTTTGA…
>Fileamostra02all.seq3466_2_Bacteria(98);Cyanobacteria(89);Oxyphotobacteria(89);Oxyphotobacteria_unclassified(89);Oxyphotobacteria_unclassified(89);Oxyphotobacteria_unclassified(89);	GTATTACCGCGGCGGCTGGCACGGAGTTAGCCGATGCTTATTCCTTAGTTACCGTCTTGTTTCTTCGCTAAGAAAAGGAGTTTACGACTCACAAGCCTTCATCCTCCACGCGGCATTGCTCCGTCAGGCTTTCGCCCCTTGCGGAAAATTCCTCCCTGCTGCCCTCCGTAGAGGTCTGGGCCGTGTCTCAGTCCCAGTGTGGTTGATCATCCTCTTAGACCAACTACTGATCGTTGCCTTGGTAATCTTTTAAATTACCAACAAGCTAATCAGACGCAAGCCCATCTTTAGGCGGCTTTCGCCTTTTACTCCACAGTTTATGAGGTATTAGCTATCGTTTCCAATAGTTATTCCTCTCCTAAAGGTAGGTTCTTACGCGCTACTCACCCGTCCGCTACT…
>Fileamostra02all.seq3474_2_Bacteria(83);Bacteria_unclassified(83);Bacteria_unclassified(83);Bacteria_unclassified(83);Bacteria_unclassified(83);Bacteria_unclassified(83);	GAATTACCGCGGCTGCTGGCACGGAGTTAGCCGGTGCTTATTCTTTAGGTACCGTCAAATTTTCTTCCCTAAAAAAAGGTGTTTACGACCCAAAAGCCTTCACCTTCCACGCGGCATTCCTCCTTCAGGCTTCCGCCCATTGCGGAAAATTCCTCCCTGCTCCCCTCCGCAGAGCTCTGGCCCGTGTCTCAGTCCCAGTGCGGGTGTCCATCCCCTTAGACCAACTACTGATCACTGCCTTGGTAAACAATTAATTTACCAACAAGCTAATCAGATGCAAGCCTATCTATAGGTAGTTTTCACTTTTTACTCCGCAGCATATAGGATTTTAGCTACCGTTTCCAGTAGTTATTCCCCTCCTAAAGGTAGGTTCTTACATGTTACTCCCCCGTCCGCTAC…
>Fileamostra02all.seq3489_2_Bacteria(100);Proteobacteria(100);Alphaproteobacteria(100);Alphaproteobacteria_unclassified(100);Alphaproteobacteria_unclassified(100);Alphaproteobacteria_unclassified(100);	AGAGTTTGATCATGGCTCAGAACGAACGCTGGCGGCAGGCTTAACACATGCAAGTCGAACGATCTCTTCGGAGCTAGTGGCGGACGGGTGCGTAACGCGTGGGGATCTACCTTTCGGTACGGAACAACTGAGGGAAACGTCTGCTAATACCGTATGCGGCCTCCGGACGAAAGATTTATCGCCCTTTGATTAGCCCGCGTTGGATTAGCTTGTTGGTGAGGTAAAGGCTCACCAAGGCGACGATCTTTAGCTGGTCTGAGAGGATGATCAGCCACACTGGGACTGAGACACGGCCCAGACTCCTACGGGAGGCAGCAGTGGGGAATATTGGACAATGGGGGAAAGCCTGATCCAGCAATGCCGCGTGAGTGATGAAGGCCCTAGGGTTGTAAAGCTCTT…
>Fileamostra02all.seq3490_2_Bacteria(83);Bacteria_unclassified(83);Bacteria_unclassified(83);Bacteria_unclassified(83);Bacteria_unclassified(83);Bacteria_unclassified(83);	GTATTACCGCGGCGGCTGAAAATTCACAATCTGAAATATCAAAAATTTTATTTGATAAAGCTGCCGATTATTGGCGTGAAGCAATCCGTTTAGCCCCGACCAATTACATTGAAGCTCAAAATTGGCTGAAAATGACAAACCGTTCTTTTTAAAAGAAAGGCTATCTGGGTTGACATATATTTTGTATATATCTATCATAAAGTGAGATTGAAAAATTTTATAATATTATGGAGAATTTGATCCTAGCTCGATGATCAGTAGTTGGTCTAAGAGGATGATCAACCACACTGGGACTGAGACACGGCCCAGACCTCTACGGAGGGCAGCAGTGAGGAATTTTCCGCAATGGGCGAAAGCCTGACGGAGCAATGCCGCGTGGATGATGAAGGCTTTTGAGTC…
>Fileamostra02all.seq3497_2_Bacteria(97);Cyanobacteria(85);Oxyphotobacteria(85);Oxyphotobacteria_unclassified(85);Oxyphotobacteria_unclassified(85);Oxyphotobacteria_unclassified(85);	AGTTTGATCCTGGCTCAGGATGAACGCTGGCGGCATGCCTAACACATGCAAGTTGAACGAACTTAAATTTTTATAAATTTAAGTTAAGTAGCGAACGGGTGAGTAACATGTAAGAACCTACCTTTAGGCGGGGGATAACCACTGGAAACGGCGGCTAAAACCCCATAAGCTGTGGAGTAAAAAGTGAAAACTACCTAAAGATGGGCTTGCATCTGATTAGTTTGTTGGTGAATTAATTGTTTACCAAGGCGATGATCAGTAGTTGGTCTAAGAGGAGGATCAGCCACGCTGGGACTGAGACACGGCCCAGACCTCTACGGAGGGCAGCAGTGAGGAATTTGCCGCAATGGGCGAAAGCCTGACGGAGCAATGCCGCGTGGATGATGAAGGCTTTTGAGT…
>Fileamostra02all.seq3511_2_Bacteria(96);Proteobacteria(85);Proteobacteria_unclassified(85);Proteobacteria_unclassified(85);Proteobacteria_unclassified(85);Proteobacteria_unclassified(85);	AGAGTTTGATCCTGGCTCAGGATGAACGCTGGCGGCATGCTTAACACATGCAAGTTGAACGAGCTTAATTTATTAAGCTAAGTAGCGGACGGGTGAGTAGCGCGTAAGAACCTACCTTTAGGAGAGGAATAACTATTGGAAACGATAGCTAATACCTCATAAACTGTGGAGTAAAAGGCGAAAGCCGCCTAAAGATGGGCTTGCGTCTGATTAGCTTGTTGGTAATTTAAAAGATTACCAAGGCAACGATGGTCTGAGAGGATGATCAACCACGCTGGGACTGAGACACGGCCCCGACTGCTACGGGAGGCAGCAGTGGGGAATATTGGACAATGGGGGGAACCATGATCCAGCCATGCCGCGTGTGTGAAGAAGGCCTTTTGGTTGTAAAGCGCTTTA…
>Fileamostra02all.seq3567_2_Bacteria(100);Bacteria_unclassified(100);Bacteria_unclassified(100);Bacteria_unclassified(100);Bacteria_unclassified(100);Bacteria_unclassified(100);	AGAGTTTGATCCTGGCTCAGGATGAACGCTGGCGGCATGCTTAACACATGCAAGTTGAACGAGCTTAATTTATTAAGCTAAGTAGCGGACGGGTGAGTAGCGCGTAAGAACCTACCTTTAGGAGAGGAATAACTATTGGAAACGATAGCTAATACCTCATAAACTGTGGAGTAAAAGGCGAAAGCCGCCTAAAGATGGGCTTGCGTCTGATTAGCTTGTTGGTAATTTAAAAGATTACCAAGGCAACGATCAGTAGTTAGTCTCACAGGATGATCAACCACCCTGGGACTGAGACACGTCCCAGACCTGTTCGGGGGGCAGAAGTGAGGAATTTTCCGCAATGGGCGAAAGCCTGACGGAGCAATGCCGCGTGTAGGATGAAGGCTTGTGAGTCGTAAA…
>Fileamostra02all.seq3590_2_Bacteria(100);Bacteria_unclassified(100);Bacteria_unclassified(100);Bacteria_unclassified(100);Bacteria_unclassified(100);Bacteria_unclassified(100);	GTATTACCGCGGCGGCTGGCACGAAGTTAGCCGGTGCTTCTTCTGCGGGTACCGTCATCATCTTTCCCGCTGAAAGAATTTTACAATCCGAAGACCTTCATCATTCACGTGGTATTGCTGGATCAGGCTTGCGCCCATTGCGGAAAATTCCTCACTGCTGCCCTCCGTAGAGGTCTGGGCCGTGTCTCAGTCCCAGTGTGGTTGATCATCCTCTTAGACCAACTACTGATCATTGCCTTGGTAAACAATTACTTTACCAACAAGCTAATCAGATGCAAGCCCATCTTTAGGTAGTTTTCACTTTTTACTCCGCAGCTTATAGGGTTTTAGCTACCGTTTCCAGTAGTTATTCCCCTCCTAAAGGTAGGTTCTTACATGTTACTCACCCGTCCGCTACTT…
>Fileamostra02all.seq3602_2_Bacteria(100);Actinobacteria(100);Rubrobacteria(100);Rubrobacterales(100);Rubrobacteriaceae(100);Rubrobacter(100);	GAATTACCGCGGCTGCTGGCACGTAGTTAGCCGGGGCTTCCTCGTCGGGTACCGTCAGGCTAGGGGCTATTAACCCTTCGCCCTTCGTCCCCGACAACAGGGCTTTACGACCCGAAGGCCTTCATCGCCCACGCGGCGTTGCTGCGTCAGGCTTTCGCCCATTGCGCAAGATTCCTGGCTGCTGCCTCCCGTAGGAGTCTGGGCCGTGTCTCAGTCCCAGTGTGGCTGACCACCCTCTCAGGCCAGCTACCTAATGGGCCGCGGGCCCCTCCCTCGCCGGATGGCCGAAGCTACCTTTCCTTGCCGGAGCATGCGCCCCGGCAAGCGTACGGGGTATTAGCCGGGGTTTCCCCCGGTTATCCCCCTGCGAGGGGCAGGTTACCCACGTGTTACTCACCC…
>Fileamostra02all.seq3606_2_Bacteria(94);Cyanobacteria(84);Oxyphotobacteria(84);Oxyphotobacteria_unclassified(84);Oxyphotobacteria_unclassified(84);Oxyphotobacteria_unclassified(84);	GTATTACCGCGGCTGCTGGCACGGAATTAGCCGATGCTTATTCCTTAGCTACCGTCTATTTTCTTCGCTAAGAAAAGGAGTTTATGACCCAAAAGCCTTCATCTTCCACGCGGCATTGCTCCGTCAGGCTTGCGCCCATTGCGGAAAATTCCTCACTGCTGCCCTCTGTAGAGGCCTGGGTTGCGTCTTAGTCCCAGTGCGGTTGTTCATCCTCTTAGACCAACTACTGATCATTGCCTTGGTAAACAATTGCTTTGCCAACAAGCTAATCAGATGCAAGCCCATCTTTAAGTAGTTTTCACTTGTTGCTCCGCAGCTTATGGGGTTTTAACTACCGTTTCCAGTAGTTATTCCCCACCTAAAGGTAAATTCTTACATGTTACTCACCCATCCGCTACT…
>Fileamostra02all.seq3678_2_Bacteria(100);Proteobacteria(100);Alphaproteobacteria(100);Rhodobacterales(100);Rhodobacteraceae(100);Rhodobacteraceae_unclassified(100);	GTATTACCGCGGCTGCTGGCACGGAATTAGCCGATGCTTATTCCTTAGCTACCGTCTATTTTCTTCACTAAGAAAAGGATTTTACGACTCAAAAGCCTTCATCATCCACGCGGCATTGCTCCGTCAGGCTTTCGCCCATTGCGGAAAATTCCTCACTGCTGCCCTCCGTAGAGGTCTGGGCCGTGTCTCAGTCCCAGTGTTGCTGATCATCCTCTAAAACCAGCTATAGATCGTAGGCTTGGTAGGCCATTACCCCACCAACTACCTAATCTAACGCGGGCTAATCCAATGGCGATAAATCTTTCCCCCGAAGGGCTCATACGGTATTACTCTCCGTTTCCAGAGGCTATTCCGTACCATTGGGCATATTCCCACGCGTTACTAACCCGTCCGCCGCTC…
>Fileamostra02all.seq3679_2_Bacteria(100);Bacteroidetes(100);Bacteroidia(100);Chitinophagales(100);Saprospiraceae(100);uncultured(100);	AGGTTTGATCCTGGCTCAGGATGAACGCTAGCGGGAGGCTTAATACATGCAAGTCGAGGGGCAGCATAGGACTTCGGTTCTGATGGCGACCGGCGCACGGGTGAGTAACGCGTACACTACCTACCTTTAACAGGGGGATAGCCCCGGGAAACTGGGATTAATACCACATAGTATTGCGTATTTTATTTTTATGCAATTAAAGCTCCGGCGGTTAAAGATGGGTGTGCGTTAGATTAGCTAGTTGGTAAGGGGCGTGAGAGCGTGAACCCCCACACGGGTACTGAGACACGGACCCGACTCCTACGGGAGGCAGCAGTAAGGAATATTGGACAATGGGCGCAAGCCTGATCCAGCCATCCCGCGTGAAGGATGACGGCCCTATGGGTTGTAAACTTCTTT…
>Fileamostra02all.seq3689_2_Bacteria(91);Bacteria_unclassified(91);Bacteria_unclassified(91);Bacteria_unclassified(91);Bacteria_unclassified(91);Bacteria_unclassified(91);	GAATTACCGCGGCGGCTGGCACGGAGTTAGCCGATGCTTATTCCTTAGTTACCGTCTTGTTTCTTCGCCAAGAAAAGGAGGTTACGAATCACAAGCCTTCATCCTCCACGCGGCATTGCTCCGCCAGGCTTTCGCCCATTGCGGAAAATACCTCACTGCTGCCCTTCGCAGAGGTCTGGGCCGTGTCTCAGTCCCAGTGTGGTTGATCATACTCTTACACCAACTACTGTTCGTTGCCTTGTTAATCTTTTAAATTCCCAACAAGCTAATCAGACGCAAGCCCCTCCTTAGGCGGCGTACGCCTCTTTCTCCACAGTATATGAGGTATTTGCTATCGTTCCCTATAGTTATTCCTCCCCTAAATATAGGTTCTTACGCGCTTCTCACCCGTCCGCTACC…
>Fileamostra02all.seq3699_2_Bacteria(99);Cyanobacteria(93);Oxyphotobacteria(93);Oxyphotobacteria_unclassified(93);Oxyphotobacteria_unclassified(93);Oxyphotobacteria_unclassified(93);	AGGCGGCTGGCACGGAGTTAGCCGATGCTTATTCCTTAGTTACCGTCTTGTTTCTTCGCTAAGAAAAGGAGTTTACGACTCACAAGCCTTCATCCTCCACGCGGCATTGCTCCGTCAGGCTTTCGCCCATTGCGGAAAATTCCTCACTGCTGCCCTCCGTAGAGGTCTGGGCCGTGTCTCAGTCCCAGTGTGGTTGATCATCCTCTTAGACCAACTACTGATCGTTGCCTTGGTAATCTTTTAAATTACCAACAAGCTAATCGGACGCAAGCACATCGTTAGGCGGCTTTCGCCTTTTACTCCACAGTTTATGAGGTATTTGCTATCGTTTCCAATAGTTATTCCTCTCCTAAAGGTAGGTGCTTACGCGCTACTCACCCGTCCGCTACTTAGCTTAAT…
>Fileamostra02all.seq3703_2_Bacteria(100);Proteobacteria(100);Gammaproteobacteria(100);Alteromonadales(100);Pseudoalteromonadaceae(100);Algicola(100);	AGAGTTTGATCCTGGCTCAGATTGAACGCTGGCGGCAGGCCTAACACATGCAAGTCGAACGGTAACATAACTAGCTTGCTAGTTGATGACGAGTGGCGGACGGGTGAGTAATGCTTGGGAATTTGCCTTGAGGTGGGGGACAACAGTTGGAAACGACTGCTAATACCGCATATTGTCTACGGACGAAAGGGGGCTTCGGCTCTCGCCTTTAGAGAAGCCCAAGTGGGATTAGGTGGTTGGAGAGGAAGAGGAGCCACACTGGAACTGAGACACGGTCCAGACTCCTACGGGAGGCAGCAGTGGGGAATATTGCACAATGGGGGAAACCCTGATGCAGCCATGCCGCGTGTGTGAAGAAGGCCTTCGGGTTGTAAAGCACTTTCAGTCGTGAGGAAGGGT…
>Fileamostra02all.seq3718_2_Bacteria(90);Bacteria_unclassified(90);Bacteria_unclassified(90);Bacteria_unclassified(90);Bacteria_unclassified(90);Bacteria_unclassified(90);	GTATTACCGCGGCTGCTGGCACGGAATTAGCCGATGCTTATTCCTTAGCTACCGTCTTTTTTCTTCGCTAAGAAAAGGAGTTTACGACTCACAAGCCTTCATCCTCCACGCGGCATTGCTCCGTCAGGCTTTCGCCCATTGCGGAAAATTCCTCACTGCTGCCCTCCGTAGAGGTCTGGGCCGTGTCTCAGTCCCAGTGTGGTTGATCATCCTCTTAGACCAACTACTGATCATTGCCTTGGTAATCTTTTACTTTTCCAACATGCTAATCAGATACTAAGACGTCTTTAGGTAGTTATCCCGTTTTACCCCGCTGCTTATAAGGTTATAGGGTACGAGTCCTCGTGTTCAACACTTCCTAAAGGTAGAATGTTACGTGTTTCCCCCCCGTCCGCTCCT…
>Fileamostra02all.seq3742_2_Bacteria(89);Bacteria_unclassified(89);Bacteria_unclassified(89);Bacteria_unclassified(89);Bacteria_unclassified(89);Bacteria_unclassified(89);	GAATTACCGCGGCTGCTGGCACGGAGTTAGCCGATGCTTATTCATCAAGTAACGTCAGAACTTCTTCCTTGATAAAAGAGGTTTACAACCCTGTGGGCTTTCTTCCCTCACGCGGTATTGCTCTGTCAGGCTTGCGCCCATTGCAGAAAATTCCCCACTGCTGCCTCCCGTAGGAGTCTGGACCGTGTCTCAGTTCCAGTGTGACTGGTCGTCCTCTCAAACCAGCTACTGATCGTCGCCTTGGTAGGCCTTGTACCTTGCAAGAAAGTGATTAAGACGAAAGTGTTGATTGAGGCTAATTTCTGCTGTACTAGTGATGATATGGGGAGTAAGAGGTAATTTCTAACTGTTAGGCCCCACCAAAATGGAAAGTCTAAGGTGTTACCCACAGGGCCGCAA…
>Fileamostra02all.seq3765_2_Bacteria(98);Cyanobacteria(86);Oxyphotobacteria(86);Oxyphotobacteria_unclassified(86);Oxyphotobacteria_unclassified(86);Oxyphotobacteria_unclassified(86);	GTATTACCGCGGCGGCTGGCACGGAGTTAGCCGATGCTTATTCCTTAGTTACCGTCTTGTCTCTTCGCTAAGAAAAGGTGTTTACGACTCACAAGCCTTTATCCTCCACGCGGCATTGCTCCGTCAGGCTTTCGCCCATTGCGGAAAATTCCTCACTGCTGCCCTCCGTACAGGTCTGGGCCGCGTCTCAGTCCCAGTGTGGTTGCTCATCCTCTTAGACCAACTACTGATCGTTGCCTTGGTAATCTTTTAAATTACCCACAAGCTAATCAGACGCAAGCCCATCTTTAGGCGGCTTTCGCCTTTTACTCCACAGTTTATGAGGTATTAGCTATCGTTTCCAATAGTTATTCCTCTCCTAAAGGTAGGTTCTTACGCGCTACTCACCCGTCCGCTACT…
>Fileamostra02all.seq378_2_Bacteria(80);Bacteria_unclassified(80);Bacteria_unclassified(80);Bacteria_unclassified(80);Bacteria_unclassified(80);Bacteria_unclassified(80);	CCGCGGCTGCTGGCACGGAGTTAGCCGATGCTTATTCCTTAGTTACCGTCTTGTTTCTTCGCTAAGAAAAGGAGTTTACGACTCACAAGCCTTCATCCTCCACGCTGCATTGCTCCGTCAGGCTTTCGCCCATTGCGGAAAATTCCTCACTGCTGCCCTCCGTAGAGGTTTGGGCCTTGCCTCAGACCCAGTGTGGTTGATCATCCTCTTAGACCAACTACTGATCGTTGCCTTGGTAATCTTTTAAATTGCCAACAAGCTAATAAGAAGCAAACTGATCTTTAGGCGGGTGTCGCATTTTTCTCCACAGTTTAGGAGGTATTAGCTATCGTTTGCAATAGTTATTCATCTCCTAAAGGTAGGTTATTAAGGACTACTCACGCGTGCGCTACTTAGCTT…
>Fileamostra02all.seq3828_2_Bacteria(100);Bacteroidetes(100);Bacteroidia(100);Chitinophagales(100);Saprospiraceae(100);Portibacter(98);	GTATTACCGCGGCTGCTGGCACGGAGTTAGCCGGTGCTTATTCTTAAGGTACCGTCAGCCCCGGATAAATCCAGGGGTTTCTTCCCTTACAAAAGCAGTTTACAACCCAGAGGGCCGTCATCCTGCACGCGGGATGGCTGGATCAGGCTTGCGCCCATTGTCCAATATTCCTTACTGCTGCCTCCCGTAGGAGTCGGGTCCGTGTCTCAGTACCCGTGTGGGGGGTCACGCTCTCACGCCCCCTACCCATCTACCTAATGGGACGCACACCCATCTTTAAGCGTCGGAACTTTAATTGATCAATCATAAATAAATCAATACTATGGGGTATTAATCTCAGTTTCCCGAGGCTATCCCCCACTTAAAGGTAGGTTGTGTACGCGTTACTCACCCGTTCGC…
>Fileamostra02all.seq3839_2_Bacteria(99);Cyanobacteria(82);Oxyphotobacteria(82);Oxyphotobacteria_unclassified(82);Oxyphotobacteria_unclassified(82);Oxyphotobacteria_unclassified(82);	AGAGTTTGATCCTGGCTCAGGATGAACGCTGGCGGCATGCTTAACACATGCAAGTTGAACGAGCTTAATTTATTAAGCTAAGTAGCGGACGGGTGAGTAGCGCGTAAGAACCTACCTTTAGGAGAGGAATAACTATTGGAAACGATAGCTAATACCTCATAAACTGTGGAGTAAAAGGCGAAAGCCGCCTAAAGATGGGCTTGCGTCTGATTAGCTTGTTGGTAATTTAAAAGATTACCAAGGCAACGATCAGTAGTTGGTCTAAGAGGATGATCAACCACACTGGGACTGAGACACGGCCCAGACCTCTACGGAGGGCAGCAGTGAGGAATTTTCCGCAATGGGCGAAAGCCTGACGGAGCAATGCCGCGTGGAGGATGAAGGCCCTAGGGTCGTAAA…
>Fileamostra02all.seq3879_2_Bacteria(99);Cyanobacteria(86);Oxyphotobacteria(86);Oxyphotobacteria_unclassified(86);Oxyphotobacteria_unclassified(86);Oxyphotobacteria_unclassified(86);	TTTGATCCTGGCTCAGGATGAACGCTGGCGGCATGCCTAACACATGCAAGTTGAACGAACTTAAATTTTTATAAATTTAAGTTAAGTAGCGAACGGGTGAGTAACATGTAAGAACCTACCTTTAGGCGGGGGATAACCACTGGAAACGGCGGCTAAAACCCCATAAGCTGTGGAGTAAAAAGTGAAAACTACCTAAAGATGGGCCTGCATCTGATTAGTTTGTTGGTGAATTAATTGTTTACCAAGGCGATGATCAGTAGTTGGTCTAAGAGGATGATCAACCACACTGGGACTGAGACACGGCCCAGACCTCTGCGGAGGGCAGCAGTGAGGAATTTTCCGCAATGGGCGAAAGCCTGACGGAGCAATGCCGCGTGGATGATGAAGGCTTTTGAGTCG…
>Fileamostra02all.seq3903_2_Bacteria(100);Proteobacteria(100);Alphaproteobacteria(100);Sphingomonadales(80);Sphingomonadaceae(80);Sphingomonadaceae_unclassified(80);	GTATTACCGCGGCTGCTGGCACGGAGTTAGCCGGGGTTTCTTTACCTGCTACCGTCATTATCTTCACAGGCGAAAGAGCTTTACGACCCTAAGGCCTTCATCACTCACGCGGCATTGCTGGATCAGGCTTTCGCCCATTGTCCAATATTCCCCACTGCTGCCTCCCGTAGGAGTCTGGGCCGTGTCTCAGTCCCAGTGTGGCTGATCATCCTCTCAGACCAGCTATAGATCGTCGACTTGGTAGGCCGTTACCCCACCAACTATCTAATCTAACGCGGGCCCATCTAAAGGCGATAAATCTTTGGTCTGAAGACATTATCCGGTATTAGCTCAAATTTCTCTGAGTTATTCCGAACCTAAAGGCAGGTTCCCACGCGTTACGCACCCGTGCGCCACTAA…
>Fileamostra02all.seq400_2_Bacteria(82);Bacteria_unclassified(82);Bacteria_unclassified(82);Bacteria_unclassified(82);Bacteria_unclassified(82);Bacteria_unclassified(82);	AGAGTTTGATCCTGGCTCAGGATGAACGCTAGCGGCATGCCTAACACATGCAAGTTGAACGAACTTATGTTTTTATATATTTTTGTTCAGTAGCGGACGGGAGAGTAACATGTAAGAAATTCACTTTAGGTGGGGAATAACTATTGGAAACGGTAGCTAAAAATCTATAAGCTGAGGAGTAAAAAGTGAAAACTACCTAATGATGGGCTTGCATCTGATTAAATTGTTGGTAAAGTCAATGATCAGTAGGGGGTCGAAGAGGATGATCAACCACACGGGGACTGAGACACGGCCCAGTCCGGAACGGAGGGCAGCAGTGAGGAATTTGCCGCAATGGGCGCAAGCCTGACGGAACAATGCCGCGTGGAAGATGAAGGCTTTTGGGTCGAAGAAACCTTT…
>Fileamostra02all.seq401_2_Bacteria(94);Bacteria_unclassified(94);Bacteria_unclassified(94);Bacteria_unclassified(94);Bacteria_unclassified(94);Bacteria_unclassified(94);	AGAGTTTGATCATGGCTCAGGATGAACGCTGGCGGCATGCTTAACACATGCAAGTTGAACGAGCTTAATTTATTAAGCTAAGTAGCGGACGGGTGAGTAGCGCGTAAGAACCTACCTTTAGGAGAGGAATAACTATTGGAAACGATAGCTAATACCTCATAAACTGTGGAGTAAAAGGCGAAAGCCGCCTAAAGATGGGTTTGCGTCTGATTAGCTTGTTGGTAATTTAAAAGATTACTAAGGTAACGATCAGTAGTTGGTCAAAGAGGATGATCAACCACGATGGGACTGAGACACGGCCAAGACCTCTACGGAGGGCAGCAGTGAGGAATTTTCCGCAAAGGGCGAAAGCCTGGCGGAGCAATGCCGCGTGGAGGATGAAGGCTTGTGAGTCGTAAA…
>Fileamostra02all.seq4035_2_Bacteria(99);Cyanobacteria(84);Oxyphotobacteria(84);Oxyphotobacteria_unclassified(84);Oxyphotobacteria_unclassified(84);Oxyphotobacteria_unclassified(84);	GTATTACCGCGGCGGCTGGCACGGAATTAGCCGATGCTTATTCCTTAGCTACCGTCTATTTTCTTCACTAAGAAAAGGATTTTACGACTCAAAAGCCTTCATCATCCACGCGGCATTGCTCCGTCAGGCTTTCGCCCATTGCGGAAAATTCCTCACTGCTGCCCTCCGTAGAGGTCTGGGCCGTGTCTCAGTCCCAGTGTGGTTGATCATCCTCTTAGACCAACTACTGATCATCGCCTTGGTAAACAATTAATTCACCAACAAACTAACCAAATACAAGCCCATCTTTAGGTAGTTTGCCCTTTTTACTCCACAGCTTAGGGGGTTTTGGCCGCCGTTTCCAGTGGTTATCCCCCGCCTAAAGGTAGGTTCTTACATGTTACTCACCCGTTCGCTACT…
>Fileamostra02all.seq4061_2_Bacteria(96);Cyanobacteria(85);Oxyphotobacteria(85);Oxyphotobacteria_unclassified(85);Oxyphotobacteria_unclassified(85);Oxyphotobacteria_unclassified(85);	AGAGTTTGATCATGGCTCAGGATGAACGCTGGCGGCATGCCTAACACATGCAAGTTGAACGAACTTAAATTTTTATAAATTTAAGTTAAGTAGCGAACGGGTGAGTAACATGTAAGAACCTACCTTTAGGCGGGGGATAACCACTGGAAACGGCGGCCAAAACCCCATAAGCTGAGGAGTAAAAAGTGAAAACTACCTAAAGATGGGCTTGCATCTGATTCGTTTGTTGGTGAATTAATTGTTTACCAAGGCGATGATCAGTAGTTGGTCTAAGAGGATGATCAACCACACGGGGACTGAGACACGGCCCAGACCTCTACGGAGGGCAGCGGTGAGGAATTTTCCGCAATGGACGAAAGCCTGACTGGGCAATGCCGCGTGGATGATGAAGGCTTTTGA…
>Fileamostra02all.seq4065_2_Bacteria(90);Bacteria_unclassified(90);Bacteria_unclassified(90);Bacteria_unclassified(90);Bacteria_unclassified(90);Bacteria_unclassified(90);	GTATTACCGCGGCTGCTGGCACGGAATTAGCCGATGCTTATTCCTTAGCTACCGTCTATTTTCTTCACTAAGAAAAGGATTTTACGACTCAAAAGCCTTCATCATCCACGCGGCATTGCTCCGTCAGGCTTTCGCCCATTGCGGAAAATTCCTCACTGCTGCCCTCCGTAGAGGTCTGGGCCGTGTCTCAGTCCCAGTGTGGTTGATCATCCTCTTAGACCAACTACTGATCATCGCCTTGGTAAACAATTCTTGGCCTTCCCCCCCGCCTAATGGTTGTCTTTTTATTCTTCCTCTCCTCTTCCATCTTTAATTAATTTTTAAAAAATTGTATCTCCCTCCATATTCCCTTGTGCGCGCATGCCTCCAGCGTTTTTCTTCTACACGTATCACCTTATC…
>Fileamostra02all.seq4074_2_Bacteria(88);Bacteria_unclassified(88);Bacteria_unclassified(88);Bacteria_unclassified(88);Bacteria_unclassified(88);Bacteria_unclassified(88);	CGGCGGCTGGCACGGAGTTAGCCGATGCTTATTCCTTAGTTACCGTCTTGTTTCTTCGCTAAGAAAAGGAGTTTACGACTCACAAGCCTTCATCCTCCACGCGGCATTGCTCCGTCAGGCTTTCGCCCATTGCGGAAAATTCCTCACTGCTGCCCTCCGTAGAGGTCTGGGCCGTGTCTCAGTCCCAGTGTGGTTGATCATCCTCTTAGACCAACTACTGATCGTTGCCTTGGTAATCTTTTAAATTACCAACAAGATAATCAGACGCAAGCACATCTTTATGCGGCTTTCGACTTTTACTACAAAGTGTATGAGGTATTGGCTATCGTTTGCAATAGTTATTCGTCTCCTAAAGTTAGGTTATTACGAAGTTCTCAACCGGCCGTTGCATAGTTTAAT…
>Fileamostra02all.seq409_2_Bacteria(100);Cyanobacteria(94);Oxyphotobacteria(94);Oxyphotobacteria_unclassified(94);Oxyphotobacteria_unclassified(94);Oxyphotobacteria_unclassified(94);	GTATTACCGCGGCGGCTGGCACGGAATTAGCCGATGCTTATTCCTTAGCTACCGTCTATTTTCTTCGCTAAGAAAAGGAGTTTACGACCCAAAAGCCTTCATCTTCCACGCGGCATTGCTCCGTCAGGCTTGCGCCCATTGCGGAAAATTCCTCACTGCTGCCCTCCGTAGAGGCCTGGGCCGTGTCTCAGTCCCAGTGTGGCTGATCTTCCTCTCAGAACAGCTACTGATCGTCGCCTTGGTATGCCATTACCCCCCCAACTAGCTAATCCGACGCGACCTCATCTCCAGGCTATAAATATTTCCCCTCTCGGCACGCCGGGTGTTAGCAGCAGTTTCCCACTGTTGTCCCCGTCCTGTAGGCAGATCCTCACGCGTTACTCCCCCGTCCGCCACTAA…
>Fileamostra02all.seq4108_2_Bacteria(100);Proteobacteria(100);Alphaproteobacteria(100);Rhodobacterales(97);Rhodobacteraceae(97);Rhodobacteraceae_unclassified(97);	AGTTTGATCCTGGCTCAGAACGAACGCTGGCGGCAGGCCTAACACATGCAAGTCGAGCGCGCCTTCGGGTGAGCGGCGGACGGGTTAGTAACGCGTGGGAACCTACCTGGTACTAAGGAATAGCCTTTGGAAACGAAGAGTAATACCTTATACGCCCTTTGGGGGAAAGATTTATCGGTATCGGATGGGCCCGCGTTTGATTAGATTGTTGGTGGGGTAACGGCCTACCAAGTCACCGATCAATAGCTGGTTTGAGAGGATGATCAGCAACACTGGGACTGAGACACGGCCCAGACTCCTACGGGAGGCAGCAGTGGGGAAGCTTGGACAATGGGCGCAAGCCTGATCCAGCCATGCCGCGTGAGTGAAGAAGGCCCTAGGGTCGTAAAGCTCTTTCAA…
>Fileamostra02all.seq4113_2_Bacteria(93);Cyanobacteria(82);Oxyphotobacteria(82);Oxyphotobacteria_unclassified(82);Oxyphotobacteria_unclassified(82);Oxyphotobacteria_unclassified(82);	GAATTACCGCGGCTGCTGGCACGGAATTAGCCGATGCTTATTCCTTAGCTACCGTCTATTTTCTTCACTAAGAAAAGGATTTTACGACTCAAAAGCCTTCATCATCCACGCGGCATTGCTCCGTCAGGCTTTCGCCCATTGCGGAAAATTCCTCACTGCTGCCCTCCGTAGAGGTCTGGGCCGTGTCTCAGTCCCAGTGTGGTTGATCATCCTCTTAGACCAACTACTGATCATCGCCTTGGTAAACAATTAATTCGCCAACAAACTAATCAGATGCAGGCCCATCTTTAGGTAGTTTTCACTTTTTACTCCAAAGCTTATAGGGTTTTGGCCGCCGTTTCCAGTGGTTATCCCCCACCTAAAGGTAAGTTCTTACATGTTACTCGCCCGTTCGCTGCT…
>Fileamostra02all.seq412_2_Bacteria(100);Proteobacteria(100);Alphaproteobacteria(100);Rhodobacterales(99);Rhodobacteraceae(99);Rhodobacteraceae_unclassified(99);	GAATTACGCGGCTGCTGGCACGGAGTTAGCCGGGGTTTCTTCTACTGCTACCGTCATTATCTTCACAGTTGAAAGAGCTTTACGACCCTAGGGCCTTCTTCACTCACGCGGCATGGCTGGATCAGGCTTGCGCCCATTGTCCAAGATTCCCCACTGCTGCCTCCCGTAGGAGTCTGGGCCGTGTCTCAGTCCCAGTGTTGCTGATCATCCTCTCAAACCAGCTATTGATCGGTGACTTGGTAGGCCGTTACCCCACCAACAATCTAATCAAACGCGGGCCCATCCGATACCGATAAATCTTTCCCCCAAAGGACGTATAAGGTATTACTCTTCGTTTCCAAAGGCTATTCCTTAGTACCAGGTAGGTTCCCTCGCGTTACTAACCCGTCCGCCGCTCAC…
>Fileamostra02all.seq4139_2_Bacteria(94);Cyanobacteria(80);Oxyphotobacteria(80);Oxyphotobacteria_unclassified(80);Oxyphotobacteria_unclassified(80);Oxyphotobacteria_unclassified(80);	GTATTACCGCGGCGGCTGGCACGGAATTAGCCGATGCTTATTCCTTAGCTACCGTCTATTTTCTTCACTAAGAAAAGGATTTTACGACTCAAAAGCCTTCATCATCCACGCGGCATTGCTCCGTCAGGCTTTCGCCCATTGCGGAAAATTCCTCACTGCTGCCCTCCGTAGAGGTCTGGGCCGTGTCTCAGTCCCAGTGTGGTTGATCATCCTCTTAGACCAACTACTGATCATCGCCTTGGTAAACAATTAATTCACCAGCAAATGAACCAGATGAATGCCAAGCTTTGGGTGTTTTTCGCTTTTTACCCCACGGTTTAGGGGGTTTTAGCCGCCGTTTCCAGTGGTTATCCCCCGCCTAAATGTAGGTTCTTACATGTTACTCACCCGTTCGCTACT…
>Fileamostra02all.seq4173_2_Bacteria(100);Bacteroidetes(100);Bacteroidia(100);Flavobacteriales(100);Flavobacteriaceae(100);Croceitalea(100);	AGAGTTTGATCATGGCTCAGGATGAACGCTAGCGGCAGGCCTAACACATGCAAGTCGAGGGGTAACAGAGAGTGCTTGCACTTTGCTGACGACCGGCGCACGGGTGCGGAACGCGTATGGAACCTACCTTTATCAGGAGAATAGCCCAGAGAAATTTGGATTAATGCTCCATAGTATTGTTATGACACATGTTATAATAATTAAAGATTTATCGGATAGAGATGGCCATGCGTACCATTAGTTAGTTGGTTAGGGGCCCTGAGAGGGGGATCCCCCACACTGGTACTGAGACACGGACCAGACTCCTACGGGAGGCAGCAGTGAGGAATATTGGACAATGGGCGAGAGCCTGATCCAGCCATGCCGCGTGCAGGATGACGGCCCTATGGGTTGTAAACT…
>Fileamostra02all.seq4216_2_Bacteria(96);Cyanobacteria(91);Oxyphotobacteria(91);Oxyphotobacteria_unclassified(91);Oxyphotobacteria_unclassified(91);Oxyphotobacteria_unclassified(91);	CGGCTGCTGGCACGGAGTTAGCCGATGCTTATTCCTTAGTTACCGTCTTGTTTCTTCGCTAAGAAAAGGAGTTTACGACTCACAAGCCTTCATCCTCCACGCGGCATTGCTCCGTCAGGCTTTCGCCCATTGCGGAAAATTCCTCACTGCTGCCCTCCGTAGAGGTCTGGGCCGTGTCTCAGTCCCAGTGTGGTTGATCATCCTCTTAGACCAACTACTGATCGTTGCCTTGGTAATCTTTTAAATTACCAACAAGATAATCAAACGCAAGCCCGTCTGTAGGCGGCTTTCGCCTTTTACACCACAGTTTATGAGGTATTAGCTATCGTTTCCAGTAGTTATTCCTCTCCTAAAGGTAGGTTCTGACGCGCTACTCGCCCGTCCGCTACTTAGCTTAAT…
>Fileamostra02all.seq4220_2_Bacteria(89);Bacteria_unclassified(89);Bacteria_unclassified(89);Bacteria_unclassified(89);Bacteria_unclassified(89);Bacteria_unclassified(89);	AGAGTTTGATCATGGCTCAGGATGAACGCTAGCGGCATGCCTAACACATGCAAGTTGAACGAACTTATATTTTTATAAATTTAAGGTAAGCAGCGCACGGGTGCGTAACATGTCATAACCTACCTTTAGGATTGGAATAACTACTGGATACGGTAGCTTAAACCCTATAAGATGCGGAGTTAAAAGTGAAAACTGCCTAAAGATGGGCATGCATCTGATTAGCTGGTTGGTAAAGTAATTGTTTACCAAGGCAATGAGGAGGAGCTGGTATAAGAGTATGGACAACCGCACTGGGACTGAGACACGGCCCAGAGTACTGAGGAGGGGAGCAGTGAGGAAAGTCCCGCAAAGGGATGCAGCCTGTCGGAGCAATGCGGTGTGGAAGATGAAGGCTTTTGG…
>Fileamostra02all.seq4241_2_Bacteria(98);Cyanobacteria(90);Oxyphotobacteria(90);Oxyphotobacteria_unclassified(90);Oxyphotobacteria_unclassified(90);Oxyphotobacteria_unclassified(90);	TATTACGCGGCTGCTGGCACGGAATTAGCCGATGCTTATTCCTTAGCTACCGTCTATTTTCTTCACTAAGAAAAGGATTTTACGACTCAAAAGCCTTCATCATCCACGCGGCATTGCTCCGTCAGGCTTTCGCCCATTGCGGACAATTCCTCACTGCTGCCCTCCGTAGAGGTCTGGGCCGTGTCTCAGTCCCAGCGTGGTTGATCATCCTCTTAGACCAACTACTGATCATCGCCTTGGTAAACAATTAATTCACCAAAGAACAAACCAGATGCAACCGTATCTTTAGGTAGTTTTCCCTTTTTACTCCACAGCTTATGAGGTATCAGCCACCGTTTCCAGTGGTTATCCCCCGCCTAAAGGTAGGTTCTTACGTGTTACTCACCCGTTCGCTACATA…
>Fileamostra02all.seq4275_2_Bacteria(100);Proteobacteria(100);Gammaproteobacteria(100);Betaproteobacteriales(100);Hydrogenophilaceae(100);Hydrogenophilus(100);	AGAGTTTGATCATGGCTCAGATTGAACGCTGGCGGCATGCCTTACACATGCAAGTCGAACGGCATCGCGGGAAAGCTTGCTTTCCTGGCGGCGAGTGGCGAACGGGTGAGTAACACATCGGAACGTACCGGCTAGTGGGGGATAACCCGTCGAAAGACGGGCTAATACCGCATACGCTCTTCGGAGGAAAGCAGGGGACCTTTGGGCCTTGCGCTAGCCGAGCGGCCGATGTCCGAGTAGCGAGTCGGAGAGGACGATCCGCCACACTGGGACTGAGACACGGCCCAGACTCCTACGGGAGGCAGCAGTGGGGAATCTTGGACAATGGGGGCAACCCTGATCCAGCAATGCCGCGTGGGTGAAGAAGGCCTTCGGGTTGTAAAGCCCTTTCGGCAGGGA…
>Fileamostra02all.seq4284_2_Bacteria(100);Bacteroidetes(100);Bacteroidia(100);Chitinophagales(98);Saprospiraceae(98);uncultured(96);	GTATTACCGCGGCGGCTGGCACGGAGTTAGCCGGTGCTTATTCTTACGATACCGTCAAACCCCCATAAATGGAGGCGTTTCTTCTCGTACAAAAGTAGTTTACAACCCATAGGGCAGTCATCCTACACGCGGGATGGCTGGTTCAGGCTTCCGCCCATTGACCAATATTCCTTACTGCTGCCTCCCGTAGGAGTCGGGTCCGTGTCTCAGTACCCGTGTGGGGGATCACGCTCTCACGCCCCCTAGTCATCGTTGACTTGGTGAGCCGTTACCTCACCAACTATCTAATGACACGCACACCCATCTTTAGCCGCTAACGCTTTAACCTCTCGGTACTATGGGGTATTAATCTCCGTTTCCAAAGGCTGTCCCCCTGCTAAAGGTAGGTAGTGTACGCGT…
>Fileamostra02all.seq4293_2_Bacteria(100);Cyanobacteria(85);Oxyphotobacteria(85);Oxyphotobacteria_unclassified(85);Oxyphotobacteria_unclassified(85);Oxyphotobacteria_unclassified(85);	AGAGTTTGATCATGGCTCAGGATGAACGCTGGCGGCATGCCTAACACATGCAAGTTGAACGCACTTAAATTTTTATAAATTTAAGTTAAGTAGCGAACGGGTGAGTAACATGTAAGAACCTACCTTTAGGCGGGGGATAACCACTGGAAACGGCGGCTAACACCCCATAAGCTGTGTAGCAAAAAGAGAAAACTACCTAAAGATTGACCTGCATCTGATTAGATTGTCTGTGCATTAATTGTTTACCAAGGCGATGATCAGTAGTTGGTCTAAGAGGATGATCAGCCACACTGGGACTGAGACACGGCCCAGGCCTCTACGGAGGGCAGCAGTGAGGAATTTTCCGCAATGGGCGAAAGCCTGACGGAGCAATGCCGCGTGGATGATGAAGGCTTTTGA…
>Fileamostra02all.seq4383_2_Bacteria(100);Bacteroidetes(100);Bacteroidia(100);Flavobacteriales(100);Flavobacteriaceae(100);Salinimicrobium(96);	GAATTACCGCGGCGGCTGGCACGGAGTTAGCCGATCCTTATTCATACGGTACCGTCAAGCCCCTTCACGAAGGGGTGTTTCTTCCCGTATAAAAGCAGTTTACAACCCATAGGGCAGTCTTCCTGCACGCGGCATGGCTGGATCAGGCTCTCGCCCATTGTCCAATATTCCTCACTGCTGCCTCCCGTAGGAGTCTGGTCCGTGTCTCAGTACCAGTGTGGGGGATCTCCCTCTCAGGACCCCTACCTATCTTTTACCGCCGAAACTTTAATTATCAAATGATGCCATTTAATAATACTATGGAATATTAATCCGGGTTTCCCCGGGCTATCCCCCTGTAAAAGGTAGATTGTATACGCGTTACGCACCCGTGCGCCGGTCGTCAGCGGTGCAAGCACC…
>Fileamostra02all.seq4396_2_Bacteria(100);Cyanobacteria(90);Oxyphotobacteria(90);Oxyphotobacteria_unclassified(90);Oxyphotobacteria_unclassified(90);Oxyphotobacteria_unclassified(90);	AGAGTTTGATCCTGGCTCAGGATGAACGCTGGCGGCATGCCTAACACATGCAAGTTGAACGAACTTATATTTTTATAAATTTAAGTTAAGTAGCGGACGGGTGAGTAACATGTAAGAACCTACCTTTAGGAGGGGAATAACTACTGGAAACGGTAGCTAAAACCCTATAAGCTGCGGAGTAAAAAGTGAAAACTACCTAAAGATGGGCTTGCATCTGATTAGCTTGTTGGTAAAGTAATTGTTTACCAAGGCAAGGATCAGTAGGTGGTCTAAGAGGATGATCAACCACACTGGGACGGAGAAACGGCCCAGGCCTCTACGGAGGGCAGCAGGGAGGAATTTTCCGCAATGGGCGCAAGCCTGACGGAGCAATGCCGCATGGAAGATGAAGGCTTTTGG…
>Fileamostra02all.seq443_2_Bacteria(94);Bacteria_unclassified(94);Bacteria_unclassified(94);Bacteria_unclassified(94);Bacteria_unclassified(94);Bacteria_unclassified(94);	GAATTACCGCGGCTGCTGGCACGGAATTAGCCGATGCTTATTCCTTAGCTACCGTCTATTTTCTTCACTAAGAAAAGGATTTTACGACTCAAAAGCCTTCATCATCCACGCGGCATTGCTCCGTCAGGCTTTCGCCCATTGCGGAAAATTCCTCACTGCTGCCCTCCGTAGAGGTCTGGGCCGTGTCTCAGTCCCAGTGTGGTTGATCATCCTCTTAGACCAACTACTGATCATCGCCTTGGTAAACAATTTTTTCCCCAACATACTAATCAGTTGCTGGCCCGTCTTTAGGTAGTTTTCCGTTTTTACTCCGCATTTTATGGTGTTTTGGCCGCCGTTTCCAGTGGTTATCCCCCGGCTAAAGGTATGTTCTTACATGTTACTCTCCCGTTCGCTACT…
>Fileamostra02all.seq4469_2_Bacteria(100);Proteobacteria(100);Gammaproteobacteria(100);Arenicellales(100);Arenicellaceae(100);Arenicella(100);	GTATTACCGCGGCTGCTGGCACGGAGTTAGCCGGTGCTTCTTCTAAAGGTACCGTCAAGGTCTAAGAGTATTAATCTTAAACTTTTCTTCCCAATTGAAAGTGCTTTACAACCCTAAGGCCTTCTTCACACACGAGGTATTGCTGGATCAGGCTTGCGCCCATTGTCCAATATTCCCCACTGCTGCCTCCCGTAGGAGTCTGGGCCGTGTCTCAGTCCCAGTGTGGCTGATCATCCTCTCAGACCAGCTACTCCGACGCAGGTTAATCTAATACCAAGGGCTTTCAAGAAGAGGCCCTCTTTATCCCATGGGACATATGCGGTATTAGCATGATTTTCTCCTTGTTATCCCCCACTACTAGGTATATTCCTACGCGTTCCTCACCCGTCCGCCACTCTA…
>Fileamostra02all.seq4471_2_Bacteria(97);Cyanobacteria(86);Oxyphotobacteria(86);Oxyphotobacteria_unclassified(86);Oxyphotobacteria_unclassified(86);Oxyphotobacteria_unclassified(86);	AGAGTTTGATCATGGCTCAGGATGAACGCTGGCGGCATGCTTAACACATGCAAGTTGAACGAGCTTAATTTATTAAGCTAAGTAGCGGACGGGTGAGTAGCGCGTAAGAACCTACCTTTAGGAGAGGAATAACTATTGGAAACGATAGCTAATACCTCATAAACTGTGGAGTAAAAGGCGAAAGCCGCCTAAAGATGGGCTTGCGTCTGATTAGCTTGTTGGTAATTTAAAAGATTACCAAGGCAACGATCAGGAGTTGGTCTGAGAGGATGATCAGCCGCACTGGGACTGAGACACGGGCCAGACCTCTACGGAGGGCAGCAGTGAGGAATTTTCCGCAATGGGCGAAAGCCTGGCGGAGCAATGCCGCGTGGAGGATGAAGGCTTGTGAGTCGTAAA…
>Fileamostra02all.seq4478_2_Bacteria(80);Bacteria_unclassified(80);Bacteria_unclassified(80);Bacteria_unclassified(80);Bacteria_unclassified(80);Bacteria_unclassified(80);	AGAGTTTGATCATGGCTCAGGATGAACGCTGGCGGCATGCTTAACACATGCAAGTTGAACGAGCTTAATTTATTAAGCTAAGTAGCGGACGGGTGAGTAGCGCGTAAGAACCTACCTTTAGGAGAGGAATAACTATTGGAAACGATAGCTAATACCTCATAAACTGTGGAGTAAAAGGCGAAAGCCGCCTAAAGATGGGCTTGCGTCTGATTAGCTTGTTGGTAATTTAAAAGATTACCAAGGCAACGATCAGTAGTTGGTCTAAGAGGATGATCACACACTCCGGGACTGAGACACGGCCCAGCCCTCTACGGAGGGCAGCAGTGAAGAAATTCCCACAATGAGCGAAAGAATGAAGGAGCAATACTGCGTGGTGGATGAAGGCTTGTGAGTCGTAAA…
>Fileamostra02all.seq448_2_Bacteria(100);Proteobacteria(98);Alphaproteobacteria(88);Alphaproteobacteria_unclassified(88);Alphaproteobacteria_unclassified(88);Alphaproteobacteria_unclassified(88);	GTATTACGCGGCGGCTGGCACGAAGTTAGCCGGGGCTTCTTCTGCGAGTAACGTCATTATCCTCCTCGCTGAAAGAGCTTTACAACCCTAGGGCCTTCATCACTCACGCGGCATGGCTGGATCAGGGTTGCCCCCATTGTCCAATATTCCCCACTGCTGCCTCCCGTAGGAGTCTGGGCCGTGTCTCAGTCCCAGTGTGGCTGATCATCCTCTCAGACCAGCTATGGATCGTCGCCTTGGTAGGCCTTTACCCCACCAACTAGCTAATCAGATGCAAGCCCATCTTTAGTTAGTTTTCACTTTTTACTCCACAGCTTATGGGGTTTTAGCCGCCGTTTCCAGTGGTTATCCCCCGCCTAAAGGTAGGTTCTTACATGTTACTCACCCGTTCGCTACTTA…
>Fileamostra02all.seq4524_2_Bacteria(98);Cyanobacteria(85);Oxyphotobacteria(85);Oxyphotobacteria_unclassified(85);Oxyphotobacteria_unclassified(85);Oxyphotobacteria_unclassified(85);	AGAGTTTGATCATGGCTCAGGATGAACGCTGGCGGCATGCCTAACACATGCAAGTTGAACGAACTTAAATTTTTATAAATTTAAGTTAAGTAGCGAACGGGTGAGTAACATGTAAGAACCTACCTTTAGGCGGGGGATAACCACTGGAAACGGCGGCTAAAACCCCATAAGCTGTGGAGTAAAAAGTGAAAACTACCTAAAGATGGGCTTGCATCTGATTAGTTTGTTGGTGAATTAATTGTTTACCAAGGCGATGATCAGTAGTTGGTCTAAGAGGATGATCAACCACACTGGGACTGGGACACGGCACAGACCTCTGCGAAGGGCAGCAGTGAGGAATTTTCCGCAATGGGCGAAAGCCTGACGGAGCAATGCCGCGTGGATGATGAAGGCTTTTGA…
>Fileamostra02all.seq4547_2_Bacteria(95);Cyanobacteria(88);Oxyphotobacteria(88);Oxyphotobacteria_unclassified(88);Oxyphotobacteria_unclassified(88);Oxyphotobacteria_unclassified(88);	GTATTACCGCGGCTGCTGGCACGGAATTAGCCGATGCTTATTCCTTAGCTACCGTCTATTTTCTTCGCTAAGAAAAGGAGTTTACGACCCAAAAGCCTTCATCTTCCACGCGGCATTGCTCCGTCAGGCTTGCCCCCATTGCGGAAAATTCCTCACTGCTGCCCTCCGTAGAGGCTTGGGCCGTGCCTCAGTCCCAGTGTGGTTGATAATCCTCTTAGACCAACTACTGTTCATTGCCTTGGAAAACAATTACTTTACCAACAAGCTAACCACATGCAAGCCCTTCTTTAGGTAGTTTTCACTTTTTACTCCGCCGCTTATAGGGTTGTAGCTTCCGTTTCCACTAGTTATTCCCCTCCTAAAGGCCGGTTCTTACATGTTACTCCCCCGTCCGCTACT…
>Fileamostra02all.seq4555_2_Bacteria(100);Bacteroidetes(100);Bacteroidia(100);Chitinophagales(100);Saprospiraceae(100);uncultured(100);	GTATTACCGCGGCGGCTGGCACGGAGTTAGCCGGTGCTTATTCTTTAGGTACCGTCAGCCTCTCATAAATGAAAGGGTTTCTTCCCTAATAAAAGAAGTTTACAACCCATAGGGCCGTCATCCTTCACGCGGGATGGCTGGATCAGGCTTGCGCCCATTGTCCAATATTCCTTACTGCTGCCTCCCGTAGGAGTCGGGTCCGTGTCTCAGTACCCGTGTGGGGGTTCACGCTCTCACGCCCCCTATCAACTAGCTAATCTAACGCACCCCCATCTTTAACCGCCGGAGCTTTAATTGCATAAAAATAAAATACGCAATACTATGTGGTATTAATCCCAGTTTCCCGGGGCTATCCCCCTGTTAAAGGTAGGTAGTGTACGCGTTACTCACCCGTGCGCC…
>Fileamostra02all.seq4580_2_Bacteria(99);Cyanobacteria(87);Oxyphotobacteria(87);Oxyphotobacteria_unclassified(87);Oxyphotobacteria_unclassified(87);Oxyphotobacteria_unclassified(87);	GTATTACCGCGGCGGCTGGCACGGAATTAGCCGATGCTTATTCCTTAGCTACCGTCTATTTTCTTCACTAAGAAAAGGATTTTACGACTCAAAAGCCTTCATCATCCACGCGGCATTGCTCCGTCAGGCTTTCGCCCATTGCGGAAAATTCCTCACTGCTGCCCTCCGTAGAGGTCTGGGCCGTGTCTCAGTCCCAGTGTGGTTGATCATCCTCTTAGACCAACTACTGATCATCGCCTTGGTAAACAATTAAGTCGCCGTAAAACTAATCAGATGCAGGCCAATCTTTAGTTAGTTTTCACTTTTTACTCCCCAGCTGTTGGGGTTTTAGCCGCCGTTTCCAGTGGTTATCCCCCGCCTAAAGGTAGGTTCTTACGCGCTACTCACCCGTCCGCTACT…
>Fileamostra02all.seq4610_2_Bacteria(93);Bacteria_unclassified(93);Bacteria_unclassified(93);Bacteria_unclassified(93);Bacteria_unclassified(93);Bacteria_unclassified(93);	AGAGTTTGATCATGGCTCAGGATGAACGCTGGCGGCATGCTTAACACATGCAAGTTGAACGAACTTAAATTTTTATAAATTTAAGTTAAGTAGCGAACGGGTGAGTAACATGTAAGAACCTACCTTTAGGCGGGGGATAACCACTGGAAACGGCGGCTAATACCCCATAAGAAGTGGTGTTAAAAGAGAAAACTACCTAAAGATGGGCTTGCATCTGATTAGTTTGTTGGTGAATTAATTGTTTACCAAGGCGATGATCAGTAGTTGGTCTAGGAGGATAATAACCCACACTGGGACTGAGACAGGCCCCAACCCTCTCCGGAGGGCAGCAGTGAGGAATTTTCCGCAATGGGCAAAAGCCTGACGGAGCATTGCGGCGTGGATAATGAAGGCTTTGGA…
>Fileamostra02all.seq46950_2_Bacteria(100);Bacteroidetes(100);Bacteroidia(100);Flavobacteriales(100);Flavobacteriaceae(100);Tenacibaculum(100);	AGAGTTTGATCATGGCTCAGGATGAACGCTAGCGGCAGGCTTAACACATGCAAGTCGAGGGGTAACAGGAAAAAGCTTGCTTTTTTGCTGACGACCGGCGAACGGGTGCGTAACGCGTATAGAATCTGCCTTGTACAGGAGGATAGCCTTTAGAAATGAAGATTAATACTCCATAATATTGGGAAGTGGCATCACTATCTAATTAAACATTTATGGGTACAAGATGACTATGCGTCCTATTAGCTAGATGGGATAGGTAGGGGGTCTGAGAGGATTATCCCCCACACTGGTACTGAGACACGGACCAGACTCCTACGGGAGGCAGCAGTGAGGAATATTGGTCAATGGAGGCAACTCTGAACCAGCCATGCCGCGTGCAGGAAGACTGCCCTATGGGTT…
>Fileamostra02all.seq4745_2_Bacteria(87);Bacteria_unclassified(87);Bacteria_unclassified(87);Bacteria_unclassified(87);Bacteria_unclassified(87);Bacteria_unclassified(87);	GTATTACCGCGGCGGCTGGCACGGAGTTAGCCGGTGCTTCTTCCGCTGCTAACGTCAAGACATGTCGCCATTAACGACACCTTTTCCCTCACAACTGAAAGCACTTTACAACCCGAAGGCCCCCTCCATATATGCGGCATTGCTGCATCAGCCCTTCGCCCACTTCCCAATATTCCCCACTGCTGCCTCCCGTCCCAGTCTGGACCGTCTTTCTCTCCCAGCCTGGGCGTTGCTTCTCCCAGACCGGCCGAACTACCCAATCAGTGGCCCGTCCACATTAAGGCGAATAAGCCTTCGTTTCCAATAGTTGCGGCCTTCGTCAAGGCAATTAACAGTGCCTTCCTCCCCCGGCCGCCGCCCGACGCCGTTATCGTCCCCCGAGCGTCCAAGTAAGACGTT…
>Fileamostra02all.seq4749_2_Bacteria(96);Bacteria_unclassified(96);Bacteria_unclassified(96);Bacteria_unclassified(96);Bacteria_unclassified(96);Bacteria_unclassified(96);	AGAGTTTGATCCTGGCTCAGGATGAACGCTGGCGGCATGCCTAACACATGCAAGTTGAACGAACTTAAATTTTTATAAATTTAAGTTAAGTAGCGAACGGGTGAGTAACATGTAAGAACCTACCTTTAGGCGGGGGATAACCACTGGAAACGGCGGCTAACACCCCATAAGCTGTGGAGTAAAAACTGAAACCTACCTAAAGATGGGCTTGCATCTGATTAGTTTGTTGGTGAATTAATTGTTTACCAAGGAGATGATGAGTAGTTGGTCTAAGAGGATGAACAACCACACTGGGACTGAGACACGGCCCAGAACTCTACGGAGGGCAGCAGTGAGGAATTATCCGCAATGGGCGAAAGCCTGACGGAGCAATGCCGCGTGGATGATGAAGGCGTTTGA…
>Fileamostra02all.seq4762_2_Bacteria(96);Cyanobacteria(80);Oxyphotobacteria(80);Oxyphotobacteria_unclassified(80);Oxyphotobacteria_unclassified(80);Oxyphotobacteria_unclassified(80);	ATTACCGCGGCGGCTGGCACGGAGTTAGCCGATGCTTATTCCTTAGTTACCGTCTTGTTTCTTCGCTAAGAAAAGGAGTTTACGACTCACAAGCCTTCATCCTCCACGCGGCATTGCTCCGTCAGGCTTTCGCCCATTGCGGAAAATTCCTCACTGCTGCCCTCCGTAGAGGTCTGGGCCGTGTCTCAGTCCCAGTGTGGTTGATCATCCTCTTAGACCAACTACTGATCGTTGCCTTGGTAATCTTTTAAATTCCCACCAAGCTAATCAGACGCACGCGCAACTTTACTCGGCTTTCGCGTATTACTCCACATTTTATAAGGTATTAGCGACCGTGTCCAATATGCATCCTGCAGCTAAAGGTAGGTCCGTACGCTATACTGCTCTGTCCGGTGCATA…
[truncated: 418 more rows]

## Sheet: 3m
>Fileamostra07all.seq17371_10_Bacteria(100);Proteobacteria(100);Alphaproteobacteria(92);Alphaproteobacteria_unclassified(92);Alphaproteobacteria_unclassified(92);Alphaproteobacteria_unclassified(92);	GTATTACCGCGGCGGCTGGCACGAAGTTAGCCGGTGCTTCTTCTGCGGGTACCGTCATCATCTTTCCCGCTGAAAGAATTTTACAATCCGAAGACCTTCATCATTCACGTGGTATTGCTGGATCAGGCTTGCGCCCATTGTCCAATATTCCCCACTGCTGCCTCCCGTAGGAGTCTGGACCGTGTCTCAGTTCCAGTGTGGCTGATCATTCTCTCAAACCAGCTATAGATCGTTGCCTTGGTAGGCCTTTACCCCACCAACTAGCTAATCTAACGCAGGCTCATCCAATAGCGATAAATCTTTCCTCCGTAGAGAATATACGGTATTAGCATTCACTTCTGAGTGTTATTCCGTACTATTGGGTAGATTCCTACGCGTTACTCACCCGTTCGCCACTCG…
[truncated: 1,942 more rows]

[truncated: 5 more sheets: 6m,  6m , 8m, 8m , Larvae]
